# Supplementary material for: Temperature-dependent sRNA transcriptome of the Lyme disease spirochete
Source: BMC Genomics. 2017 Jan 5;18:28. doi: 10.1186/s12864-016-3398-3 (PMC5216591; doi:10.1186/s12864-016-3398-3)
Supplement: Additional file 2: Table S1. — Annotated list of sRNAs found in this study. The table contains information about the genomic locations of all manually curated sRNAs and data from temperature differential expression analysis (log-fold change and adjusted P-values for edgeR and DEseq). Previously annotated RNAs contain the respective name and/or function in the Notes column. Please note that SsrA, ffs and RNaseP were annotated based on their respective entries in the BSRD database where they were previously predicted by sequence similarity. (XLSX 234 kb) [file 12864_2016_3398_MOESM2_ESM.xlsx]

## Sheet: sRNAs
#id	Genetic Element	Start	Stop	Strand	Category	Notes	Interval	log2FoldChange	p_adj (EdgeR)	significant (EdgeR p_adj<0.05)	p_adj (DESeq)	Upregulated at	DE-Deseq	Overlapping ORF (sense)	Overlapping ORF (antisense)
SR0001	chr	3151	3344	-	5'UTR		interval_3191	0.54859	0.301362	no	0.513411	none	no	BB_0003
SR0002	chr	3324	3455	+	5'UTR		interval_923	0.89062	0.0609049	no	0.227025	none	no	BB_0004 (phosphoglucomutase)
SR0003	chr	4262	4346	+	Intra		interval_927	-0.174641	0.814158	no	0.946952	none	no	BB_0004 (phosphoglucomutase)
SR0004	chr	4303	4431	-	AS		interval_3192	0.830452	0.144826	no	0.3748	none	no		BB_0004 (phosphoglucomutase)
SR0005	chr	5053	5194	-	AS		interval_3193	0.162728	0.874485	no	0.88836	none	no		BB_0004 (phosphoglucomutase)
SR0006	chr	7249	7384	+	AS		interval_930	-0.0976614	0.877752	no	0.953619	none	no		BB_0006 (membrane protein)
SR0007	chr	7600	7662	+	AS		interval_931	0.402797	0.463189	no	0.621415	none	no		BB_0007 (conserved hypothetical protein)
SR0008	chr	8549	8626	-	AS		interval_5666	1.27964	0.00682926	yes	0.127473	37C	no		BB_0008 (conserved hypothetical protein)
SR0009	chr	10915	11073	-	AS		interval_3211	1.77611	1.09692e-05	yes	0.00321238	37C	yes		BB_0011 (conserved hypothetical protein)
SR0010	chr	12319	12447	-	AS		interval_3212	0.549411	0.347133	no	0.513082	none	no		BB_0013 (conserved hypothetical protein)
SR0011	chr	15804	15874	+	IG		interval_955	0.611412	0.379667	no	0.787042	none	no
SR0012	chr	17717	17776	-	Intra		interval_3225	-0.516728	0.276473	no	0.553463	none	no	BB_0018
SR0013	chr	20453	20603	-	Intra		interval_3240	-0.432823	0.375653	no	0.700673	none	no	BB_0021
SR0014	chr	25903	25953	-	AS		interval_5669	2.03769	0.00063802	yes	0.00155876	37C	yes		BB_0027 (conserved hypothetical protein)
SR0015	chr	27083	27133	-	AS		interval_5670	1.06464	0.0529141	no	0.155199	none	no		BB_0028 (lipoprotein, putative)
SR0016	chr	29143	29198	+	AS		interval_981	-1.15505	0.0184126	yes	0.093355	23C	no		BB_0031 (signal peptidase I)
SR0017	chr	30909	31001	+	Intra		interval_989	0.154372	0.859526	no	0.901394	none	no	BB_0032 (conserved hypothetical protein)
SR0018	chr	32808	32855	+	AS		interval_993	0.216222	0.884386	no	0.906844	none	no		BB_0035 (DNA gyrase/topoisomerase IV, A subunit domain protein)
SR0019	chr	34937	35009	-	Intra		interval_3291	-0.180818	0.696868	no	0.879381	none	no	BB_0036 (DNA topoisomerase II (N-region) domain protein)
SR0020	chr	39004	39086	-	Intra		m5_interval_3317+interval_3318	-1.04194	0.0102213	yes	0.167105	23C	no	BB_0039 (conserved hypothetical protein)
SR0021	chr	39498	39675	-	5'UTR		m6_interval_3321+interval_3322	0.0618733	0.990265	no	0.960184	none	no	BB_0039 (conserved hypothetical protein)
SR0022	chr	39746	39825	+	IG		interval_5601	3.94696	1.1584e-08	yes	0.261256	37C	no	BB_0040 (CheR methyltransferase, SAM binding domain)
SR0023	chr	39916	40071	+	Intra		interval_994	0.831983	0.113745	no	0.344543	none	no	BB_0040 (CheR methyltransferase, SAM binding domain)
SR0024	chr	40608	40693	+	Intra		interval_5602	1.89544	0.00340528	yes	0.501054	37C	no	BB_0040 (CheR methyltransferase, SAM binding domain)
SR0025	chr	41076	41148	+	AS		interval_995	2.22068	1.07027e-05	yes	0.000208464	37C	yes		BB_0042 (phosphate transport system regulatory protein PhoU)
SR0026	chr	41649	41801	-	Intra		interval_3327	-0.5718	0.21472	no	0.50727	none	no	BB_0043 (conserved hypothetical protein)
SR0027	chr	45022	45128	+	AS		interval_997	0.84889	0.108912	no	0.214498	none	no		BB_0045 (P115 protein)
SR0028	chr	45908	45971	-	AS		interval_3333	-2.35404	1.37193e-06	yes	0.0121686	23C	yes		BB_0046 (ribonuclease HII)
SR0029	chr	46530	46598	+	annotated	tRNA	interval_1001	1.7472	0.00367259	yes	0.25472	37C	no	chr.tRNA1-GlyTCC
SR0030	chr	47000	47050	-	annotated	SsrA	interval_3340	0.409055	0.522685	no	0.719286	none	no
SR0031	chr	47902	48001	+	5'UTR		interval_1006	1.05774	0.013398	yes	0.128191	37C	no	BB_0051 (conserved hypothetical integral membrane protein)
SR0032	chr	48088	48202	-	AS		interval_3342	0.0366339	0.988933	no	0.97943	none	no		BB_0051 (conserved hypothetical integral membrane protein)
SR0033	chr	49223	49325	-	5'UTR		interval_3345	-0.343012	0.500724	no	0.756429	none	no	BB_0052 (tRNA/rRNA methyltransferase)
SR0034	chr	49815	49873	+	Intra		interval_1014	-2.11722	6.08873e-07	yes	0.00060979	23C	yes	BB_0053 (uracil-DNA glycosylase)
SR0035	chr	49847	49976	-	AS		interval_3347	-0.560286	0.229355	no	0.553723	none	no		BB_0053 (uracil-DNA glycosylase)
SR0036	chr	57840	57974	-	AS		interval_3392	-1.03809	0.0253493	yes	0.233669	23C	no		BB_0062 (RNA methyltransferase, RsmE family)
SR0037	chr	58602	58758	+	AS		interval_1015	0.559461	0.342833	no	0.501054	none	no		BB_0063 (pasta domain protein)
SR0038	chr	60372	60440	-	Intra		interval_3406	0.401164	0.553497	no	0.66419	none	no	BB_0065 (peptide deformylase)
SR0039	chr	61365	61529	+	AS		interval_1017	-0.175223	0.761143	no	0.891549	none	no		BB_0067
SR0040	chr	61723	61808	-	Intra		interval_3414	0.727378	0.21466	no	0.433301	none	no	BB_0067
SR0041	chr	62800	63059	-	5'UTR		m10_interval_3421+interval_3422	1.30878	0.0128084	yes	0.144865	37C	no	BB_0067
SR0042	chr	62874	62966	+	AS		interval_1018	0.0217166	1	no	1	none	no		BB_0067
SR0043	chr	63122	63193	+	5'UTR		interval_1019	1.69997	0.000117705	yes	0.00674212	37C	yes	BB_0068 (haloacid dehalogenase-like hydrolase)
SR0044	chr	64058	64129	+	Intra		m11_interval_1026+interval_1027	1.76965	0.000175853	yes	0.00698369	37C	yes	BB_0069 (aminopeptidase II)
SR0045	chr	67706	67811	-	AS		interval_3423	1.24531	0.012328	yes	0.0784849	37C	no		BB_0072 (membrane protein, putative)
SR0046	chr	68117	68242	-	AS		interval_3424	0.597582	0.271182	no	0.455425	none	no		BB_0072 (membrane protein, putative)
SR0047	chr	69927	69998	-	AS		interval_5672	1.2765	0.0379431	yes	0.257007	37C	no		BB_0073 (conserved hypothetical protein)
SR0048	chr	70112	70209	+	5'UTR		interval_1058	0.370441	0.498342	no	0.662252	none	no	BB_0073 (conserved hypothetical protein),BB_0074 (peptide chain release factor 2)
SR0049	chr	70662	70755	+	Intra		interval_1061	-0.405188	0.402304	no	0.638526	none	no	BB_0074 (peptide chain release factor 2)
SR0050	chr	72696	72746	-	AS		interval_3425	-0.661209	0.664403	no	0.890162	none	no		BB_0076 (signal recognition particle-docking protein FtsY)
SR0051	chr	73036	73112	+	Intra		interval_1072	0.368283	0.496296	no	0.681276	none	no	BB_0076 (signal recognition particle-docking protein FtsY)
SR0052	chr	75960	76010	+	Intra		interval_5604	2.44045	5.76385e-05	yes	0.153693	37C	no	BB_0080 (ABC transporter, ATP-binding protein)
SR0053	chr	80423	80540	-	AS		interval_3437	-0.672151	0.106876	no	0.383271	none	no		BB_0084 (aminotransferase, class V superfamily)
SR0054	chr	82200	82259	+	Intra		interval_1098	2.27384	0.000112716	yes	0.283867	37C	no	BB_0086 (putative Mg chelatase homolog)
SR0055	chr	86020	86070	+	AS		interval_1103	1.17673	0.0394074	yes	0.130382	37C	no		BB_0089 (conserved hypothetical protein)
SR0056	chr	86743	86854	-	5'UTR		interval_3460	0.547304	0.435134	no	0.66419	none	no	BB_0089 (conserved hypothetical protein)
SR0057	chr	88061	88229	-	Intra		interval_3468	0.484665	0.44876	no	0.627434	none	no	BB_0091
SR0058	chr	92262	92362	+	AS		interval_1104	1.31171	0.00625414	yes	0.0357604	37C	yes		BB_0094
SR0059	chr	97554	97669	-	Intra		interval_3506	-1.4709	0.000884315	yes	0.042679	23C	yes	BB_0099 (ribosome small subunit-dependent GTPase A)
SR0060	chr	99576	99626	-	AS		interval_3512	-2.422	1.10831e-07	yes	6.716e-05	23C	yes		BB_0101 (asparaginyl-tRNA synthetase)
SR0061	chr	101607	101684	-	Intra		interval_3518	-1.80191	2.22825e-06	yes	0.00598464	23C	yes	BB_0104 (periplasmic serine protease DO)
SR0062	chr	102785	102854	+	AS		interval_5605	3.54153	1.31947e-09	yes	0.000586785	37C	yes		BB_0104 (periplasmic serine protease DO)
SR0063	chr	104400	104492	+	AS		interval_1115	0.475117	0.501213	no	0.616397	none	no		BB_0106 (tetratricopeptide repeat domain protein)
SR0064	chr	104727	104793	+	AS		interval_1116	-0.298526	0.749142	no	0.832284	none	no		BB_0106 (tetratricopeptide repeat domain protein)
SR0065	chr	107081	107151	-	Intra		interval_3549	0.567817	0.255034	no	0.45255	none	no	BB_0109 (acetyl-CoA acetyltransferases subfamily)
SR0066	chr	108374	108496	+	Intra		interval_1117	0.11113	0.879949	no	0.924559	none	no	BB_0110 (conserved hypothetical protein)
SR0067	chr	109635	109751	+	Intra		interval_1124	-1.36877	0.00443374	yes	0.0415695	23C	yes	BB_0110 (conserved hypothetical protein)	BB_0111 (replicative DNA helicase)
SR0068	chr	111621	111714	-	Intra		interval_3568	1.18092	0.0281671	yes	0.218364	37C	no	BB_0113 (ribosomal protein S18)
SR0069	chr	114070	114192	+	AS		interval_1125	1.74024	0.00132433	yes	0.0488249	37C	yes		BB_0116 (pts system, maltose and glucose-specific iiabc component)
SR0070	chr	114758	114831	+	5'UTR		interval_1126	0.665318	0.158374	no	0.367992	none	no	BB_0117 (membrane protein)
SR0071	chr	114956	115047	+	Intra		interval_1127	0.256494	0.668056	no	0.788165	none	no	BB_0117 (membrane protein)
SR0072	chr	115524	115594	+	AS		interval_1129	0.0887752	0.932113	no	0.944023	none	no		BB_0118 (RIP metalloprotease RseP)
SR0073	chr	115545	115618	-	Intra		interval_3579	-1.22376	0.00822348	yes	0.143692	23C	no	BB_0118 (RIP metalloprotease RseP)
SR0074	chr	117446	117497	+	AS		interval_1130	0.0103534	1	no	1	none	no		BB_0119
SR0075	chr	117640	117726	-	Intra		interval_3588	-2.62641	5.45772e-09	yes	0.000402483	23C	yes	BB_0119,BB_0120 (di-trans,poly-cis-decaprenylcistransferase)
SR0076	chr	120029	120166	+	AS		interval_1131	0.45489	0.457539	no	0.583091	none	no		BB_0123 (ribosomal protein S2)
SR0077	chr	122496	122679	-	Intra		interval_3617	-1.50715	0.00149105	yes	0.0625376	23C	no	BB_0127 (ribosomal protein S1)
SR0078	chr	124199	124251	+	AS		interval_1132	1.96095	0.00443374	yes	0.0123421	37C	yes		BB_0128 (cytidylate kinase)
SR0079	chr	124286	124449	-	Intra		interval_3627	2.08544	0.000234881	yes	0.223652	37C	no	BB_0128 (cytidylate kinase)
SR0080	chr	125149	125222	-	Intra		interval_3630	0.889297	0.0994536	no	0.364767	none	no	BB_0129 (putative RNA pseudouridine synthase (RNA-uridine isomerase) (RNA pseudouridylate synthase))
SR0081	chr	125198	125274	+	AS		interval_1133	0.118999	0.880169	no	0.916323	none	no		BB_0129 (putative RNA pseudouridine synthase (RNA-uridine isomerase) (RNA pseudouridylate synthase))
SR0082	chr	127478	127579	+	AS		interval_1134	0.214429	0.798624	no	0.874881	none	no		BB_0132 (transcription elongation factor GreA (Transcript cleavage factorgreA))
SR0083	chr	128171	128251	+	AS		interval_1135	1.05042	0.0580194	no	0.124458	none	no		BB_0132 (transcription elongation factor GreA (Transcript cleavage factorgreA))
SR0084	chr	129662	129712	+	AS		interval_1136	1.87584	0.00322106	yes	0.0623319	37C	no		BB_0132 (transcription elongation factor GreA (Transcript cleavage factorgreA))
SR0085	chr	131268	131658	+	5'UTR		m21_interval_1137+interval_1138	1.15534	0.00974994	yes	0.0987693	37C	no	BB_0134 (tetratricopeptide repeat domain protein)
SR0086	chr	131278	131328	-	AS		interval_3660	0.915268	0.0692208	no	0.218364	none	no		BB_0134 (tetratricopeptide repeat domain protein)
SR0087	chr	133785	133891	-	5'UTR		interval_3668	1.37298	0.000664195	yes	0.0313026	37C	yes	BB_0135 (histidyl-tRNA synthetase)
SR0088	chr	135801	135868	-	AS		interval_3670	-0.708717	0.153803	no	0.490004	none	no		BB_0136 (penicillin-binding protein)
SR0089	chr	138320	138377	+	IG		interval_5606	2.34677	0.000749638	yes	0.192773	37C	no
SR0090	chr	139474	139595	-	Intra		interval_3688	-1.66171	0.000295856	yes	0.02743	23C	yes	BB_0140
SR0091	chr	139700	139750	-	Intra		interval_5679	0.276989	0.760544	no	0.879779	none	no	BB_0140
SR0092	chr	141357	141458	+	AS		interval_1146	1.00183	0.0405599	yes	0.121103	37C	no		BB_0140
SR0093	chr	141905	141950	-	Intra		interval_3702	-0.885295	0.0457878	yes	0.26291	23C	no	BB_0140
SR0094	chr	147733	147827	+	AS		interval_1150	0.923167	0.065773	no	0.459575	none	no		BB_0147 (p41)
SR0095	chr	150850	150899	+	IG		interval_1152	0.361937	0.639203	no	0.815679	none	no
SR0096	chr	153045	153131	+	AS		interval_1164	-1.15998	0.00373887	yes	0.0843778	23C	no		BB_0153 (superoxide dismutase [Mn] (General stress protein 24)(GSP24))
SR0097	chr	153203	153432	-	Intra		m24_interval_3753+interval_3754	0.564593	0.330368	no	0.587318	none	no	BB_0153 (superoxide dismutase [Mn] (General stress protein 24)(GSP24))
SR0098	chr	153604	153708	-	Intra		interval_3755	-0.682317	0.0959938	no	0.39224	none	no	BB_0153 (superoxide dismutase [Mn] (General stress protein 24)(GSP24)),BB_0154 (preprotein translocase, SecA subunit)
SR0099	chr	155117	155164	+	AS		interval_1166	0.839111	0.169097	no	0.276205	none	no		BB_0154 (preprotein translocase, SecA subunit)
SR0100	chr	155608	155773	-	Intra		interval_3764	-0.374779	0.418616	no	0.693817	none	no	BB_0154 (preprotein translocase, SecA subunit)
SR0101	chr	156491	156610	+	Intra		interval_1167	1.6348	0.00233926	yes	0.192773	37C	no	BB_0155 (lipoprotein, putative)
SR0102	chr	156950	157000	-	AS		interval_3771	0.564127	0.262853	no	0.47251	none	no		BB_0155 (lipoprotein, putative)
SR0103	chr	157426	157487	+	Intra		interval_1170	3.4307	1.26643e-08	yes	0.117597	37C	no	BB_0155 (lipoprotein, putative)
SR0104	chr	157520	157586	-	AS		interval_3772	1.9914	1.03966e-05	yes	0.00123	37C	yes		BB_0155 (lipoprotein, putative)
SR0105	chr	158500	158714	+	5'UTR		m26_interval_1173+interval_1174	0.999932	0.0952124	no	0.409016	none	no	BB_0158 (S2 lipoprotein)
SR0106	chr	159827	159878	-	AS		interval_3773	0.811607	0.204316	no	0.359084	none	no		BB_0159 (conserved hypothetical protein)
SR0107	chr	161458	161510	+	AS		interval_1186	0.549714	0.371617	no	0.542559	none	no		BB_0161 (conserved hypothetical protein)
SR0108	chr	162724	162774	+	AS		interval_1187	2.4343	1.07126e-08	yes	1.07332e-05	37C	yes		BB_0161 (conserved hypothetical protein)
SR0109	chr	163509	163703	-	Intra		interval_3784	0.0692349	0.985484	no	0.946295	none	no	BB_0163 (conserved hypothetical protein)
SR0110	chr	163976	164110	-	Intra		interval_3786	0.586035	0.246302	no	0.475053	none	no	BB_0163 (conserved hypothetical protein)
SR0111	chr	164373	164419	+	AS		interval_1192	-0.542734	0.610422	no	0.754788	none	no		BB_0163 (conserved hypothetical protein)
SR0112	chr	164713	164838	-	5'UTR		interval_3790	1.19559	0.00826952	yes	0.0929747	37C	no	BB_0163 (conserved hypothetical protein)
SR0113	chr	165045	165095	+	AS		interval_1193	1.83538	0.00937189	yes	0.192853	37C	no		BB_0164 (putative K+-dependent Na+/Ca+ exchanger homolog)
SR0114	chr	165969	166049	+	AS		interval_1194	0.675776	0.167833	no	0.348817	none	no		BB_0165 (conserved hypothetical protein)
SR0115	chr	166396	166656	-	Intra		interval_3794	-0.393611	0.390355	no	0.655645	none	no	BB_0165 (conserved hypothetical protein)
SR0116	chr	166523	166588	+	AS		interval_1195	-0.00720106	1	no	1	none	no		BB_0165 (conserved hypothetical protein)
SR0117	chr	169306	169360	-	Intra		interval_3805	2.33371	2.82456e-05	yes	0.213583	37C	no	BB_0166 (4-alpha-glucanotransferase)
SR0118	chr	170467	170545	+	Intra		interval_1199	1.68672	0.000551004	yes	0.0212152	37C	yes	BB_0167 (outer membrane protein)
SR0119	chr	172501	172572	+	AS		interval_1204	2.15975	3.53874e-06	yes	0.0266638	37C	yes		BB_0170 (conserved hypothetical protein)
SR0120	chr	172728	172782	+	AS		interval_1205	0.995168	0.035169	yes	0.156517	37C	no		BB_0170 (conserved hypothetical protein)
SR0121	chr	172735	172870	-	Intra		interval_3817	-0.955652	0.0139377	yes	0.217283	23C	no	BB_0170 (conserved hypothetical protein)
SR0122	chr	174087	174145	-	Intra		interval_3824	-0.458338	0.324336	no	0.61426	none	no	BB_0171 (tetratricopeptide repeat domain protein),BB_0172 (von Willebrand factor type A domain protein)
SR0123	chr	174394	174447	-	Intra		interval_3827	0.699367	0.200861	no	0.385646	none	no	BB_0172 (von Willebrand factor type A domain protein)
SR0124	chr	175079	175129	+	AS		interval_5611	3.01507	4.68025e-09	yes	0.00503562	37C	yes		BB_0173
SR0125	chr	175626	175676	-	Intra		interval_3831	0.946383	0.102549	no	0.494328	none	no	BB_0173
SR0126	chr	176642	176692	+	AS		interval_1206	-0.800644	0.386013	no	0.535912	none	no		BB_0174 (conserved hypothetical protein)
SR0127	chr	177497	177689	+	AS		interval_1207	2.93975	5.46596e-08	yes	0.0623319	37C	no		BB_0175 (conserved hypothetical protein)
SR0128	chr	178637	178736	-	Intra		interval_3844	0.142791	0.893034	no	0.892909	none	no	BB_0176 (ATPase family associated with various cellular activities (AAA), putative)
SR0129	chr	180386	180436	+	AS		interval_5612	n/a	n/a	no	n/a	none	no		BB_0178 (tRNA uridine 5-carboxymethylaminomethyl modification enzyme GidA)
SR0130	chr	180392	180486	-	Intra		interval_3851	0.129343	0.90508	no	0.905197	none	no	BB_0178 (tRNA uridine 5-carboxymethylaminomethyl modification enzyme GidA)
SR0131	chr	181560	181680	-	Intra		interval_3857	-0.0434799	0.870719	no	0.982807	none	no	BB_0179 (tRNA modification GTPase TrmE)
SR0132	chr	181625	181674	+	AS		interval_1208	0.836635	0.130142	no	0.252546	none	no		BB_0179 (tRNA modification GTPase TrmE)
SR0133	chr	182747	182808	-	5'UTR		interval_3863	-0.150107	0.727847	no	0.892909	none	no	BB_0179 (tRNA modification GTPase TrmE)
SR0134	chr	185485	185536	-	AS		interval_3865	0.614479	0.319951	no	0.475675	none	no		BB_0182
SR0135	chr	188410	188494	+	AS		interval_1234	1.81235	0.000201695	yes	0.00507269	37C	yes		BB_0187 (conserved hypothetical protein)
SR0136	chr	188520	188702	-	IG		interval_3874	-0.0166077	0.93439	no	0.995368	none	no
SR0137	chr	190061	190171	+	IG		interval_1235	0.279946	0.639203	no	0.761224	none	no
SR0138	chr	190996	191047	+	Intra		interval_1238	-2.23449	0.000109467	yes	0.000254131	23C	yes	BB_0193 (lipoprotein, putative)
SR0139	chr	191060	191138	-	AS		interval_3882	-1.84327	0.000124459	yes	0.00666736	23C	yes		BB_0193 (lipoprotein, putative)
SR0140	chr	191997	192047	+	AS		interval_5613	1.22663	0.0374629	yes	0.132539	37C	no		BB_0194 (hydrolase, TatD family)
SR0141	chr	192094	192148	+	AS		interval_5614	1.67586	0.000947836	yes	0.135932	37C	no		BB_0194 (hydrolase, TatD family)
SR0142	chr	193336	193455	-	Intra		interval_3897	-0.129333	0.775457	no	0.921957	none	no	BB_0195 (TPR domain protein)
SR0143	chr	193545	193598	-	IG		interval_3898	-0.224721	0.572931	no	0.823908	none	no
SR0144	chr	193707	193830	+	5'UTR		interval_1239	0.690084	0.140354	no	0.344543	none	no	BB_0196
SR0145	chr	196151	196258	+	Intra		interval_1251	-1.34186	0.00641161	yes	0.114263	23C	no	BB_0198 (guanosine-3',5'-bis(diphosphate) 3'-pyrophosphohydrolase ((ppGpp)ase) (Penta-phosphate guanosine-3'-pyrophosphohydrolase))
SR0146	chr	196508	196631	+	Intra		interval_1253	-0.0357098	0.964056	no	1	none	no	BB_0198 (guanosine-3',5'-bis(diphosphate) 3'-pyrophosphohydrolase ((ppGpp)ase) (Penta-phosphate guanosine-3'-pyrophosphohydrolase))
SR0147	chr	198376	198427	+	Intra		interval_1260	-3.07309	1.81085e-12	yes	4.2574e-07	23C	yes	BB_0199
SR0148	chr	198383	198577	-	AS		interval_3902	0.48037	0.409464	no	0.55795	none	no		BB_0199
SR0149	chr	198658	198724	+	Intra		interval_1261	-0.153499	0.848655	no	0.88814	none	no	BB_0199
SR0150	chr	202693	202762	+	annotated	tRNA	interval_1262	1.23115	0.0492152	yes	0.438987	37C	no	chr.tRNA2-CysGCA
SR0151	chr	202719	202825	-	AS		interval_3914	1.88185	1.26827e-06	yes	0.00258971	37C	yes		chr.tRNA2-CysGCA
SR0152	chr	202958	203157	-	AS		interval_3916	-0.903667	0.0333761	yes	0.237906	23C	no		BB_0202 (hemolysin, putative)
SR0153	chr	203288	203351	+	Intra		interval_1265	0.926654	0.073334	no	0.292866	none	no	BB_0202 (hemolysin, putative)
SR0154	chr	203424	203535	+	Intra		interval_1266	0.645392	0.295214	no	0.505499	none	no	BB_0202 (hemolysin, putative)
SR0155	chr	204592	204664	-	AS		interval_3917	1.65698	0.000645886	yes	0.175752	37C	no		BB_0203 (HflK protein)
SR0156	chr	204893	205095	-	AS		interval_3918	-0.04817	0.881757	no	0.988274	none	no		BB_0203 (HflK protein)
SR0157	chr	205092	205166	+	IG		interval_1273	1.29367	0.00655507	yes	0.271507	37C	no
SR0158	chr	205346	205396	-	AS		interval_3919	1.55289	0.00434484	yes	0.07456	37C	no		BB_0204 (HflC protein)
SR0159	chr	206320	206383	+	annotated	tRNA	interval_1280	1.15253	0.0918457	no	0.583091	none	no	chr.tRNA3-PheGAA
SR0160	chr	206428	206478	+	annotated	tRNA	interval_1281	0.806059	0.217293	no	0.568341	none	no	chr.tRNA4-PheGAA
SR0161	chr	207461	207629	+	Intra		interval_1287	0.295884	0.595433	no	0.737641	none	no	BB_0205 (conserved hypothetical protein)
SR0162	chr	208143	208284	-	Intra		interval_3920	-1.18436	0.00311488	yes	0.0877627	23C	no	BB_0206 (putative methyltransferase)
SR0163	chr	210616	210745	-	AS		interval_3922	0.777284	0.103559	no	0.286277	none	no		BB_0208
SR0164	chr	210844	210893	-	AS		interval_3923	0.753636	0.22107	no	0.55795	none	no		BB_0208
SR0165	chr	211234	211297	+	Intra		interval_1293	0.840812	0.066275	no	0.234175	none	no	BB_0208
SR0166	chr	215154	215258	-	AS		interval_3925	0.495831	0.493809	no	0.644116	none	no		BB_0210
SR0167	chr	216448	216607	-	AS		interval_3926	0.87984	0.0597559	no	0.253862	none	no		BB_0211 (DNA mismatch repair protein MutL)
SR0168	chr	218334	218547	+	annotated	tRNA	interval_1327	2.10966	0.000132791	yes	0.0589859	37C	no	chr.tRNA5-MetCAT	BB_0213 (lipoprotein, putative)
SR0169	chr	219103	219155	-	Intra		interval_3930	0.961327	0.0279512	yes	0.167105	37C	no	BB_0214 (translation elongation factor P)
SR0170	chr	221344	221443	+	Intra		interval_1338	0.354907	0.492412	no	0.668787	none	no	BB_0216 (phosphate ABC transporter, permease protein PstC)
SR0171	chr	221936	222148	-	AS		m29_interval_3935+interval_3936	2.34527	1.12507e-06	yes	0.00166694	37C	yes		BB_0217 (phosphate ABC transporter, permease protein PstA)
SR0172	chr	222564	222704	+	Intra		interval_1343	1.06509	0.00974994	yes	0.122075	37C	no	BB_0217 (phosphate ABC transporter, permease protein PstA)
SR0173	chr	223054	223125	-	AS		interval_3937	1.1701	0.00744558	yes	0.108033	37C	no		BB_0217 (phosphate ABC transporter, permease protein PstA)
SR0174	chr	223525	223662	+	Intra		interval_1348	0.669108	0.174746	no	0.383393	none	no	BB_0218 (phosphate ABC transporter, ATP-binding protein)
SR0175	chr	223659	223776	-	AS		interval_3939	-0.192957	0.67666	no	0.890717	none	no		BB_0218 (phosphate ABC transporter, ATP-binding protein)
SR0176	chr	226905	227204	-	Intra		m30_interval_3955+interval_3956	-0.203754	0.603236	no	0.846542	none	no	BB_0221 (flagellar motor switch protein)
SR0177	chr	229214	229309	+	5'UTR		interval_1352	0.356956	0.52011	no	0.668787	none	no	BB_0225 (tRNA-dihydrouridine synthase A)
SR0178	chr	230033	230117	+	Intra		interval_1354	-3.48024	9.11872e-16	yes	1.10135e-08	23C	yes	BB_0225 (tRNA-dihydrouridine synthase A)
SR0179	chr	230783	230895	+	AS		interval_1356	-0.189817	0.75488	no	0.892535	none	no		BB_0226 (seryl-tRNA synthetase)
SR0180	chr	231582	231653	+	5'UTR		interval_1357	0.82041	0.0688403	no	0.283867	none	no	BB_0227 (conserved hypothetical protein)
SR0181	chr	231828	231888	-	AS		interval_3975	0.159465	0.933678	no	0.917843	none	no		BB_0227 (conserved hypothetical protein)
SR0182	chr	232846	232934	+	Intra		interval_1366	-0.998734	0.0299622	yes	0.143326	23C	no	BB_0228 (peptidase M16 inactive domain family)
SR0183	chr	232863	232953	-	AS		interval_5683	2.46719	2.94291e-07	yes	6.19323e-05	37C	yes		BB_0228 (peptidase M16 inactive domain family)
SR0184	chr	233547	233670	-	AS		interval_3976	0.404231	0.524245	no	0.64091	none	no		BB_0228 (peptidase M16 inactive domain family)
SR0185	chr	242397	242496	+	5'UTR		interval_1380	1.44515	0.000531264	yes	0.0347005	37C	yes	BB_0237 (apolipoprotein N-acyltransferase)
SR0186	chr	245945	246071	-	AS		interval_4026	1.36599	0.0161809	yes	0.0815612	37C	no		BB_0240 (glycerol uptake facilitator)
SR0187	chr	246367	246465	-	AS		interval_4027	0.547798	0.397893	no	0.513082	none	no		BB_0240 (glycerol uptake facilitator)
SR0188	chr	250167	250294	-	Intra		interval_4028	-1.28811	0.00822348	yes	0.119294	23C	no	BB_0244 (conserved hypothetical protein)
SR0189	chr	250385	250468	+	AS		interval_1403	0.821133	0.0645655	no	0.253131	none	no		BB_0244 (conserved hypothetical protein)
SR0190	chr	253091	253142	+	IG		interval_1405	-1.23601	0.0140046	yes	0.236553	23C	no
SR0191	chr	254196	254321	-	AS		interval_4041	0.679537	0.200544	no	0.490253	none	no		BB_0248 (oligoendopeptidase F)
SR0192	chr	254551	254702	-	AS		interval_4042	0.742305	0.150951	no	0.324583	none	no		BB_0248 (oligoendopeptidase F)
SR0193	chr	255970	256098	-	AS		interval_4043	0.832603	0.126263	no	0.317659	none	no		BB_0250 (DedA protein)
SR0194	chr	256281	256346	+	annotated	tRNA	interval_1423	1.94155	0.00468616	yes	0.442779	37C	no	chr.tRNA6-LeuGAG
SR0195	chr	257052	257124	+	Intra		interval_1429	-0.0203368	0.978254	no	1	none	no	BB_0251 (leucyl-tRNA synthetase)
SR0196	chr	260581	260797	-	AS		interval_4046	-0.721314	0.084333	no	0.378457	none	no		BB_0252
SR0197	chr	260769	260853	+	Intra		interval_1445	-0.251789	0.667571	no	0.862715	none	no	BB_0252
SR0198	chr	261078	261150	-	AS		interval_4048	-0.963196	0.0562785	no	0.395414	none	no		BB_0252
SR0199	chr	263683	263730	-	Intra		interval_4064	1.23506	0.0452885	yes	0.401233	37C	no	BB_0253 (ATP-dependent protease La)
SR0200	chr	263804	263907	+	IG		interval_1448	0.593027	0.269758	no	0.475419	none	no
SR0201	chr	266747	266800	-	AS		interval_4066	0.223678	0.815172	no	0.891811	none	no		BB_0255 (M23 peptidase domain protein)
SR0202	chr	267703	267869	-	Intra		interval_4069	1.89936	0.00104465	yes	0.411967	37C	no	BB_0257
SR0203	chr	269511	269627	+	AS		interval_1465	0.155443	0.867267	no	0.927366	none	no		BB_0257
SR0204	chr	270114	270176	+	AS		interval_1466	0.0471476	0.985528	no	0.971751	none	no		BB_0258 (undecaprenol kinase)
SR0205	chr	273744	273891	+	5'UTR		m35_interval_1467+interval_1468	0.435381	0.364777	no	0.604779	none	no	BB_0261 (tetratricopeptide repeat domain protein)
SR0206	chr	274374	274473	-	AS		interval_4098	0.742063	0.161559	no	0.336304	none	no		BB_0261 (tetratricopeptide repeat domain protein)
SR0207	chr	276164	276261	+	AS		interval_1475	0.467098	0.436732	no	0.549107	none	no		BB_0262 (M23 peptidase domain protein)
SR0208	chr	276500	276618	+	IG		interval_1476	-0.37178	0.48019	no	0.673294	none	no
SR0209	chr	278453	278547	-	Intra		interval_4112	0.33577	0.615878	no	0.741354	none	no	BB_0264 (heat shock protein 70),BB_0265 (conserved hypothetical protein)
SR0210	chr	280235	280356	-	Intra		interval_4120	2.15377	1.37647e-05	yes	0.0208368	37C	yes	BB_0267 (conserved hypothetical protein)
SR0211	chr	282150	282251	-	Intra		interval_4131	0.3227	0.688263	no	0.787285	none	no	BB_0269 (ATP-binding protein)
SR0212	chr	282439	282512	+	AS		interval_1479	0.888177	0.160083	no	0.614087	none	no		BB_0269 (ATP-binding protein)
SR0213	chr	288401	288488	+	AS		interval_1480	2.33011	2.19627e-05	yes	0.195924	37C	no		BB_0275 (flagellar biosynthetic protein FliP)
SR0214	chr	291828	291929	-	Intra		interval_4179	1.54528	0.00220196	yes	0.042679	37C	yes	BB_0280 (flagellar motor apparatus)
SR0215	chr	295449	295595	-	Intra		interval_4199	0.116313	0.928753	no	0.940805	none	no	BB_0285 (flagellar protein)
SR0216	chr	297224	297343	+	AS		interval_1481	0.805513	0.151869	no	0.28635	none	no		BB_0287 (flagellar protein)
SR0217	chr	299204	299254	+	AS		interval_1482	0.7954	0.159916	no	0.421489	none	no		BB_0289 (flagellar assembly protein FliH)
SR0218	chr	300174	300224	+	AS		interval_5618	3.34768	2.19591e-06	yes	0.192773	37C	no		BB_0290 (flagellar motor switch protein FliG)
SR0219	chr	301612	301772	-	Intra		interval_4233	-0.679884	0.144824	no	0.496653	none	no	BB_0291 (flagellar M-ring protein FliF)
SR0220	chr	308247	308373	-	Intra		interval_4265	1.65928	0.000852289	yes	0.102203	37C	no	BB_0299 (cell division protein FtsZ)
SR0221	chr	308446	308497	-	Intra		interval_4266	0.708853	0.340819	no	0.711332	none	no	BB_0299 (cell division protein FtsZ)
SR0222	chr	311513	311610	+	AS		interval_1483	1.27961	0.00739837	yes	0.037259	37C	yes		BB_0302 (cell division protein FtsW)
SR0223	chr	311567	311682	-	5'UTR		interval_4279	0.290808	0.684837	no	0.763209	none	no	BB_0302 (cell division protein FtsW),BB_0303 (phospho-N-acetylmuramoyl-pentapeptide-transferase)
SR0224	chr	312010	312116	-	Intra		interval_4281	-0.358151	0.493056	no	0.752891	none	no	BB_0303 (phospho-N-acetylmuramoyl-pentapeptide-transferase)
SR0225	chr	317317	317440	-	Intra		interval_4296	-0.383343	0.350947	no	0.644058	none	no	BB_0309 (conserved hypothetical protein)
SR0226	chr	320204	320288	-	5'UTR		interval_4306	1.86029	2.53419e-05	yes	0.00523822	37C	yes	BB_0313 (ribosomal RNA large subunit methyltransferase J)
SR0227	chr	320801	320870	-	AS		interval_5689	1.93671	2.28594e-05	yes	0.00204024	37C	yes		BB_0314 (octaprenyl-diphosphate synthase)
SR0228	chr	322977	323053	+	AS		interval_1487	0.0143292	1	no	1	none	no		BB_0317 (conserved hypothetical integral membrane protein)
SR0229	chr	323316	323395	-	Intra		interval_4310	-2.28893	2.57484e-06	yes	0.00011472	23C	yes	BB_0317 (conserved hypothetical integral membrane protein)
SR0230	chr	324885	324952	+	AS		interval_1488	1.8712	0.000616402	yes	0.251184	37C	no		BB_0318 (putative ABC transporter ATP-binding protein)
SR0231	chr	327363	327413	-	Intra		interval_4324	0.166849	0.829836	no	0.879381	none	no	BB_0322 (conserved hypothetical protein)
SR0232	chr	327661	327820	-	5'UTR		interval_4326	0.660275	0.212636	no	0.423217	none	no	BB_0322 (conserved hypothetical protein)
SR0233	chr	327895	328103	+	5'UTR		interval_1489	0.826745	0.163161	no	0.459671	none	no	BB_0323 (LysM domain protein)
SR0234	chr	328956	329016	+	Intra		interval_1495	0.712075	0.227295	no	0.505499	none	no	BB_0323 (LysM domain protein)
SR0235	chr	330430	330516	-	Intra		interval_4332	1.10754	0.0457878	yes	0.387281	37C	no	BB_0325 (conserved hypothetical protein)
SR0236	chr	331681	331752	-	Intra		interval_4339	0.0485615	1	no	0.965279	none	no	BB_0326 (tetratricopeptide repeat domain protein)
SR0237	chr	331733	331783	+	AS		interval_5619	2.49731	4.05199e-06	yes	9.26375e-05	37C	yes		BB_0326 (tetratricopeptide repeat domain protein)
SR0238	chr	331922	332040	+	AS		interval_1500	-0.175682	0.796872	no	0.859691	none	no		BB_0326 (tetratricopeptide repeat domain protein)
SR0239	chr	333152	333243	-	Intra		interval_4348	0.0412572	0.999361	no	0.974793	none	no	BB_0326 (tetratricopeptide repeat domain protein)
SR0240	chr	333808	333889	-	Intra		interval_4352	-0.14148	0.721542	no	0.897023	none	no	BB_0327 (glycerol-3-phosphate O-acyltransferase, putative)
SR0241	chr	334587	334655	-	IG		interval_4355	0.320743	0.6334	no	0.734361	none	no
SR0242	chr	334785	334836	+	IG		interval_1501	2.267	2.15608e-05	yes	0.0935585	37C	no
SR0243	chr	335529	335579	-	AS		interval_5690	0.459729	0.512988	no	0.59482	none	no		BB_0328 (bacterial extracellular solute-binding protein, family 5)
SR0244	chr	336511	336566	+	IG		interval_1510	0.577724	0.339645	no	0.510711	none	no
SR0245	chr	338243	338294	+	IG		interval_1522	-0.885476	0.0794161	no	0.22598	none	no
SR0246	chr	340302	340577	+	5'UTR		interval_1534	-0.54998	0.309703	no	0.584566	none	no	BB_0332 (ABC transporter, permease protein)
SR0247	chr	340555	340651	-	AS		interval_4357	0.0692017	0.980308	no	0.956726	none	no		BB_0332 (ABC transporter, permease protein)
SR0248	chr	344861	344910	+	AS		interval_1557	-2.15917	0.000108183	yes	0.00144722	23C	yes		BB_0336
SR0249	chr	344889	345011	-	5'UTR		interval_4365	0.0137518	0.968562	no	1	none	no	BB_0336
SR0250	chr	350380	350450	+	AS		interval_1568	2.12637	0.00112628	yes	0.109773	37C	no		BB_0342 (glutamyl-tRNA(Gln) amidotransferase subunit A (Glu-ADTsubunit A))
SR0251	chr	355027	355372	-	5'UTR		m44_interval_4408+interval_4407	-0.79354	0.0787406	no	0.359084	none	no	BB_0346 (export chaperone)
SR0252	chr	356175	356225	-	AS		interval_4409	-0.104744	0.892609	no	0.981106	none	no		BB_0347 (fibronectin/fibrinogen-binding protein, putative)
SR0253	chr	356987	357119	+	5'UTR		interval_1569	2.05968	2.22004e-05	yes	0.0071261	37C	yes	BB_0348 (pyruvate kinase)
SR0254	chr	358532	358590	-	AS		interval_5691	-0.85367	0.0671633	no	0.236129	none	no		BB_0349 (conserved hypothetical protein)
SR0255	chr	361001	361146	-	5'UTR		interval_4421	-0.397249	0.409464	no	0.681331	none	no	BB_0351 (conserved hypothetical protein)
SR0256	chr	361193	361302	+	Intra		interval_1583	0.870248	0.0470673	yes	0.252713	37C	no	BB_0352 (conserved hypothetical protein)
SR0257	chr	362663	362715	-	Intra		interval_4423	0.55134	0.259624	no	0.501579	none	no	BB_0353 (membrane protein, putative)
SR0258	chr	365828	365880	-	Intra		interval_4441	1.54625	0.0136702	yes	0.338258	37C	no	BB_0357
SR0259	chr	365936	365987	+	AS		interval_1588	0.108596	0.941331	no	0.949536	none	no		BB_0357
SR0260	chr	366768	366820	-	Intra		interval_4445	-1.20504	0.00182415	yes	0.0815593	23C	no	BB_0358 (RNA methyltransferase, RsmE family)
SR0261	chr	367895	368056	-	Intra		interval_4451	-0.844015	0.0286794	yes	0.279752	23C	no	BB_0359
SR0262	chr	368492	368542	-	AS		interval_4454	0.869575	0.127107	no	0.26246	none	no		BB_0360 (conserved hypothetical protein)
SR0263	chr	369675	369725	-	AS		interval_5693	1.37292	0.0199221	yes	0.0870748	37C	no		BB_0361 (ATP-binding protein)
SR0264	chr	373474	373546	+	Intra		interval_1611	-0.788296	0.163536	no	0.520219	none	no	BB_0364 (methylglyoxal synthase)
SR0265	chr	373995	374100	-	Intra		interval_4459	0.662868	0.231945	no	0.435914	none	no	BB_0365 (outer surface 22 kda lipoprotein (antigen IpLA7))
SR0266	chr	376548	376624	-	Intra		interval_4465	-0.023341	0.904601	no	0.9967	none	no	BB_0368 (glycerol-3-phosphate dehydrogenase [NAD(P)+] (NAD(P)H-dependent glycerol-3-phosphate dehydrogenase))
SR0267	chr	376795	376860	-	Intra		interval_4466	-0.589887	0.161698	no	0.444665	none	no	BB_0368 (glycerol-3-phosphate dehydrogenase [NAD(P)+] (NAD(P)H-dependent glycerol-3-phosphate dehydrogenase))
SR0268	chr	380045	380095	+	AS		interval_1624	-0.0792858	0.938083	no	0.988197	none	no		BB_0370 (tyrosyl-tRNA synthetase)
SR0269	chr	380332	380479	-	Intra		interval_4475	-1.37333	0.000475831	yes	0.027714	23C	yes	BB_0370 (tyrosyl-tRNA synthetase)
SR0270	chr	384156	384209	-	5'UTR		interval_4495	-0.741958	0.0679864	no	0.305166	none	no	BB_0373 (P31-23 protein)
SR0271	chr	388256	388443	-	Intra		interval_4498	-0.644197	0.169226	no	0.467379	none	no	BB_0378 (conserved hypothetical protein)
SR0272	chr	389852	390013	+	AS		interval_1644	1.02727	0.0415234	yes	0.2834	37C	no		BB_0380 (magnesium transporter)
SR0273	chr	391800	391854	-	5'UTR		interval_4515	0.348889	0.606696	no	0.717084	none	no	BB_0381 (trehalase)
SR0274	chr	392496	392606	-	Intra		interval_4519	-0.475377	0.307344	no	0.626588	none	no	BB_0382 (basic membrane protein B (bmpB))
SR0275	chr	394443	394500	-	Intra		interval_4529	-0.697175	0.0743319	no	0.383837	none	no	BB_0384 (basic membrane protein C (bmpC))
SR0276	chr	394805	394854	+	AS		interval_1645	1.30424	0.0895733	no	0.222324	none	no		BB_0384 (basic membrane protein C (bmpC))
SR0277	chr	395312	395388	-	IG		interval_4532	-0.572267	0.197516	no	0.504449	none	no
SR0278	chr	396334	396429	+	AS		interval_1646	1.7044	0.000102015	yes	0.00327478	37C	yes		BB_0385 (basic membrane protein D (bmpD))
SR0279	chr	399917	400037	+	AS		interval_1647	0.179169	0.831689	no	0.885952	none	no		BB_0388 (DNA-directed RNA polymerase, beta' subunit)
SR0280	chr	401309	401359	+	AS		interval_1648	1.3752	0.0295583	yes	0.0497276	37C	yes		BB_0388 (DNA-directed RNA polymerase, beta' subunit)
SR0281	chr	402480	402559	-	Intra		interval_4573	-1.28658	0.0106288	yes	0.182774	23C	no	BB_0389
SR0282	chr	405124	405405	-	Intra		m48_interval_4587+interval_4588	0.652482	0.285195	no	0.523505	none	no	BB_0389,BB_0390 (ribosomal protein L7/L12)
SR0283	chr	408120	408193	-	annotated	tRNA	interval_4607	0.641255	0.283164	no	0.395323	none	no	chr.tRNA33-TrpCCA
SR0284	chr	408412	408481	-	annotated	tRNA	interval_4609	1.14984	0.0382861	yes	0.209422	37C	no	chr.tRNA32-ThrGGT
SR0285	chr	408662	408712	-	Intra		interval_4611	0.934911	0.0290974	yes	0.191394	37C	no	BB_0397 (conserved hypothetical protein)
SR0286	chr	408989	409049	-	Intra		interval_4613	-0.21875	0.572931	no	0.828842	none	no	BB_0397 (conserved hypothetical protein)
SR0287	chr	409131	409241	-	Intra		interval_4614	0.585403	0.23642	no	0.45255	none	no	BB_0397 (conserved hypothetical protein)
SR0288	chr	409907	409958	+	AS		interval_1649	0.910525	0.272898	no	0.481206	none	no		BB_0398 (lipoprotein, putative)
SR0289	chr	409907	409971	-	Intra		interval_4620	1.90371	0.000114869	yes	0.16023	37C	no	BB_0398 (lipoprotein, putative)
SR0290	chr	410343	410464	-	5'UTR		interval_4623	0.534424	0.277221	no	0.489337	none	no	BB_0398 (lipoprotein, putative)
SR0291	chr	410714	410811	+	5'UTR		interval_1650	0.372251	0.560787	no	0.786207	none	no	BB_0399 (putative ankyrin repeat protein)
SR0292	chr	413076	413127	+	5'UTR		interval_1651	0.485452	0.46106	no	0.59783	none	no	BB_0401 (glutamate transporter, putative)
SR0293	chr	413744	413791	-	AS		interval_4628	0.471098	0.42227	no	0.554415	none	no		BB_0401 (glutamate transporter, putative)
SR0294	chr	413807	413900	+	Intra		interval_1655	0.583637	0.254753	no	0.458074	none	no	BB_0401 (glutamate transporter, putative)
SR0295	chr	414168	414265	-	AS		interval_4629	1.58781	0.000530359	yes	0.167097	37C	no		BB_0401 (glutamate transporter, putative)
SR0296	chr	416521	416590	-	IG		interval_4639	1.44372	0.00739852	yes	0.290825	37C	no
SR0297	chr	416920	416987	+	Intra		interval_1658	2.71616	1.44841e-07	yes	0.143596	37C	no	BB_0404 (conserved hypothetical protein)
SR0298	chr	417750	417821	+	Intra		interval_1662	1.132	0.0479679	yes	0.277887	37C	no	BB_0406 (conserved hypothetical protein)
SR0299	chr	418364	418433	-	Intra		interval_4641	-0.461541	0.237236	no	0.589291	none	no	BB_0407 (mannose-6-phosphate isomerase, class I)
SR0300	chr	418627	418695	+	AS		interval_1663	1.04018	0.0162188	yes	0.118781	37C	no		BB_0407 (mannose-6-phosphate isomerase, class I)
SR0301	chr	419241	419466	-	Intra		interval_4644	-0.908839	0.0193553	yes	0.237906	23C	no	BB_0407 (mannose-6-phosphate isomerase, class I)
SR0302	chr	421545	421608	+	5'UTR		interval_1664	0.0113562	1	no	1	none	no	BB_0409 (conserved hypothetical protein)
SR0303	chr	421685	421770	-	AS		interval_4656	0.256454	0.750543	no	0.804609	none	no		BB_0409 (conserved hypothetical protein)
SR0304	chr	423176	423276	+	Intra		interval_1671	0.302999	0.557828	no	0.742053	none	no	BB_0412 (membrane protein, putative)
SR0305	chr	423518	423639	-	AS		interval_4657	-0.701362	0.111541	no	0.351746	none	no		BB_0412 (membrane protein, putative)
SR0306	chr	423712	423770	+	Intra		interval_1672	0.331292	0.555218	no	0.697564	none	no	BB_0412 (membrane protein, putative)
SR0307	chr	424041	424109	-	Intra		interval_4659	-0.934698	0.0156375	yes	0.194437	23C	no	BB_0413 (conserved hypothetical integral membrane protein)
SR0308	chr	425565	425705	+	Intra		interval_1674	1.05754	0.0185189	yes	0.149503	37C	no	BB_0415 (putative protein-glutamate methylesterase)
SR0309	chr	428415	428517	-	AS		interval_4662	2.39865	5.99312e-07	yes	0.13761	37C	no		BB_0417 (adenylate kinase (ATP-AMP transphosphorylase) (AK)(Superoxide-inducible protein 16) (SOI16))
SR0310	chr	428554	428604	+	Intra		interval_5625	3.8342	1.68584e-14	yes	1.58431e-07	37C	yes	BB_0417 (adenylate kinase (ATP-AMP transphosphorylase) (AK)(Superoxide-inducible protein 16) (SOI16))
SR0311	chr	428764	428819	+	Intra		interval_1689	2.86766	1.94759e-06	yes	0.192853	37C	no	BB_0418 (conserved hypothetical protein)
SR0312	chr	428973	429037	+	Intra		interval_1690	1.34292	0.0422192	yes	0.622866	37C	no	BB_0418 (conserved hypothetical protein)
SR0313	chr	429728	429864	-	Intra		interval_4665	1.98949	0.000227248	yes	0.160069	37C	no	BB_0419 (response regulatory protein)
SR0314	chr	433843	433897	-	Intra		interval_4682	1.17267	0.0128643	yes	0.169783	37C	no	BB_0420 (sensory transduction histidine kinase, putative)
SR0315	chr	434558	434623	+	AS		interval_1693	1.77586	1.88322e-05	yes	0.00762643	37C	yes		BB_0420 (sensory transduction histidine kinase, putative)
SR0316	chr	435208	435432	-	annotated	5S	interval_4687	1.33669	0.00881502	yes	0.169355	37C	no	BB_r01,BB_r02
SR0317	chr	435602	435654	+	AS		interval_1695	-0.050127	0.973297	no	1	none	no		BB_r02
SR0318	chr	438217	438309	-	5'UTR		interval_4692	0.707975	0.296563	no	0.55795	none	no	BB_r02
SR0319	chr	438345	438394	-	IG		interval_4693	1.14036	0.0218391	yes	0.0854149	37C	no
SR0320	chr	438439	438556	-	annotated	5S	interval_4694	2.07688	0.000114869	yes	0.0322761	37C	yes	BB_r03
SR0321	chr	441461	441556	-	5'UTR		interval_4700	1.25396	0.0273902	yes	0.288689	37C	no	BB_r04
SR0322	chr	442772	442839	+	AS		interval_1698	0.323075	0.660578	no	0.795042	none	no		BB_0422 (DNA-3-methyladenine glycosylase)
SR0323	chr	442926	443037	-	Intra		interval_4706	0.365269	0.544812	no	0.681331	none	no	BB_0422 (DNA-3-methyladenine glycosylase)
SR0324	chr	443571	443752	+	annotated	tRNA	interval_1699	1.13229	0.0595259	no	0.276506	none	no	chr.tRNA7-IleGAT
SR0325	chr	444341	444410	-	annotated	tRNA	interval_4713	0.871195	0.115301	no	0.177006	none	no	chr.tRNA31-AlaTGC
SR0326	chr	444712	444784	+	AS		interval_1701	0.420126	0.646691	no	0.813447	none	no		BB_r05
SR0327	chr	445010	445083	+	AS		interval_1702	0.502503	0.608255	no	0.815679	none	no		BB_r05
SR0328	chr	445300	445351	+	AS		interval_1703	-0.329645	0.820859	no	0.945921	none	no		BB_r05
SR0329	chr	445765	445811	+	AS		interval_1704	-0.160733	0.929857	no	0.98321	none	no		BB_r05
SR0330	chr	446158	446221	-	IG		interval_4724	1.45841	0.0106113	yes	0.232833	37C	no
SR0331	chr	450390	450525	+	Intra		interval_1714	-0.373579	0.49168	no	0.692064	none	no	BB_0432
SR0332	chr	451393	451460	+	AS		interval_1715	0.0924807	0.926704	no	0.938405	none	no		BB_0434 (stage 0 sporulation protein J)
SR0333	chr	453539	453685	-	Intra		interval_4743	0.304796	0.659523	no	0.754633	none	no	BB_0435 (DNA gyrase, A subunit)
SR0334	chr	454709	454760	-	Intra		interval_4749	-1.02423	0.0263505	yes	0.203308	23C	no	BB_0436 (DNA gyrase, B subunit)
SR0335	chr	455085	455212	-	Intra		interval_4752	-0.723922	0.12362	no	0.442759	none	no	BB_0436 (DNA gyrase, B subunit)
SR0336	chr	456465	456515	-	IG		interval_4761	1.03966	0.0381237	yes	0.166322	37C	no
SR0337	chr	456784	456907	+	Intra		interval_1717	0.753724	0.106206	no	0.302318	none	no	BB_0437 (chromosomal replication initiator protein DnaA)
SR0338	chr	457121	457197	-	AS		interval_4762	1.70129	0.00104799	yes	0.191394	37C	no		BB_0437 (chromosomal replication initiator protein DnaA)
SR0339	chr	457281	457456	+	Intra		interval_1718	-0.710814	0.119713	no	0.354454	none	no	BB_0437 (chromosomal replication initiator protein DnaA)
SR0340	chr	461704	461803	+	Intra		interval_1738	0.566855	0.403856	no	0.754975	none	no	BB_0442
SR0341	chr	465040	465111	-	AS		interval_4763	1.19208	0.0503168	no	0.172655	none	no		BB_0445 (fructose-bisphosphate aldolase, class II)
SR0342	chr	466347	466448	+	AS		interval_1757	1.16879	0.00852167	yes	0.100777	37C	no		BB_0446 (aspartyl-tRNA synthetase)
SR0343	chr	466545	466609	+	AS		interval_1758	1.86768	1.26984e-05	yes	0.00351035	37C	yes		BB_0446 (aspartyl-tRNA synthetase)
SR0344	chr	466678	466757	+	AS		interval_1759	2.20556	2.95349e-07	yes	0.00520334	37C	yes		BB_0446 (aspartyl-tRNA synthetase)
SR0345	chr	467849	467896	+	AS		interval_1760	1.38794	0.00554884	yes	0.0311608	37C	yes		BB_0447 (Na+/H+ antiporter)
SR0346	chr	469260	469382	-	Intra		interval_4783	-0.837932	0.0308858	yes	0.270469	23C	no	BB_0447 (Na+/H+ antiporter)
SR0347	chr	472002	472087	+	AS		interval_1761	1.53022	0.00508497	yes	0.37242	37C	no		BB_0452 (chromate transporter superfamily)
SR0348	chr	472138	472211	-	Intra		interval_4790	1.43169	0.001051	yes	0.027714	37C	yes	BB_0452 (chromate transporter superfamily)
SR0349	chr	473672	473838	-	Intra		interval_4795	0.856664	0.0507137	no	0.233669	none	no	BB_0454 (lipopolysaccharide biosynthesis-related protein)
SR0350	chr	474517	474568	-	5'UTR		interval_4798	2.09044	1.72281e-05	yes	0.186746	37C	no	BB_0454 (lipopolysaccharide biosynthesis-related protein)
SR0351	chr	475638	475712	+	Intra		interval_1772	-0.797446	0.0926388	no	0.261858	none	no	BB_0456 (conserved hypothetical protein)
SR0352	chr	476272	476354	+	AS		interval_1775	0.994437	0.032225	yes	0.149739	37C	no		BB_0457 (excinuclease ABC, C subunit)
SR0353	chr	477474	477632	-	Intra		interval_4805	1.15823	0.00813483	yes	0.113425	37C	no	BB_0457 (excinuclease ABC, C subunit)
SR0354	chr	477997	478113	-	5'UTR		interval_4807	1.08843	0.00735636	yes	0.10399	37C	no	BB_0457 (excinuclease ABC, C subunit)
SR0355	chr	478971	479148	+	Intra		interval_1781	0.420035	0.489174	no	0.729918	none	no	BB_0458
SR0356	chr	481083	481154	+	annotated	tRNA	interval_1792	1.50389	0.00963442	yes	0.225776	37C	no	chr.tRNA8-SerGCT
SR0357	chr	481228	481306	+	annotated	tRNA	interval_1793	1.24058	0.0213383	yes	0.293246	37C	no	chr.tRNA9-SerTGA
SR0358	chr	481249	481319	-	AS		interval_4809	-0.106042	0.794562	no	0.938923	none	no		chr.tRNA9-SerTGA
SR0359	chr	482082	482233	+	annotated	tRNA	interval_1796	-0.232877	0.739474	no	0.874795	none	no	chr.tRNA10-ArgGCG,chr.tRNA11-SerGGA
SR0360	chr	482310	482393	+	annotated	ffs	interval_1797	0.905118	0.112221	no	0.383393	none	no
SR0361	chr	483222	483284	-	AS		interval_4814	0.938124	0.0993137	no	0.232294	none	no		BB_0461 (DNA polymerase III, subunits gamma and tau)
SR0362	chr	484023	484081	+	Intra		interval_1804	0.795451	0.167743	no	0.603169	none	no	BB_0461 (DNA polymerase III, subunits gamma and tau)
SR0363	chr	485379	485427	-	IG		interval_4815	0.219485	0.894298	no	0.930005	none	no
SR0364	chr	486427	486521	-	AS		interval_4816	0.0194448	0.976786	no	0.993986	none	no		BB_0465 (conserved hypothetical protein)
SR0365	chr	486555	486749	+	Intra		interval_1815	0.500851	0.463084	no	0.668292	none	no	BB_0465 (conserved hypothetical protein),BB_0466 (ABC transporter, ATP-binding protein)
SR0366	chr	486834	486998	-	AS		interval_4817	-0.906217	0.0464731	yes	0.23	23C	no		BB_0466 (ABC transporter, ATP-binding protein)
SR0367	chr	487719	487811	+	Intra		interval_1820	0.30852	0.674702	no	0.810565	none	no	BB_0467 (conserved hypothetical protein)
SR0368	chr	487914	487968	+	Intra		interval_1821	2.44644	1.1447e-06	yes	0.135109	37C	no	BB_0467 (conserved hypothetical protein)
SR0369	chr	489099	489173	-	AS		interval_4818	3.22103	7.07868e-07	yes	0.301744	37C	no		BB_0469 (signal peptidase II)
SR0370	chr	489870	489960	+	Intra		interval_1828	-0.329929	0.610143	no	0.833017	none	no	BB_0471 (conserved hypothetical protein)
SR0371	chr	489929	489977	-	AS		interval_4819	0.957263	0.0619906	no	0.387281	none	no		BB_0471 (conserved hypothetical protein)
SR0372	chr	490076	490127	-	AS		interval_4820	0.37424	0.584988	no	0.743389	none	no		BB_0471 (conserved hypothetical protein)
SR0373	chr	490253	490309	-	AS		interval_4821	0.807334	0.248396	no	0.387281	none	no		BB_0471 (conserved hypothetical protein)
SR0374	chr	490647	490736	+	Intra		interval_1832	0.0830834	0.924327	no	0.949536	none	no	BB_0472 (UDP-N-acetylglucosamine 1-carboxyvinyltransferase)
SR0375	chr	493394	493459	+	Intra		interval_1837	0.129178	0.853459	no	0.908076	none	no	BB_0473 (conserved hypothetical integral membrane protein)
SR0376	chr	493684	493731	+	Intra		interval_1838	-1.36545	0.00374429	yes	0.0335178	23C	yes	BB_0473 (conserved hypothetical integral membrane protein)
SR0377	chr	494638	494725	-	IG		interval_4823	-1.06555	0.0204737	yes	0.158445	23C	no
SR0378	chr	494853	494904	+	IG		interval_1839	0.74754	0.155437	no	0.430986	none	no
SR0379	chr	497126	497206	+	Intra		interval_1852	0.584927	0.340816	no	0.637766	none	no	BB_0478 (ribosomal protein L3)
SR0380	chr	498841	498952	+	Intra		interval_1863	-0.49929	0.397345	no	0.742053	none	no	BB_0481 (ribosomal protein L2)
SR0381	chr	503510	503627	-	AS		interval_4824	0.514067	0.374225	no	0.527304	none	no		BB_0493 (ribosomal protein L6, putative)
SR0382	chr	503545	503644	+	Intra		interval_1892	0.198288	0.771182	no	0.869516	none	no	BB_0493 (ribosomal protein L6, putative)
SR0383	chr	506700	506897	+	Intra		interval_1910	1.38915	0.00736798	yes	0.0793694	37C	no	BB_0498 (preprotein translocase, SecY subunit),BB_0499 (ribosomal protein L36)
SR0384	chr	507041	507098	+	Intra		interval_1911	0.872233	0.1117	no	0.344543	none	no	BB_0500 (ribosomal protein S13p/S18e)
SR0385	chr	507280	507484	-	AS		interval_4825	0.146377	0.902801	no	0.923949	none	no		BB_0500 (ribosomal protein S13p/S18e),BB_0501 (ribosomal protein S11)
SR0386	chr	507662	507810	+	Intra		interval_1914	0.693314	0.219267	no	0.518612	none	no	BB_0501 (ribosomal protein S11)
SR0387	chr	511358	511499	+	Intra		interval_1936	-0.10227	0.887526	no	0.954893	none	no	BB_0505 (conserved hypothetical protein)
SR0388	chr	513075	513178	-	5'UTR		interval_4829	-0.0230577	0.913753	no	0.995674	none	no	BB_0507 (conserved hypothetical protein)
SR0389	chr	513193	513274	+	5'UTR		interval_1941	0.216819	0.701991	no	0.832284	none	no	BB_0508 (ribosome-associated GTPase EngA)
SR0390	chr	514927	514977	-	AS		interval_5697	1.74107	0.000736224	yes	0.00842988	37C	yes		BB_0509 (conserved hypothetical protein)
SR0391	chr	515495	515560	+	Intra		interval_1953	-0.537267	0.389475	no	0.616315	none	no	BB_0509 (conserved hypothetical protein)
SR0392	chr	515629	515808	+	Intra		m60_interval_1954+interval_1955	0.183863	0.814557	no	0.891356	none	no	BB_0509 (conserved hypothetical protein),BB_0511
SR0393	chr	518453	518591	+	Intra		interval_1962	0.0506898	0.971733	no	0.978118	none	no	BB_0512 (conserved hypothetical protein)
SR0394	chr	521556	521776	+	Intra		interval_1970	0.399447	0.418414	no	0.639574	none	no	BB_0512 (conserved hypothetical protein)
SR0395	chr	523418	523525	+	Intra		interval_1979	0.803382	0.0681395	no	0.299889	none	no	BB_0513
SR0396	chr	526293	526450	+	5'UTR		interval_1993	0.728736	0.176189	no	0.401379	none	no	BB_0515
SR0397	chr	530238	530288	+	AS		interval_5629	3.07074	5.52684e-08	yes	0.00031637	37C	yes		BB_0518 (chaperone protein DnaK)
SR0398	chr	530686	530828	-	Intra		interval_4839	1.19942	0.0162315	yes	0.117455	37C	no	BB_0518 (chaperone protein DnaK)
SR0399	chr	531636	531705	-	5'UTR		interval_4843	0.525933	0.352429	no	0.570429	none	no	BB_0519 (co-chaperone GrpE)
SR0400	chr	532157	532283	-	AS		interval_4844	0.438584	0.507101	no	0.725518	none	no		BB_0522
SR0401	chr	534455	534505	-	AS		interval_4845	2.45034	2.45381e-05	yes	0.00101697	37C	yes		BB_0524 (Inositol monophosphatase family protein)
SR0402	chr	534793	534927	+	Intra		interval_2009	-0.0761802	0.913407	no	0.963597	none	no	BB_0524 (Inositol monophosphatase family protein)
SR0403	chr	542236	542329	+	5'UTR		interval_2022	0.772359	0.1859	no	0.475419	none	no	BB_0533 (PhnP protein)
SR0404	chr	545088	545139	+	Intra		interval_2032	-0.539021	0.295765	no	0.505499	none	no	BB_0536 (zinc protease, putative)
SR0405	chr	547366	547582	+	AS		m62_interval_2040+interval_2041	-0.317155	0.601406	no	0.805875	none	no	BB_0536 (zinc protease, putative)	chr.tRNA30-PseudoTTC,chr.tRNA29-LysTTT
SR0406	chr	547385	547689	-	annotated	tRNA	m63_interval_4870+interval_4871	1.61843	0.00302627	yes	7.0884e-06	37C	yes	chr.tRNA30-PseudoTTC,chr.tRNA29-LysTTT	BB_0536 (zinc protease, putative)
SR0407	chr	547729	547798	-	annotated	tRNA	interval_4872	1.42557	0.00668109	yes	0.0720707	37C	no	chr.tRNA28-LysCTT
SR0408	chr	550265	550329	+	AS		interval_2043	1.63941	0.000790759	yes	0.00688101	37C	yes		BB_0540 (translation elongation factor G)
SR0409	chr	551645	551709	+	AS		interval_2044	-0.0750596	0.960728	no	1	none	no		BB_0540 (translation elongation factor G)
SR0410	chr	551650	551770	-	5'UTR		interval_4894	1.17197	0.0229066	yes	0.218364	37C	no	BB_0540 (translation elongation factor G)
SR0411	chr	551853	551904	-	IG		interval_4895	1.87745	0.00309232	yes	0.00713023	37C	yes
SR0412	chr	551933	552193	+	IG		m64_interval_2045+interval_2046	-0.154237	0.834346	no	0.953095	none	no
SR0413	chr	552972	553063	-	AS		interval_4896	1.28198	0.0139377	yes	0.0734397	37C	no		BB_0542
SR0414	chr	556204	556358	+	Intra		interval_2068	-0.523494	0.265095	no	0.552993	none	no	BB_0545 (xylulokinase)
SR0415	chr	556404	556550	-	AS		interval_4897	-1.14728	0.00469379	yes	0.123752	23C	no		BB_0545 (xylulokinase)
SR0416	chr	559261	559322	+	AS		interval_5631	2.05379	5.10579e-05	yes	0.0180721	37C	yes		BB_0548 (DNA polymerase I superfamily)
SR0417	chr	561897	561959	-	5'UTR		interval_4926	0.857234	0.0533609	no	0.239474	none	no	BB_0551 (CheY)
SR0418	chr	562185	562280	+	5'UTR		interval_2070	1.71394	4.2361e-05	yes	0.00883298	37C	yes	BB_0552 (DNA ligase, NAD-dependent)
SR0419	chr	565644	565717	-	5'UTR		interval_4937	0.427982	0.487909	no	0.631386	none	no	BB_0553
SR0420	chr	565724	565774	+	IG		interval_2074	3.0157	2.10441e-09	yes	0.000853516	37C	yes
SR0421	chr	567939	568010	+	Intra		interval_5633	2.7442	3.2468e-05	yes	0.394722	37C	no	BB_0555 (conserved hypothetical protein)
SR0422	chr	568447	568634	+	Intra		m66_interval_2077+interval_2078	0.369758	0.470294	no	0.68477	none	no	BB_0556 (conserved hypothetical protein)
SR0423	chr	568729	568782	+	Intra		interval_2079	0.000700344	1	no	1	none	no	BB_0556 (conserved hypothetical protein)
SR0424	chr	569067	569163	-	AS		interval_4939	-0.0228555	0.915264	no	1	none	no		BB_0556 (conserved hypothetical protein)
SR0425	chr	570669	570778	+	Intra		interval_2091	-0.272355	0.672644	no	0.881434	none	no	BB_0558 (phosphoenolpyruvate-protein phosphotransferase)
SR0426	chr	571781	571855	+	Intra		interval_2098	1.43606	0.00702608	yes	0.168595	37C	no	BB_0559 (PTS system, glucose-specific IIA component)
SR0427	chr	571797	571906	-	AS		interval_4941	0.627584	0.26881	no	0.472733	none	no	BB_0560 (chaperone protein HtpG)	BB_0559 (PTS system, glucose-specific IIA component)
SR0428	chr	572892	572944	+	AS		interval_2101	1.52356	0.000670858	yes	0.0101547	37C	yes		BB_0560 (chaperone protein HtpG)
SR0429	chr	577156	577206	+	AS		interval_2112	0.603168	0.385245	no	0.787592	none	no		BB_0564 (conserved hypothetical protein)
SR0430	chr	581323	581412	+	Intra		interval_2122	0.852134	0.107725	no	0.264583	none	no	BB_0568 (chemotaxis response regulator protein-glutamate methylesterase)
SR0431	chr	581843	581934	-	AS		interval_4961	0.0975858	0.958659	no	0.934936	none	no		BB_0569 (conserved hypothetical protein)
SR0432	chr	584094	584194	-	annotated	tRNA	interval_4963	0.814633	0.174559	no	0.36714	none	no	chr.tRNA27-LeuCAA,BB_0571 (uridylate kinase)
SR0433	chr	585174	585254	-	AS		interval_4967	1.06118	0.0359251	yes	0.142692	37C	no		BB_0572 (glycosyl transferase)
SR0434	chr	586204	586315	+	5'UTR		interval_2141	-0.420104	0.434482	no	0.638107	none	no	BB_0573
SR0435	chr	587261	587359	-	AS		interval_5705	1.37941	0.0412907	yes	0.503758	37C	no		BB_0574 (conserved hypothetical integral membrane protein)
SR0436	chr	589486	589628	+	Intra		interval_2155	-0.803166	0.0859205	no	0.268294	none	no	BB_0575 (CTP synthase)
SR0437	chr	589788	589913	-	Intra		interval_4968	0.554338	0.285195	no	0.45406	none	no	BB_0576 (conserved hypothetical protein)
SR0438	chr	589932	589983	+	AS		interval_2156	0.862698	0.151869	no	0.577036	none	no		BB_0576 (conserved hypothetical protein)
SR0439	chr	590184	590243	-	5'UTR		interval_4969	0.645349	0.338571	no	0.587318	none	no	BB_0576 (conserved hypothetical protein)
SR0440	chr	590903	590953	+	annotated	DsrA	interval_2159	1.34995	0.0197433	yes	0.241687	37C	no	BB_0577 (conserved hypothetical protein)
SR0441	chr	592484	592636	+	Intra		interval_2168	0.391219	0.507365	no	0.682002	none	no	BB_0579 (DNA polymerase III subunit alpha)
SR0442	chr	593038	593116	-	AS		interval_4970	0.51965	0.413281	no	0.55392	none	no		BB_0579 (DNA polymerase III subunit alpha)
SR0443	chr	594023	594073	-	AS		interval_5707	2.50887	3.17072e-06	yes	0.00756283	37C	yes		BB_0579 (DNA polymerase III subunit alpha)
SR0444	chr	596314	596486	+	Intra		interval_2187	-0.916202	0.0673197	no	0.304556	none	no	BB_0580 (conserved hypothetical integral membrane protein)
SR0445	chr	596343	596441	-	AS		interval_4971	0.886948	0.112779	no	0.383837	none	no		BB_0580 (conserved hypothetical integral membrane protein)
SR0446	chr	596709	596788	-	AS		interval_5708	0.975946	0.103691	no	0.20396	none	no		BB_0581 (ATP-dependent DNA helicase RecG)
SR0447	chr	598507	598752	+	AS		interval_2199	1.93104	0.00112628	yes	0.228083	37C	no	BB_0581 (ATP-dependent DNA helicase RecG)	BB_0582 (carboxypeptidase, putative)
SR0448	chr	598753	598832	-	Intra		interval_4974	0.430155	0.481193	no	0.661386	none	no	BB_0582 (carboxypeptidase, putative)
SR0449	chr	600136	600204	+	Intra		interval_2202	0.445172	0.392558	no	0.594938	none	no	BB_0583 (conserved hypothetical integral membrane protein)
SR0450	chr	600593	600718	-	AS		interval_4978	1.05894	0.0452885	yes	0.210062	37C	no		BB_0583 (conserved hypothetical integral membrane protein)
SR0451	chr	600874	600967	+	IG		interval_2206	0.406892	0.485415	no	0.68528	none	no
SR0452	chr	602840	602917	-	AS		interval_4979	2.10077	1.95695e-05	yes	0.00421992	37C	yes		BB_0585 (UDP-N-acetylmuramoylalanine--D-glutamate ligase)
SR0453	chr	603273	603344	-	AS		interval_4980	0.482496	0.645116	no	0.721603	none	no		BB_0585 (UDP-N-acetylmuramoylalanine--D-glutamate ligase)
SR0454	chr	604095	604191	+	AS		interval_2219	0.764754	0.142778	no	0.26715	none	no		BB_0586 (FemA protein)
SR0455	chr	604762	604808	-	Intra		interval_5709	1.90065	8.81879e-06	yes	0.00389172	37C	yes	BB_0586 (FemA protein),BB_0587 (methionyl-tRNA synthetase)
SR0456	chr	604914	605001	-	Intra		interval_4981	1.01565	0.0745579	no	0.371496	none	no	BB_0587 (methionyl-tRNA synthetase)
SR0457	chr	605915	605980	+	AS		interval_2220	-0.087602	0.89944	no	0.951755	none	no		BB_0587 (methionyl-tRNA synthetase)
SR0458	chr	606945	607278	+	5'UTR		m70_interval_2221+interval_2222	1.36859	0.0044118	yes	0.0605105	37C	no	BB_0588 (MTA/SAH nucleosidase, Borrelia Glycosaminoglycan binding Protein (Bgp))	BB_0587 (methionyl-tRNA synthetase)
SR0459	chr	607624	607707	-	AS		interval_4989	1.41734	0.001051	yes	0.0309515	37C	yes		BB_0588 (MTA/SAH nucleosidase, Borrelia Glycosaminoglycan binding Protein (Bgp))
SR0460	chr	609985	610066	+	AS		interval_2231	-0.977666	0.0493705	yes	0.241687	23C	no		BB_0591 (competence locus E, putative)
SR0461	chr	610243	610353	+	AS		interval_2232	-0.332368	0.503413	no	0.697674	none	no		BB_0591 (competence locus E, putative)
SR0462	chr	611309	611376	+	5'UTR		interval_2234	0.216944	0.780779	no	0.84215	none	no	BB_0592 (caax amino protease family)
SR0463	chr	613830	614009	+	Intra		interval_2249	1.34633	0.0211607	yes	0.279301	37C	no	BB_0593 (long-chain-fatty-acid CoA ligase)
SR0464	chr	614003	614067	-	Intra		interval_4994	0.592579	0.220193	no	0.463756	none	no	BB_0594 (arginyl-tRNA synthetase)
SR0465	chr	614136	614220	+	AS		interval_2250	0.197167	0.752331	no	0.865601	none	no		BB_0594 (arginyl-tRNA synthetase)
SR0466	chr	615492	615542	+	AS		interval_2251	0.826767	0.130302	no	0.444431	none	no		BB_0594 (arginyl-tRNA synthetase)
SR0467	chr	618247	618552	-	5'UTR		m71_interval_5019+interval_5020	0.814216	0.110964	no	0.303188	none	no	BB_0596 (methyl-accepting chemotaxis protein)
SR0468	chr	620161	620225	-	AS		interval_5711	1.5462	0.0040608	yes	0.149726	37C	no		BB_0597 (methyl-accepting chemotaxis protein)
SR0469	chr	620762	620845	-	AS		interval_5021	0.795266	0.118284	no	0.296806	none	no		BB_0597 (methyl-accepting chemotaxis protein)
SR0470	chr	621047	621114	+	AS		interval_2268	-0.281308	0.617032	no	0.786575	none	no		BB_0598 (UDP-N-acetylenolpyruvoylglucosamine reductase)
SR0471	chr	621537	621625	-	Intra		interval_5022	2.31317	1.67718e-08	yes	0.00282812	37C	yes	BB_0598 (UDP-N-acetylenolpyruvoylglucosamine reductase)
SR0472	chr	621854	621958	-	5'UTR		interval_5023	1.91217	0.000100294	yes	0.142692	37C	no	BB_0598 (UDP-N-acetylenolpyruvoylglucosamine reductase)
SR0473	chr	621952	622121	+	5'UTR		interval_2270	0.524263	0.347906	no	0.549107	none	no	BB_0599 (cysteinyl-tRNA synthetase)	BB_0598 (UDP-N-acetylenolpyruvoylglucosamine reductase)
SR0474	chr	623117	623204	+	Intra		interval_2277	-0.334441	0.59054	no	0.811727	none	no	BB_0599 (cysteinyl-tRNA synthetase)
SR0475	chr	623333	623437	+	Intra		interval_2278	-2.73746	2.09302e-09	yes	2.12104e-05	23C	yes	BB_0599 (cysteinyl-tRNA synthetase)
SR0476	chr	623903	623953	-	AS		interval_5024	1.77197	0.00519411	yes	0.0191975	37C	yes		BB_0600 (IPT/TIG domain protein)
SR0477	chr	627097	627399	-	Intra		interval_5025	1.71665	0.000583786	yes	0.0358842	37C	yes	BB_0603 (integral outer membrane protein P66)
SR0478	chr	630426	630476	+	AS		interval_5634	1.36901	0.0446118	yes	0.130263	37C	no		BB_0604 (L-lactate permease)
SR0479	chr	630577	630627	+	AS		interval_2297	0.602195	0.354472	no	0.680417	none	no		BB_0604 (L-lactate permease)
SR0480	chr	631726	631867	+	Intra		interval_2303	0.456686	0.343874	no	0.577036	none	no	BB_0605 (serine-type D-Ala-D-Ala carboxypeptidase)
SR0481	chr	631929	631985	-	AS		interval_5032	0.93159	0.219737	no	0.495002	none	no		BB_0605 (serine-type D-Ala-D-Ala carboxypeptidase)
SR0482	chr	632527	632646	+	Intra		interval_2308	0.822806	0.114325	no	0.272646	none	no	BB_0607 (ATP-dependent DNA helicase PcrA)
SR0483	chr	633099	633149	-	AS		interval_5713	2.34323	0.00510657	yes	0.474346	37C	no		BB_0607 (ATP-dependent DNA helicase PcrA)
SR0484	chr	633827	633896	-	AS		interval_5033	0.607665	0.216966	no	0.424269	none	no		BB_0607 (ATP-dependent DNA helicase PcrA)
SR0485	chr	634371	634507	-	AS		interval_5034	-0.466571	0.248551	no	0.568615	none	no		BB_0607 (ATP-dependent DNA helicase PcrA)
SR0486	chr	636099	636223	+	annotated	tRNA	interval_2325	0.0949231	0.921988	no	0.965433	none	no	chr.tRNA12-HisGTG
SR0487	chr	636248	636297	+	annotated	tRNA	interval_2326	0.767432	0.205887	no	0.577036	none	no	chr.tRNA13-ArgTCG
SR0488	chr	636396	636447	+	annotated	tRNA	interval_5635	1.38585	0.0118249	yes	0.26135	37C	no	chr.tRNA14-LeuTAG
SR0489	chr	636481	636549	+	annotated	tRNA	interval_2327	0.919142	0.177503	no	0.615442	none	no	chr.tRNA15-GlyGCC
SR0490	chr	638067	638273	+	Intra		m75_interval_2334+interval_2335	0.0122713	1	no	0.995568	none	no	BB_0611 (ATP-dependent Clp protease, proteolytic subunit ClpP)
SR0491	chr	638645	638848	-	AS		m78_interval_5035+interval_5036	1.15708	0.0247056	yes	0.233669	37C	no		BB_0612 (ATP-dependent Clp protease, ATP-binding subunit ClpX)
SR0492	chr	639796	639888	-	AS		interval_5037	1.48862	0.00205549	yes	0.170074	37C	no		BB_0612 (ATP-dependent Clp protease, ATP-binding subunit ClpX),BB_0613 (ATP-dependent protease La)
SR0493	chr	640167	640373	-	AS		interval_5038	1.01894	0.0282427	yes	0.149035	37C	no		BB_0613 (ATP-dependent protease La)
SR0494	chr	643117	643284	-	annotated	tRNA	interval_5044	0.629199	0.351422	no	0.442759	none	no	BB_0615 (ribosomal protein S4),chr.tRNA26-MetCAT
SR0495	chr	645028	645103	+	Intra		interval_5637	0.683698	0.205619	no	0.462737	none	no	BB_0617 (conserved hypothetical protein)
SR0496	chr	645285	645348	+	AS		interval_5638	0.133621	0.850141	no	0.906934	none	no		BB_0618 (cytidine deaminase)
SR0497	chr	645584	645634	-	5'UTR		interval_5055	0.687972	0.187277	no	0.378457	none	no	BB_0618 (cytidine deaminase)
SR0498	chr	645671	645818	+	5'UTR		interval_2358	-0.291788	0.620054	no	0.786575	none	no	BB_0619 (DHH family)
SR0499	chr	646212	646267	+	Intra		interval_2360	-0.255132	0.618078	no	0.801495	none	no	BB_0619 (DHH family)
SR0500	chr	646576	646663	-	AS		interval_5056	2.2472	0.000204242	yes	0.356437	37C	no	BB_0620 (beta-glucosidase, putative)	BB_0619 (DHH family)
SR0501	chr	647338	647425	+	AS		interval_2365	0.0309092	0.988342	no	1	none	no		BB_0620 (beta-glucosidase, putative)
SR0502	chr	647833	647947	+	AS		interval_2366	0.898324	0.0412328	yes	0.195381	37C	no		BB_0620 (beta-glucosidase, putative)
SR0503	chr	648464	648535	+	annotated	tRNA	interval_2367	0.582021	0.38514	no	0.68477	none	no	chr.tRNA16-MetCAT
SR0504	chr	649059	649140	-	AS		interval_5057	-0.227619	0.670964	no	0.850392	none	no		BB_0621 (4-methyl-5)
SR0505	chr	649984	650123	+	AS		interval_2374	1.035	0.0262915	yes	0.173421	37C	no		BB_0622 (acetate kinase)
SR0506	chr	650666	650716	+	AS		interval_5640	1.76632	0.000190527	yes	0.00242532	37C	yes		BB_0623 (transcription-repair coupling factor)
SR0507	chr	651673	651719	-	Intra		interval_5061	-0.629651	0.371837	no	0.639796	none	no	BB_0623 (transcription-repair coupling factor)
SR0508	chr	652809	652859	+	AS		interval_2375	1.53594	0.0293867	yes	0.241687	37C	no		BB_0623 (transcription-repair coupling factor)
SR0509	chr	653384	653521	+	AS		interval_2376	1.25572	0.00897226	yes	0.119477	37C	no		BB_0623 (transcription-repair coupling factor)
SR0510	chr	656299	656349	+	Intra		interval_2389	2.93674	4.63134e-08	yes	0.0113665	37C	yes	BB_0625 (N-acetylmuramoyl-L-alanine amidase, putative)
SR0511	chr	656942	657013	+	annotated	tRNA	interval_2393	1.12569	0.0569652	no	0.227267	none	no	chr.tRNA17-AsnGTT	BB_0626 (ribonuclease M5)
SR0512	chr	656988	657109	-	Intra		interval_5063	-0.288334	0.538492	no	0.774787	none	no	BB_0626 (ribonuclease M5)	chr.tRNA17-AsnGTT
SR0513	chr	657818	657938	-	Intra		interval_5066	0.0296975	0.980308	no	0.980674	none	no	BB_0627
SR0514	chr	658746	658856	-	5'UTR		interval_5070	1.13797	0.019362	yes	0.213583	37C	no	BB_0627
SR0515	chr	658876	658926	+	5'UTR		interval_2395	-0.121423	0.853404	no	0.924559	none	no	BB_0628 (lipoprotein, putative)
SR0516	chr	659033	659090	+	Intra		interval_2396	0.858175	0.0438293	yes	0.2366	37C	no	BB_0628 (lipoprotein, putative)
SR0517	chr	659351	659546	+	Intra		interval_2398	0.115524	0.88527	no	0.939358	none	no	BB_0628 (lipoprotein, putative)
SR0518	chr	661247	661378	-	Intra		interval_5079	-0.837634	0.0656286	no	0.324583	none	no	BB_0629 (pts system, fructose-specific iiabc component)
SR0519	chr	661545	661642	+	5'UTR		interval_2403	0.166949	0.850141	no	0.883197	none	no	BB_0630 (1-phosphofructokinase)
SR0520	chr	662542	662592	+	IG		interval_5642	1.22601	0.00713453	yes	0.200285	37C	no
SR0521	chr	663063	663146	-	annotated	tRNA	interval_5085	1.53289	0.00592761	yes	0.0230859	37C	yes	chr.tRNA25-AspGTC
SR0522	chr	664859	664909	+	AS		interval_2405	-0.617627	0.318623	no	0.466834	none	no		BB_0632 (exodeoxyribonuclease V, alpha subunit)
SR0523	chr	665387	665540	-	Intra		interval_5086	0.590095	0.347052	no	0.506955	none	no	BB_0633 (exodeoxyribonuclease V, beta subunit)
SR0524	chr	666067	666186	+	AS		interval_2406	0.754396	0.200099	no	0.291849	none	no		BB_0633 (exodeoxyribonuclease V, beta subunit)
SR0525	chr	666439	666490	+	AS		interval_2407	0.663591	0.27386	no	0.652627	none	no		BB_0633 (exodeoxyribonuclease V, beta subunit)
SR0526	chr	667291	667439	+	AS		interval_2408	0.27744	0.657904	no	0.779343	none	no		BB_0633 (exodeoxyribonuclease V, beta subunit)
SR0527	chr	668891	668972	-	Intra		interval_5088	3.83228	2.45329e-13	yes	0.0363101	37C	yes	BB_0634
SR0528	chr	669766	669896	-	Intra		interval_5090	0.0882164	0.963724	no	0.93665	none	no	BB_0634
SR0529	chr	670619	670735	+	AS		interval_2409	1.51705	0.00246201	yes	0.236658	37C	no		BB_0634
SR0530	chr	670942	670992	+	AS		interval_5643	1.79504	0.000256622	yes	0.00242532	37C	yes		BB_0634
SR0531	chr	671334	671396	-	Intra		interval_5091	-2.09072	0.000246777	yes	0.00624564	23C	yes	BB_0634
SR0532	chr	671661	671716	-	Intra		interval_5092	0.357753	0.568681	no	0.661386	none	no	BB_0634
SR0533	chr	671922	672070	-	Intra		interval_5094	0.373951	0.583111	no	0.680045	none	no	BB_0635 (nicotinate phosphoribosyltransferase)
SR0534	chr	672027	672175	+	AS		interval_2410	0.809045	0.0805139	no	0.28845	none	no		BB_0635 (nicotinate phosphoribosyltransferase)
SR0535	chr	673237	673392	+	5'UTR		interval_2411	0.947575	0.035179	yes	0.188197	37C	no	BB_0636 (glucose-6-phosphate 1-dehydrogenase)
SR0536	chr	674248	674350	+	Intra		interval_2415	0.28784	0.596053	no	0.762322	none	no	BB_0636 (glucose-6-phosphate 1-dehydrogenase)
SR0537	chr	674835	674885	+	IG		interval_5644	2.00745	2.96993e-06	yes	0.000755679	37C	yes
SR0538	chr	675672	675745	-	AS		interval_5717	0.803027	0.236753	no	0.387281	none	no		BB_0637 (Na+/H+ antiporter family)
SR0539	chr	676116	676166	-	AS		interval_5101	0.744468	0.271559	no	0.446802	none	no		BB_0637 (Na+/H+ antiporter family)
SR0540	chr	679320	679395	+	AS		interval_2428	1.95749	1.47241e-05	yes	0.0112339	37C	yes		BB_0640 (binding-protein-dependent transport systems inner membrane component domain protein)
SR0541	chr	680433	680487	-	Intra		interval_5106	-1.99398	1.70034e-07	yes	0.00193047	23C	yes	BB_0641 (putrescine transport system permease protein PotH)
SR0542	chr	681883	681995	+	AS		interval_2429	-0.52268	0.348432	no	0.515025	none	no		BB_0643 (ribosome biogenesis GTP-binding protein YlqF)
SR0543	chr	681911	681992	-	Intra		interval_5114	1.708	0.00235229	yes	0.3931	37C	no	BB_0643 (ribosome biogenesis GTP-binding protein YlqF)
SR0544	chr	682376	682525	-	5'UTR		interval_5116	0.570505	0.266862	no	0.45406	none	no	BB_0643 (ribosome biogenesis GTP-binding protein YlqF)
SR0545	chr	684912	685002	+	Intra		interval_2439	1.18238	0.0209928	yes	0.130872	37C	no	BB_0645 (pts system, iibc components)	BB_0646 (conserved hypothetical protein)
SR0546	chr	686437	686563	-	5'UTR		interval_5126	1.61295	0.00081463	yes	0.0254849	37C	yes	BB_0647 (Borrelia oxidative stress regulator protein BosR)
SR0547	chr	687870	687920	+	AS		interval_2441	1.40311	0.00212749	yes	0.0437756	37C	yes		BB_0648
SR0548	chr	688222	688272	+	AS		interval_2442	1.21185	0.0103864	yes	0.0547226	37C	no		BB_0648
SR0549	chr	688778	688889	-	AS		interval_5135	0.74717	0.103559	no	0.297162	none	no		BB_0649 (chaperonin GroL)
SR0550	chr	689567	689694	+	Intra		interval_2450	0.455762	0.468761	no	0.744912	none	no	BB_0649 (chaperonin GroL)
SR0551	chr	689900	690152	+	Intra		interval_2452	1.60356	0.00443374	yes	0.167283	37C	no	BB_0649 (chaperonin GroL)
SR0552	chr	693165	693316	+	Intra		interval_2473	0.608528	0.244668	no	0.461032	none	no	BB_0653 (protein-export membrane protein SecF)
SR0553	chr	693535	693614	-	AS		interval_5137	-0.0733027	0.875008	no	0.972599	none	no		BB_0654 (conserved hypothetical protein)
SR0554	chr	693652	693718	+	Intra		interval_2475	0.23239	0.772527	no	0.890322	none	no	BB_0654 (conserved hypothetical protein)
SR0555	chr	694649	694733	-	Intra		interval_5138	-0.44168	0.469848	no	0.795026	none	no	BB_0655 (heat shock protein)	BB_0654 (conserved hypothetical protein)
SR0556	chr	695610	695677	+	5'UTR		interval_2483	-0.524358	0.234317	no	0.518612	none	no	BB_0656 (oxygen-independent coproporphyrinogen III oxidase, putative)
SR0557	chr	696669	696841	+	Intra		interval_2486	-1.63341	0.000357411	yes	0.0111063	23C	yes	BB_0656 (oxygen-independent coproporphyrinogen III oxidase, putative)	BB_0657 (ribose 5-phosphate isomerase A)
SR0558	chr	697843	697974	+	Intra		interval_2489	1.86479	1.05502e-06	yes	0.00164752	37C	yes	BB_0658 (phosphoglycerate mutase family protein, putative)
SR0559	chr	699758	699988	-	5'UTR		m85_interval_5154+interval_5155	0.621274	0.273114	no	0.527304	none	no	BB_0659 (lysyl-tRNA synthetase)
SR0560	chr	700764	700818	+	AS		interval_2490	-1.11893	0.08837	no	0.227025	none	no		BB_0660 (GTP-binding protein Era)
SR0561	chr	700871	700961	-	5'UTR		interval_5159	0.937061	0.0491467	yes	0.223633	37C	no	BB_0660 (GTP-binding protein Era)
SR0562	chr	702987	703053	+	5'UTR		interval_2498	1.35491	0.0210622	yes	0.348817	37C	no	BB_0665 (conserved hypothetical protein)
SR0563	chr	704005	704054	-	AS		interval_5164	1.19972	0.0478883	yes	0.153433	37C	no		BB_0666 (N-acetylmuramoyl-L-alanine amidase domain protein)
SR0564	chr	706371	706619	+	Intra		m87_interval_2516+interval_2517	0.781403	0.155265	no	0.487033	none	no	BB_0668 (flagellar filament outer layer protein)
SR0565	chr	708075	708216	-	AS		interval_5719	3.23272	2.83243e-08	yes	0.00338463	37C	yes		BB_0669 (CheA)
SR0566	chr	708828	708902	+	Intra		interval_2528	1.56737	0.001458	yes	0.219597	37C	no	BB_0669 (CheA)
SR0567	chr	710037	710088	+	Intra		interval_5647	3.12278	1.36783e-12	yes	0.0071261	37C	yes	BB_0670 (purine-binding chemotaxis protein)
SR0568	chr	711583	711680	-	AS		interval_5165	0.159271	0.866083	no	0.882265	none	no		BB_0672 (CheY)
SR0569	chr	712781	712831	+	AS		interval_2545	1.8733	0.000534747	yes	0.267596	37C	no		BB_0674 (membrane protein, putative)
SR0570	chr	713629	713681	+	AS		interval_2546	1.00825	0.0867182	no	0.130462	none	no		BB_0675 (conserved hypothetical protein)
SR0571	chr	713893	713943	-	Intra		interval_5176	-0.870865	0.0504676	no	0.237906	none	no	BB_0675 (conserved hypothetical protein)
SR0572	chr	714601	714781	-	5'UTR		interval_5181	0.74482	0.11728	no	0.353533	none	no	BB_0676 (phosphoglycolate phosphatase)
SR0573	chr	714672	714721	+	AS		interval_2547	-3.04684	9.22204e-10	yes	1.43556e-07	23C	yes		BB_0676 (phosphoglycolate phosphatase)
SR0574	chr	715920	716129	+	Intra		interval_2551	0.128207	0.864487	no	0.91975	none	no	BB_0677 (sugar ABC transporter, ATP-binding protein)
SR0575	chr	719402	719451	-	AS		interval_5182	1.52856	0.0489203	yes	0.164425	37C	no		BB_0680 (methyl-accepting chemotaxis protein)
SR0576	chr	719640	719783	+	Intra		interval_2564	1.83193	0.000138578	yes	0.0197602	37C	yes	BB_0680 (methyl-accepting chemotaxis protein)
SR0577	chr	719819	719904	-	AS		interval_5183	0.558155	0.445488	no	0.570429	none	no		BB_0680 (methyl-accepting chemotaxis protein)
SR0578	chr	720645	720756	+	Intra		interval_2565	1.53731	0.0164313	yes	0.505499	37C	no	BB_0680 (methyl-accepting chemotaxis protein)
SR0579	chr	722022	722072	-	AS		interval_5184	2.43468	1.56882e-05	yes	0.000352738	37C	yes		BB_0681 (methyl-accepting chemotaxis protein)
SR0580	chr	722874	722937	+	Intra		interval_2569	1.56861	0.00477713	yes	0.440564	37C	no	BB_0681 (methyl-accepting chemotaxis protein)
SR0581	chr	722994	723137	+	Intra		m88_interval_2570+interval_2571	2.33304	2.96993e-06	yes	0.0190654	37C	yes	BB_0681 (methyl-accepting chemotaxis protein)	BB_0682 (tRNA (5-methylaminomethyl-2-thiouridylate)-methyltransferase)
SR0582	chr	723012	723155	-	Intra		m89_interval_5185+interval_5186	0.820114	0.0789111	no	0.278049	none	no	BB_0682 (tRNA (5-methylaminomethyl-2-thiouridylate)-methyltransferase)	BB_0681 (methyl-accepting chemotaxis protein)
SR0583	chr	723986	724145	-	5'UTR		interval_5191	1.21576	0.00432284	yes	0.0932518	37C	no	BB_0682 (tRNA (5-methylaminomethyl-2-thiouridylate)-methyltransferase)
SR0584	chr	724079	724130	+	AS		interval_2572	1.77639	0.000109467	yes	0.122436	37C	no		BB_0682 (tRNA (5-methylaminomethyl-2-thiouridylate)-methyltransferase)
SR0585	chr	724200	724250	+	5'UTR		interval_2573	2.16647	0.000495213	yes	0.294309	37C	no	BB_0683 (hydroxymethylglutaryl-CoA synthase)
SR0586	chr	724342	724420	+	Intra		interval_2574	1.18692	0.0170217	yes	0.177482	37C	no	BB_0683 (hydroxymethylglutaryl-CoA synthase)
SR0587	chr	727264	727354	-	AS		interval_5192	1.94701	3.80968e-05	yes	0.00237753	37C	yes		BB_0685 (hydroxymethylglutaryl-CoA reductase, degradative)
SR0588	chr	729667	729793	-	AS		interval_5193	-0.00162077	0.965351	no	1	none	no		BB_0688 (mevalonate kinase)
SR0589	chr	730107	730160	+	Intra		interval_2596	-1.57386	0.00125753	yes	0.0170348	23C	yes	BB_0688 (mevalonate kinase)
SR0590	chr	730515	730592	-	annotated	tRNA	interval_5194	1.13608	0.0338018	yes	0.212285	37C	no	chr.tRNA24-ValTAC
SR0591	chr	731768	731853	+	5'UTR		interval_2601	0.580669	0.338794	no	0.676397	none	no	BB_0691 (translation elongation factor G)
SR0592	chr	732148	732303	+	Intra		interval_2603	-0.928906	0.107042	no	0.500078	none	no	BB_0691 (translation elongation factor G)
SR0593	chr	732568	732629	+	Intra		interval_2605	0.342985	0.56957	no	0.722545	none	no	BB_0691 (translation elongation factor G)
SR0594	chr	732870	733020	+	Intra		interval_2607	1.39576	0.00691128	yes	0.130382	37C	no	BB_0691 (translation elongation factor G)
SR0595	chr	735317	735453	+	5'UTR		m90_interval_2621+interval_2622	1.03639	0.0549098	no	0.291529	none	no	BB_0694 (signal recognition particle protein)
SR0596	chr	735607	735721	+	Intra		interval_2623	0.713636	0.189986	no	0.512859	none	no	BB_0694 (signal recognition particle protein)
SR0597	chr	737891	737970	-	AS		interval_5195	3.68112	4.56066e-14	yes	1.12924e-06	37C	yes		BB_0698 (tRNA (guanine-N1)-methyltransferase)
SR0598	chr	738038	738269	+	Intra		m91_interval_2636+interval_2637	0.505797	0.408587	no	0.719415	none	no	BB_0698 (tRNA (guanine-N1)-methyltransferase)
SR0599	chr	740426	740476	-	AS		interval_5196	0.858293	0.311255	no	0.459958	none	no		BB_0704 (acyl carrier protein)
SR0600	chr	742120	742171	+	AS		interval_2658	0.90736	0.0578848	no	0.177614	none	no		BB_0706 (polynucleotide adenylyltransferase)
SR0601	chr	742120	742224	-	Intra		interval_5197	0.535915	0.318125	no	0.504753	none	no	BB_0706 (polynucleotide adenylyltransferase)
SR0602	chr	742438	742624	-	5'UTR		interval_5198	1.08068	0.0275331	yes	0.125135	37C	no	BB_0706 (polynucleotide adenylyltransferase)
SR0603	chr	742476	742542	+	AS		interval_2659	0.484857	0.505575	no	0.72934	none	no		BB_0706 (polynucleotide adenylyltransferase)
SR0604	chr	744349	744472	+	Intra		interval_2667	-2.24919	6.44907e-08	yes	0.000130337	23C	yes	BB_0707 (conserved hypothetical protein)
SR0605	chr	744877	745006	+	annotated	tRNA	interval_2670	0.756755	0.194274	no	0.524762	none	no	chr.tRNA18-ThrTGT
SR0606	chr	745039	745098	+	annotated	tRNA	interval_2671	0.288016	0.685634	no	0.832895	none	no	chr.tRNA19-TyrGTA
SR0607	chr	745826	745920	-	AS		interval_5199	0.777253	0.157303	no	0.387281	none	no		BB_0709 (conserved hypothetical protein)
SR0608	chr	747133	747385	+	Intra		interval_2682	0.0280385	0.9927	no	0.976999	none	no	BB_0710
SR0609	chr	747667	747730	+	Intra		interval_2683	0.799502	0.123148	no	0.306446	none	no	BB_0710
SR0610	chr	747919	748026	+	Intra		interval_2684	0.977412	0.0472234	yes	0.2126	37C	no	BB_0710
SR0611	chr	749585	749709	+	Intra		interval_2694	2.62909	1.06831e-06	yes	0.0197602	37C	yes	BB_0712 (RNA polymerase sigma factor RpoD (Sigma-70))
SR0612	chr	750582	750659	+	Intra		interval_2700	1.73132	0.000804687	yes	0.0445784	37C	yes	BB_0713 (conserved hypothetical protein)
SR0613	chr	750817	750902	+	annotated	RNaseP_bact_a	interval_2702	-1.05749	0.0470673	yes	0.421093	23C	no
SR0614	chr	751120	751258	-	AS		interval_5200	0.741438	0.234525	no	0.529822	none	no		BB_0714 (tetratricopeptide repeat domain protein)
SR0615	chr	751745	751795	-	AS		interval_5201	-0.24968	0.786852	no	0.923344	none	no		BB_0714 (tetratricopeptide repeat domain protein)
SR0616	chr	754389	754504	-	AS		interval_5202	2.19448	5.71044e-06	yes	0.0969992	37C	no		BB_0717 (conserved hypothetical integral membrane protein)
SR0617	chr	756644	756713	-	AS		interval_5723	2.61456	3.31733e-08	yes	2.45518e-05	37C	yes		BB_0719 (rod shape-determining protein RodA)
SR0618	chr	757370	757433	-	AS		interval_5724	0.968673	0.209542	no	0.359084	none	no		BB_0719 (rod shape-determining protein RodA)
SR0619	chr	760362	760424	-	AS		interval_5725	4.53955	2.19612e-12	yes	0.115992	37C	no		BB_0722 (conserved hypothetical protein)
SR0620	chr	760922	760972	-	AS		interval_5203	1.44281	0.00664039	yes	0.042373	37C	yes		BB_0722 (conserved hypothetical protein)
SR0621	chr	761058	761178	-	AS		interval_5204	0.813756	0.153215	no	0.285883	none	no		BB_0722 (conserved hypothetical protein)
SR0622	chr	761522	761599	+	Intra		interval_2749	0.698712	0.158763	no	0.354935	none	no	BB_0722 (conserved hypothetical protein)
SR0623	chr	761559	761717	-	Intra		interval_5205	0.891348	0.0467047	yes	0.237906	37C	no	BB_0723	BB_0722 (conserved hypothetical protein)
SR0624	chr	763469	763519	+	Intra		interval_2753	1.11865	0.0342437	yes	0.159296	37C	no	BB_0724
SR0625	chr	763777	763828	-	AS		interval_5206	-0.0261399	1	no	1	none	no		BB_0725 (lectin)
SR0626	chr	764001	764079	+	Intra		interval_2757	0.605205	0.229397	no	0.436202	none	no	BB_0725 (lectin)
SR0627	chr	768400	768451	+	AS		interval_2775	0.165858	0.831493	no	0.896084	none	no		BB_0729 (transporter, dicarboxylate/amino acid:cation (na+ or H+) symporter (daacs) family)
SR0628	chr	768411	768576	-	Intra		interval_5212	0.78916	0.210845	no	0.574739	none	no	BB_0729 (transporter, dicarboxylate/amino acid:cation (na+ or H+) symporter (daacs) family)
SR0629	chr	769231	769281	+	AS		interval_2776	1.40308	0.0322605	yes	0.110298	37C	no		BB_0729 (transporter, dicarboxylate/amino acid:cation (na+ or H+) symporter (daacs) family)
SR0630	chr	769844	769939	+	AS		interval_2777	-0.535245	0.372192	no	0.527756	none	no		BB_0730 (glucose-6-phosphate isomerase)
SR0631	chr	769854	770015	-	Intra		interval_5218	0.138179	0.894567	no	0.925398	none	no	BB_0730 (glucose-6-phosphate isomerase)
SR0632	chr	770132	770182	+	AS		interval_2779	-0.408129	0.475066	no	0.609863	none	no		BB_0730 (glucose-6-phosphate isomerase)
SR0633	chr	773079	773178	-	Intra		interval_5236	1.81873	7.06989e-06	yes	0.00616231	37C	yes	BB_0732 (penicillin-binding protein)
SR0634	chr	774200	774376	-	5'UTR		interval_5245	-1.13553	0.0113592	yes	0.137705	23C	no	BB_0732 (penicillin-binding protein)
SR0635	chr	774458	774513	+	IG		interval_2780	-0.0172591	0.988848	no	1	none	no
SR0636	chr	776556	776697	-	5'UTR		interval_5250	0.691753	0.133089	no	0.354738	none	no	BB_0734 (Sua5/YciO/YrdC/YwlC family protein, putative)
SR0637	chr	787035	787091	-	AS		interval_5261	2.62657	6.53535e-07	yes	8.00238e-05	37C	yes		BB_0744 (Borrelia P83/P100 antigen)
SR0638	chr	788994	789091	+	AS		interval_2847	1.85353	0.000123688	yes	0.031572	37C	yes		chr.tRNA23-ProTGG
SR0639	chr	789050	789120	-	annotated	tRNA	interval_5263	0.725333	0.215883	no	0.426668	none	no	chr.tRNA23-ProTGG
SR0640	chr	789136	789250	-	annotated	tRNA	interval_5264	1.05727	0.0574181	no	0.176285	none	no	chr.tRNA22-ArgTCT
SR0641	chr	789321	789372	+	5'UTR		interval_2848	1.5628	0.000415309	yes	0.019981	37C	yes	BB_0745 (endonuclease III)
SR0642	chr	789416	789476	-	AS		interval_5265	0.175421	0.893034	no	0.882265	none	no		BB_0745 (endonuclease III)
SR0643	chr	790233	790282	+	AS		interval_2851	0.384641	0.543387	no	0.649041	none	no		BB_0746 (oligopeptide ABC transporter, permease protein)
SR0644	chr	791442	791498	+	AS		interval_2852	-0.190525	0.798089	no	0.892699	none	no		BB_0747 (oligopeptide ABC transporter, permease protein)
SR0645	chr	792168	792256	-	5'UTR		interval_5278	0.301266	0.630695	no	0.746173	none	no	BB_0748 (septum formation initiator subfamily, putative)
SR0646	chr	792294	792362	+	5'UTR		interval_2853	-0.21821	0.761161	no	0.91149	none	no	BB_0749 (conserved hypothetical protein)
SR0647	chr	793731	793786	-	IG		interval_5279	0.855151	0.066884	no	0.26291	none	no
SR0648	chr	796463	796548	+	AS		interval_2865	1.26316	0.0211607	yes	0.400046	37C	no		BB_0753
SR0649	chr	797921	797972	+	AS		interval_2866	1.68307	0.000493838	yes	0.012258	37C	yes		BB_0754 (ABC transporter, ATP-binding protein)
SR0650	chr	800315	800429	-	5'UTR		interval_5302	0.345217	0.594335	no	0.691855	none	no
SR0651	chr	801846	801910	+	annotated	tRNA	interval_2871	1.59692	0.00869452	yes	0.31098	37C	no	chr.tRNA20-LeuTAA
SR0652	chr	803502	803605	-	AS		interval_5309	2.14721	4.07034e-06	yes	0.000370314	37C	yes		BB_0761
SR0653	chr	804246	804296	+	IG		interval_2877	1.17412	0.0311461	yes	0.301331	37C	no
SR0654	chr	809919	810017	-	Intra		interval_5320	-0.298813	0.46864	no	0.737424	none	no	BB_0768 (pyridoxal kinase)
SR0655	chr	810040	810191	+	AS		interval_2881	0.54234	0.302382	no	0.559251	none	no		BB_0768 (pyridoxal kinase)
SR0656	chr	811230	811404	-	Intra		interval_5327	-1.03052	0.00707207	yes	0.165514	23C	no	BB_0769 (glycoprotease family)
SR0657	chr	812265	812440	-	Intra		m96_interval_5333+interval_5334	0.941801	0.074093	no	0.251462	none	no	BB_0770 (divergent polysaccharide deacetylase superfamily),BB_0771 (RNA polymerase sigma factor (rpoS))
SR0658	chr	814185	814258	+	AS		interval_2882	0.908891	0.0764762	no	0.192773	none	no		BB_0772 (flagellar P-ring protein (Basal body P-ring protein))
SR0659	chr	814592	814728	-	5'UTR		interval_5340	0.302914	0.599988	no	0.741354	none	no	BB_0772 (flagellar P-ring protein (Basal body P-ring protein))
SR0660	chr	816639	816695	-	Intra		interval_5351	-0.709775	0.0707335	no	0.375813	none	no	BB_0775 (flagellar hook-basal body complex protein)
SR0661	chr	819328	819401	-	AS		interval_5354	1.93367	0.00192157	yes	0.00842988	37C	yes		BB_0780 (ribosomal protein L27)
SR0662	chr	820365	820442	+	Intra		interval_2895	-1.28118	0.0139122	yes	0.218425	23C	no	BB_0781 (GTP-binding protein Obg/CgtA)
SR0663	chr	821254	821322	-	AS		interval_5355	0.723375	0.114719	no	0.341273	none	no		BB_0783 (conserved hypothetical protein)
SR0664	chr	821535	821668	+	Intra		interval_2899	0.261261	0.647162	no	0.793006	none	no	BB_0783 (conserved hypothetical protein)
SR0665	chr	822408	822455	-	AS		interval_5356	0.696692	0.249883	no	0.425279	none	no		BB_0784 (iojap-like ribosome-associated protein)
SR0666	chr	822940	822990	-	AS		interval_5357	1.53649	0.0204737	yes	0.0326507	37C	yes		BB_0785 (putative septation protein spoVG (Stage V sporulation protein G))
SR0667	chr	823166	823232	+	annotated	tRNA	interval_2907	0.423476	0.517365	no	0.7506	none	no	chr.tRNA21-GlnTTG
SR0668	chr	826299	826382	+	Intra		interval_2922	1.00938	0.0924884	no	0.364748	none	no	BB_0789 (cell division protein FtsH)
SR0669	chr	827263	827336	+	Intra		interval_2926	2.08193	7.07613e-05	yes	0.0631541	37C	no	BB_0789 (cell division protein FtsH)
SR0670	chr	829053	829115	+	Intra		interval_2938	1.80927	0.00153928	yes	0.258351	37C	no	BB_0790 (conserved hypothetical protein)
SR0671	chr	830827	830944	-	5'UTR		interval_5361	1.17542	0.0140937	yes	0.07456	37C	no	BB_0792 (conserved hypothetical protein)
SR0672	chr	831633	831684	+	5'UTR		interval_2945	1.0038	0.0440983	yes	0.236497	37C	no	BB_0794
SR0673	chr	831982	832090	-	AS		interval_5363	1.86563	0.000424203	yes	0.195111	37C	no		BB_0794
SR0674	chr	832128	832191	+	Intra		interval_2948	-2.72752	1.7708e-12	yes	1.44928e-06	23C	yes	BB_0794
SR0675	chr	834156	834227	-	AS		interval_5728	4.91227	2.16709e-09	yes	0.1908	37C	no		BB_0794
SR0676	chr	834779	834974	+	Intra		interval_2954	0.702075	0.204415	no	0.479973	none	no	BB_0794
SR0677	chr	835511	835570	+	Intra		interval_2958	-0.9886	0.0429353	yes	0.187668	23C	no	BB_0794
SR0678	chr	835714	835867	+	Intra		interval_2959	0.014562	1	no	1	none	no	BB_0794
SR0679	chr	836154	836234	-	AS		interval_5364	1.86494	0.0017137	yes	0.339584	37C	no		BB_0795 (outer membrane protein)
SR0680	chr	839781	839904	+	Intra		interval_2978	-1.51653	0.00781211	yes	0.192853	23C	no	BB_0797 (DNA mismatch repair protein MutS)
SR0681	chr	839800	839940	-	AS		interval_5365	0.852236	0.109925	no	0.262717	none	no		BB_0797 (DNA mismatch repair protein MutS)
SR0682	chr	840916	841134	+	Intra		m100_interval_2985+interval_2986	-0.455677	0.463084	no	0.697564	none	no	BB_0797 (DNA mismatch repair protein MutS)
SR0683	chr	841215	841351	-	AS		interval_5366	0.890082	0.0969311	no	0.230347	none	no		BB_0797 (DNA mismatch repair protein MutS)
SR0684	chr	842145	842197	-	AS		interval_5367	-0.416938	0.544126	no	0.734607	none	no		BB_0798 (competence protein F, putative)
SR0685	chr	842471	842539	+	5'UTR		interval_2989	0.335659	0.613453	no	0.812552	none	no	BB_0799 (conserved hypothetical protein)
SR0686	chr	843316	843363	-	AS		interval_5368	1.06458	0.0736662	no	0.201567	none	no		BB_0800 (transcription elongation protein NusA)
SR0687	chr	848259	848344	-	AS		interval_5369	0.506319	0.45871	no	0.56732	none	no		BB_0803 (tRNA pseudouridine synthase B)
SR0688	chr	856162	856327	-	AS		interval_5371	0.853879	0.133089	no	0.296225	none	no		BB_0810 (integral membrane protein MviN)
SR0689	chr	856710	856870	+	Intra		interval_3060	2.84593	2.88668e-05	yes	0.317458	37C	no	BB_0810 (integral membrane protein MviN)
SR0690	chr	856824	856961	-	AS		interval_5372	1.14013	0.027412	yes	0.153433	37C	no		BB_0810 (integral membrane protein MviN)
SR0691	chr	858409	858488	+	Intra		interval_3065	-0.042497	0.946778	no	0.998039	none	no	BB_0811 (conserved hypothetical protein)
SR0692	chr	860131	860279	+	IG		interval_3068	-0.481353	0.312438	no	0.549107	none	no
SR0693	chr	860333	860545	-	AS		interval_5380	-0.597792	0.38555	no	0.706243	none	no		BB_0814 (sodium/pantothenate symporter)
SR0694	chr	860872	860924	+	Intra		interval_3070	-0.199395	0.716495	no	0.838305	none	no	BB_0814 (sodium/pantothenate symporter)
SR0695	chr	862452	862517	+	Intra		interval_3075	-0.867139	0.0350251	yes	0.241687	23C	no	BB_0815
SR0696	chr	862625	862676	+	Intra		interval_3076	0.123404	0.896544	no	0.924559	none	no	BB_0815
SR0697	chr	863477	863550	-	AS		interval_5381	1.42196	0.0217855	yes	0.32445	37C	no		BB_0816 (conserved hypothetical protein)
SR0698	chr	867463	867534	+	Intra		interval_3100	-0.557989	0.34071	no	0.615442	none	no	BB_0821 (tRNA delta(2)-isopentenylpyrophosphate transferase)
SR0699	chr	868744	868896	-	Intra		interval_5383	2.20616	1.25598e-07	yes	0.00491346	37C	yes	BB_0825 (conserved hypothetical protein)
SR0700	chr	870007	870078	-	5'UTR		interval_5387	-0.711088	0.0778298	no	0.337044	none	no	BB_0826 (conserved hypothetical protein)
SR0701	chr	871538	871607	+	AS		interval_3108	0.329928	0.646905	no	0.7506	none	no		BB_0827 (ATP-dependent helicase HrpA)
SR0702	chr	872610	872659	-	Intra		interval_5401	0.420345	0.438793	no	0.619601	none	no	BB_0828 (DNA topoisomerase I)
SR0703	chr	873630	873718	+	AS		interval_3109	0.361442	0.546653	no	0.655234	none	no		BB_0828 (DNA topoisomerase I)
SR0704	chr	873674	873729	-	Intra		interval_5408	1.61681	0.00622158	yes	0.453214	37C	no	BB_0828 (DNA topoisomerase I)
SR0705	chr	874159	874209	+	AS		interval_3110	-0.957941	0.247172	no	0.422815	none	no		BB_0828 (DNA topoisomerase I)
SR0706	chr	875171	875262	+	5'UTR		interval_3111	0.21444	0.700514	no	0.83808	none	no	BB_0829 (putative Exonuclease SbcD homolog)
SR0707	chr	881310	881423	-	Intra		interval_5424	0.549793	0.419191	no	0.637711	none	no	BB_0833 (isoleucyl-tRNA synthetase)
SR0708	chr	881440	881554	+	AS		interval_3137	-0.225413	0.705319	no	0.821191	none	no		BB_0833 (isoleucyl-tRNA synthetase)
SR0709	chr	881987	882037	+	AS		interval_5664	2.00731	0.00161581	yes	0.011908	37C	yes		BB_0833 (isoleucyl-tRNA synthetase)
SR0710	chr	883224	883286	+	AS		interval_3138	1.04491	0.107042	no	0.227025	none	no		BB_0833 (isoleucyl-tRNA synthetase)
SR0711	chr	884032	884143	-	Intra		interval_5439	-1.09581	0.0245918	yes	0.164436	23C	no	BB_0833 (isoleucyl-tRNA synthetase)
SR0712	chr	885800	885850	+	AS		interval_3139	3.3531	1.50566e-08	yes	0.108569	37C	no		BB_0834 (ATP-dependent Clp protease, subunit C)
SR0713	chr	886343	886498	-	Intra		interval_5454	0.358103	0.568463	no	0.687066	none	no	BB_0834 (ATP-dependent Clp protease, subunit C),BB_0835 (phosphomannomutase)
SR0714	chr	888242	888378	+	5'UTR		interval_3140	0.472824	0.36406	no	0.586904	none	no	BB_0836
SR0715	chr	889701	889830	+	Intra		interval_3145	-1.83488	5.23284e-06	yes	0.00188991	23C	yes	BB_0836
SR0716	chr	890350	890443	+	Intra		interval_3146	-1.57349	4.6632e-05	yes	0.010584	23C	yes	BB_0837 (excinuclease ABC, A subunit)
SR0717	chr	891803	891891	+	Intra		interval_3151	-0.103735	0.892504	no	0.92516	none	no	BB_0837 (excinuclease ABC, A subunit)
SR0718	chr	898930	898991	-	Intra		interval_5464	-0.552509	0.161559	no	0.467114	none	no	BB_0840 (lipoprotein, putative)
SR0719	chr	899690	899767	+	Intra		interval_3160	0.328906	0.549817	no	0.704676	none	no	BB_0841 (arginine deiminase)
SR0720	chr	901558	901618	+	Intra		interval_3169	-0.132109	0.862069	no	0.926094	none	no	BB_0842 (ornithine carbamoyltransferase)
SR0721	chr	902869	903039	+	Intra		m104_interval_3176+interval_3177	-0.196868	0.755166	no	0.868044	none	no	BB_0843 (arginine-ornithine antiporter)
SR0722	chr	903124	903225	-	AS		interval_5467	0.251576	0.843405	no	0.893801	none	no		BB_0843 (arginine-ornithine antiporter)
SR0723	chr	905118	905187	+	AS		interval_5665	0.44275	0.552415	no	0.659329	none	no		BB_0845a
SR0724	chr	908448	908579	+	5'UTR		interval_3180	1.10423	0.0281493	yes	0.25079	37C	no	BB_0852 (type I restriction enzyme r protein n terminus (hsdr n))
SR0725	lp17	2883	2934	-	IG		interval_291	-0.139202	0.772155	no	0.928199	none	no
SR0726	lp17	4269	4366	-	IG		interval_5491	5.12058	6.20604e-11	yes	0.197972	37C	no
SR0727	lp17	6593	6704	+	5'UTR		interval_269	-0.849294	0.116094	no	0.389667	none	no	BB_D11
SR0728	lp17	8155	8221	+	IG		interval_273	-0.177067	0.833166	no	0.924559	none	no
SR0729	lp17	8211	8258	-	IG		interval_296	0.121673	0.927924	no	0.930168	none	no
SR0730	lp17	8407	8488	-	AS		interval_5493	-0.303709	0.480197	no	0.73853	none	no		BB_D14 (borrelia ORF-A superfamily)
SR0731	lp17	9414	9568	+	IG		interval_278	-0.278056	0.668056	no	0.856148	none	no
SR0732	lp17	10026	10125	+	IG		interval_279	0.380044	0.566477	no	0.748542	none	no
SR0733	lp17	10554	10616	-	IG		interval_298	1.25961	0.0375491	yes	0.330218	37C	no
SR0734	lp17	10785	10833	+	IG		interval_5489	3.63134	8.7552e-07	yes	0.325021	37C	no
SR0735	lp17	10829	10902	-	IG		interval_299	1.89008	0.000108999	yes	0.0198563	37C	yes
SR0736	lp17	11749	11834	+	IG		interval_280	6.40178	1.3418e-14	yes	0.100209	37C	no
SR0737	lp17	12541	12595	-	AS		interval_304	-1.18941	0.0125682	yes	0.0945945	23C	no		BB_D20
SR0738	lp17	12902	12952	+	Intra		interval_281	0.252476	0.700454	no	0.803279	none	no	BB_D20
SR0739	lp17	15175	15225	-	AS		interval_305	-1.66497	0.0093583	yes	0.0413454	23C	yes		BB_D23
SR0740	lp17	15321	15449	+	Intra		interval_289	0.0546266	0.978411	no	0.997315	none	no	BB_D23
SR0741	lp17	16230	16280	+	IG		interval_5490	-0.120722	0.861691	no	0.941024	none	no
SR0742	lp21	1290	1341	-	IG		interval_483	-1.84725	0.00338214	yes	0.0657895	23C	no
SR0743	lp21	1488	1585	+	5'UTR		interval_475	-0.440363	0.428797	no	0.586959	none	no	BB_U04 (BBC01)
SR0744	lp25	4544	4594	-	IG		interval_728	-2.99018	6.67374e-09	yes	6.2779e-08	23C	yes
SR0745	lp25	5310	5360	-	IG		interval_5581	-0.402725	0.591682	no	0.85279	none	no
SR0746	lp25	7036	7268	-	AS		interval_729	-1.52161	0.00302627	yes	0.0127753	23C	yes		BB_E09 (protein p23)
SR0747	lp25	9409	9554	-	IG		interval_732	-3.33323	3.00882e-11	yes	3.43148e-07	23C	yes
SR0748	lp25	10412	10465	-	Intra		interval_738	-2.7769	1.10831e-07	yes	0.0089977	23C	yes	BB_E17 (conserved hypothetical protein)
SR0749	lp25	10817	10863	+	IG		interval_715	-3.19824	1.26643e-08	yes	7.82455e-08	23C	yes
SR0750	lp25	11188	11253	-	IG		interval_743	-4.4518	1.31179e-11	yes	9.00867e-11	23C	yes
SR0751	lp25	12423	12474	+	AS		interval_716	-1.08908	0.17004	no	0.372277	none	no		BB_E19 (PF-32 protein)
SR0752	lp25	13269	13418	-	5'UTR		interval_752	0.0499364	1	no	0.972707	none	no	BB_E20 (borrelia family of unknown function),BB_E21 (conserved hypothetical protein)
SR0753	lp25	14404	14513	-	Intra		interval_758	-2.57973	8.40418e-06	yes	0.000134654	23C	yes	BB_E21 (conserved hypothetical protein)
SR0754	lp25	15673	15945	-	IG		interval_761	-2.26843	0.00011002	yes	0.0049371	23C	yes
SR0755	lp25	15951	16077	+	IG		interval_717	-2.33883	0.000351369	yes	8.62535e-05	23C	yes
SR0756	lp25	18781	18831	-	IG		interval_762	-0.882399	0.377182	no	0.725518	none	no
SR0757	lp25	19502	19590	+	IG		interval_720	-2.40546	0.000879252	yes	0.0403735	23C	yes
SR0758	lp25	20437	20487	-	AS		interval_763	-0.799167	0.35271	no	0.629802	none	no		BB_E29
SR0759	lp25	20980	21068	+	IG		interval_721	-2.65617	8.35834e-05	yes	2.85303e-06	23C	yes
SR0760	lp25	21790	21835	+	IG		interval_722	2.1209	0.00862477	yes	0.613364	37C	no
SR0761	lp25	23037	23110	+	IG		interval_723	-4.22249	9.43713e-10	yes	2.64705e-05	23C	yes
SR0762	lp25	23581	23631	+	IG		interval_724	-1.46036	0.0794161	no	0.31814	none	no
SR0763	lp25	23946	23996	+	AS		interval_725	-1.10852	0.127136	no	0.230313	none	no		BB_E33
SR0764	lp28-1	2136	2234	+	AS		interval_192	-0.628795	0.26349	no	0.549472	none	no		BB_F03 (RepU)
SR0765	lp28-1	5855	5905	-	IG		interval_196	-1.38168	0.00735636	yes	0.164436	23C	no
SR0766	lp28-1	10442	10548	-	5'UTR		interval_197	1.30776	0.0105384	yes	0.0759674	37C	no	BB_F19
SR0767	lp28-1	12242	12294	-	IG		interval_199	0.916037	0.10475	no	0.409409	none	no
SR0768	lp28-1	13306	13356	+	AS		interval_5478	-0.0475319	0.971997	no	1	none	no		BB_F24 (PF32)
SR0769	lp28-1	16309	16359	-	IG		interval_204	-0.216589	0.696574	no	0.890944	none	no
SR0770	lp28-2	2692	2762	-	IG		interval_522	0.448677	0.501633	no	0.717084	none	no
SR0771	lp28-2	4254	4360	+	5'UTR		interval_489	-0.20791	0.739474	no	0.859161	none	no	BB_G06
SR0772	lp28-2	7333	7421	-	IG		interval_524	2.54718	2.81491e-05	yes	0.230347	37C	no
SR0773	lp28-2	11054	11173	+	AS		interval_507	0.160479	0.8361	no	0.896084	none	no		BB_G12 (conserved hypothetical protein)
SR0774	lp28-2	18835	18886	+	AS		interval_508	-0.815449	0.282206	no	0.451828	none	no		BB_G23 (conserved hypothetical protein)
SR0775	lp28-2	24347	24397	+	IG		interval_509	1.78007	0.00930989	yes	0.571314	37C	no
SR0776	lp28-2	24426	24491	-	AS		interval_525	1.07831	0.0279512	yes	0.164906	37C	no		BB_G29 (borrelia ORF-A superfamily)
SR0777	lp28-2	24514	24651	+	Intra		interval_510	-0.244376	0.827739	no	0.917838	none	no	BB_G29 (borrelia ORF-A superfamily)
SR0778	lp28-2	25074	25149	+	Intra		interval_511	-1.94486	0.000351369	yes	0.0313653	23C	yes	BB_G29 (borrelia ORF-A superfamily)
SR0779	lp28-2	26424	26498	+	IG		interval_514	0.0914228	0.901376	no	0.950146	none	no
SR0780	lp28-2	28015	28128	+	5'UTR		interval_515	1.18935	0.0326161	yes	0.222324	37C	no	BB_G33 (RepU)
SR0781	lp28-2	28532	28782	+	Intra		interval_518	0.0563119	0.957612	no	0.979673	none	no	BB_G33 (RepU)
SR0782	lp28-2	29410	29533	-	Intra		m105_interval_526+interval_527	1.20286	0.00432284	yes	0.0985115	37C	no	BB_G34 (conserved hypothetical protein)
SR0783	lp28-2	29569	29619	-	5'UTR		interval_528	1.41149	0.00493663	yes	0.035245	37C	yes	BB_G34 (conserved hypothetical protein)
SR0784	lp28-3	1594	1644	+	Intra		interval_648	1.654	0.00664464	yes	0.301197	37C	no	BB_H05 (conserved hypothetical protein)
SR0785	lp28-3	2165	2245	-	IG		interval_667	0.49062	0.416971	no	0.586402	none	no
SR0786	lp28-3	4412	4462	+	AS		interval_649	1.2627	0.0456638	yes	0.409016	37C	no		BB_H09 (type I restriction enzyme r protein n terminus (hsdr n))
SR0787	lp28-3	8351	8433	-	AS		interval_670	-0.542723	0.355848	no	0.568615	none	no		BB_H09a (conserved hypothetical protein),BB_H11a
SR0788	lp28-3	9510	9571	-	IG		interval_671	-0.624552	0.233362	no	0.483131	none	no
SR0789	lp28-3	10436	10535	-	5'UTR		interval_676	0.00989502	0.963724	no	0.994313	none	no	BB_H13 (RepU)
SR0790	lp28-3	11446	11508	-	IG		interval_677	2.03564	0.000236975	yes	0.238015	37C	no
SR0791	lp28-3	16481	16566	+	5'UTR		interval_655	-0.0581663	0.941348	no	0.973367	none	no	BB_H26 (borrelia ORF-A superfamily)
SR0792	lp28-3	18496	18580	+	Intra		interval_659	0.0714189	0.938083	no	0.975612	none	no	BB_H28 (PF-32 protein)
SR0793	lp28-3	19459	19509	+	IG		interval_662	-0.789573	0.176495	no	0.522007	none	no
SR0794	lp28-3	23090	23142	+	IG		interval_664	1.22805	0.0122454	yes	0.0822985	37C	no
SR0795	lp28-3	24448	24550	+	IG		interval_665	-1.12926	0.0281493	yes	0.101782	23C	no
SR0796	lp28-3	25268	25328	-	IG		interval_679	0.853199	0.362649	no	0.655645	none	no
SR0797	lp28-3	25656	25734	-	Intra		interval_681	0.847692	0.0706495	no	0.251462	none	no	BB_H37 (lipoprotein, putative)
SR0798	lp28-4	1403	1453	-	IG		interval_246	-2.03845	9.29296e-05	yes	0.039007	23C	yes
SR0799	lp28-4	2779	2829	-	AS		interval_5488	0.45911	0.658388	no	0.851062	none	no		BB_I06 (MTA/SAH nucleosidase)
SR0800	lp28-4	4578	4628	+	IG		interval_215	0.180576	0.922428	no	0.976999	none	no
SR0801	lp28-4	4780	4878	-	IG		interval_247	-3.20044	5.30385e-12	yes	1.07406e-07	23C	yes
SR0802	lp28-4	4991	5057	+	IG		interval_216	-1.28474	0.0133359	yes	0.0424776	23C	yes
SR0803	lp28-4	6472	6627	-	AS		interval_248	0.577758	0.438793	no	0.681331	none	no		BB_I15 (Borrelia burgdorferi virulent strain associated lipoprotein)
SR0804	lp28-4	10785	10863	+	5'UTR		interval_223	-0.350065	0.597728	no	0.687471	none	no	BB_I19 (BBC01)
SR0805	lp28-4	12723	12841	-	AS		interval_253	-1.22609	0.0105384	yes	0.064442	23C	no		BB_I21 (PF-32 protein)
SR0806	lp28-4	13608	13735	+	Intra		interval_240	-1.77151	0.001203	yes	0.00321067	23C	yes	BB_I22 (PF-49 protein)
SR0807	lp28-4	14110	14172	+	IG		interval_242	-1.94885	0.000685731	yes	0.251512	23C	no
SR0808	lp28-4	14738	14812	+	IG		interval_243	0.992394	0.126141	no	0.650203	none	no
SR0809	lp28-4	15656	15706	-	AS		interval_254	-0.34777	0.819053	no	0.942544	none	no		BB_I26 (transporter, major facilitator family)
SR0810	lp28-4	16622	16679	+	IG		interval_5486	1.34051	0.0827661	no	0.673294	none	no
SR0811	lp28-4	18054	18138	+	IG		interval_244	-0.416562	0.614342	no	0.787592	none	no
SR0812	lp28-4	19115	19208	-	5'UTR		interval_261	-3.74008	5.83056e-13	yes	1.94804e-10	23C	yes	BB_I29 (Borrelia burgdorferi virulent strain associated lipoprotein)
SR0813	lp28-4	24157	24212	-	IG		interval_262	-3.73849	1.84342e-18	yes	3.01231e-11	23C	yes
SR0814	lp28-4	24601	24765	-	Intra		interval_263	-2.13741	6.26175e-06	yes	0.0158071	23C	yes	BB_I39 (putative surface antigen)
SR0815	lp28-4	26351	26422	+	5'UTR		interval_5487	1.8442	0.00887396	yes	0.573526	37C	no	BB_I42 (outer membrane protein)
SR0816	lp36	747	808	+	Intra		interval_5470	1.27031	0.00696364	yes	0.041601	37C	yes	BB_K01 (lipoprotein, putative)
SR0817	lp36	3097	3167	+	AS		interval_88	-0.773078	0.275142	no	0.518124	none	no		BB_K02a
SR0818	lp36	5132	5182	+	IG		interval_89	-3.94176	7.13576e-15	yes	2.31422e-10	23C	yes
SR0819	lp36	6782	6861	+	AS		interval_90	-2.09988	9.20291e-05	yes	0.0007714	23C	yes		BB_K10
SR0820	lp36	8665	8904	-	5'UTR		interval_119	-2.13088	0.00010279	yes	0.00338463	23C	yes	BB_K13 (conserved hypothetical protein)
SR0821	lp36	9167	9246	+	IG		interval_91	0.66403	0.288201	no	0.52257	none	no
SR0822	lp36	9642	9746	+	Intra		interval_5471	0.950535	0.0833039	no	0.311273	none	no	BB_K15 (antigen, P35, putative)
SR0823	lp36	11673	11749	+	Intra		interval_93	0.714364	0.364987	no	0.792658	none	no	BB_K17 (adenine deaminase)
SR0824	lp36	12209	12261	-	IG		interval_120	-3.02889	5.25032e-10	yes	4.96783e-08	23C	yes
SR0825	lp36	12718	12804	-	AS		interval_122	-0.805571	0.206041	no	0.50277	none	no		BB_K19 (putative lipoprotein)
SR0826	lp36	12999	13108	+	Intra		interval_95	0.792241	0.242467	no	0.705617	none	no	BB_K19 (putative lipoprotein)
SR0827	lp36	13278	13365	-	IG		interval_124	-0.798958	0.234496	no	0.546259	none	no
SR0828	lp36	14171	14221	+	AS		interval_5473	3.04699	3.23146e-05	yes	0.402176	37C	no		BB_K21 (PF-32 protein)
SR0829	lp36	14207	14316	-	Intra		interval_129	-2.91089	2.17102e-10	yes	1.37547e-06	23C	yes	BB_K21 (PF-32 protein),BB_K22 (borrelia family of unknown function)
SR0830	lp36	15735	15795	-	5'UTR		interval_135	-1.91368	0.0055198	yes	0.085172	23C	no	BB_K23 (borrelia ORF-A superfamily)
SR0831	lp36	16054	16105	-	IG		interval_136	1.09437	0.171963	no	0.524704	none	no
SR0832	lp36	16149	16292	+	5'UTR		interval_96	-0.974828	0.0913653	no	0.177614	none	no	BB_K24 (PF-49 protein)
SR0833	lp36	16937	16988	+	IG		interval_97	-2.30661	0.00179263	yes	0.0310727	23C	yes
SR0834	lp36	18792	18872	-	IG		interval_137	-0.354261	0.651486	no	0.828842	none	no
SR0835	lp36	21230	21315	+	Intra		interval_98	1.9467	0.033039	yes	0.668941	37C	no	BB_K32 (fibronectin-binding protein BBK32)
SR0836	lp36	22363	22452	+	Intra		interval_99	-4.21113	9.03744e-11	yes	1.07332e-05	23C	yes	BB_K35 (conserved hypothetical protein)
SR0837	lp36	22421	22584	-	AS		interval_138	1.60339	0.0193915	yes	0.555659	37C	no		BB_K35 (conserved hypothetical protein)
SR0838	lp36	23166	23441	+	AS		m108_interval_101+interval_102	-1.74418	0.00259139	yes	0.0924852	23C	no		BB_K37
SR0839	lp36	25584	25676	-	AS		interval_140	-1.66588	0.000164827	yes	0.00994213	23C	yes		BB_K40 (conserved hypothetical protein)
SR0840	lp36	25705	25784	+	IG		interval_108	-0.137969	0.916369	no	0.954552	none	no
SR0841	lp36	26891	26941	-	AS		interval_141	-2.85616	8.05761e-08	yes	1.09522e-06	23C	yes		BB_K42a
SR0842	lp36	27908	27996	+	AS		interval_109	-0.469374	0.559113	no	0.7506	none	no		BB_K45 (immunogenic protein P37)
SR0843	lp36	27966	28061	-	Intra		interval_146	-1.04701	0.0893546	no	0.359084	none	no	BB_K45 (immunogenic protein P37)
SR0844	lp36	28345	28412	+	AS		interval_110	-2.96768	2.67695e-06	yes	0.00407139	23C	yes		BB_K46
SR0845	lp36	28602	28664	-	Intra		interval_148	-1.18367	0.0501021	no	0.410224	none	no	BB_K46
SR0846	lp36	30472	30529	-	IG		interval_156	0.520297	0.680464	no	0.893076	none	no
SR0847	lp36	33046	33107	-	Intra		interval_162	0.897394	0.32786	no	0.792924	none	no	BB_K50 (immunogenic protein P37)
SR0848	lp36	35057	35218	+	AS		interval_112	0.881105	0.160006	no	0.577036	none	no		BB_K52 (putative lipoprotein)
SR0849	lp36	36075	36146	+	Intra		interval_5475	2.39118	0.000732906	yes	0.383393	37C	no	BB_K53 (outer membrane protein)
SR0850	lp38	4505	4882	+	5'UTR		interval_1	-1.66773	0.006258	yes	0.100188	23C	no	BB_J08 (putative surface protein)
SR0851	lp38	4820	4890	-	AS		interval_36	-1.61143	0.0140937	yes	0.235882	23C	no		BB_J08 (putative surface protein)
SR0852	lp38	6872	6948	+	IG		interval_10	-5.50423	8.2161e-18	yes	0.00968166	23C	yes
SR0853	lp38	10402	10464	-	IG		interval_45	-2.16961	0.000464282	yes	0.0254849	23C	yes
SR0854	lp38	10511	10582	-	Intra		interval_5469	-0.251356	0.617827	no	0.792924	none	no	BB_J16 (putative plasmid partition protein)
SR0855	lp38	11938	12048	+	AS		interval_15	-0.691082	0.425487	no	0.682101	none	no		BB_J18 (borrelia family of unknown function)
SR0856	lp38	13386	13470	-	5'UTR		interval_62	-2.53	1.18542e-06	yes	0.00338463	23C	yes	BB_J19 (borrelia ORF-A superfamily)
SR0857	lp38	14313	14363	+	IG		interval_16	-0.980482	0.173359	no	0.380255	none	no
SR0858	lp38	14513	14561	-	IG		interval_63	-2.24054	2.21808e-05	yes	0.000259316	23C	yes
SR0859	lp38	20309	20359	+	Intra		interval_17	0.284709	0.72284	no	0.927832	none	no	BB_J27 (efflux ABC transporter, permease protein)
SR0860	lp38	23054	23104	+	IG		interval_18	n/a	n/a	no	n/a	none	no
SR0861	lp38	24109	24184	+	IG		interval_19	-0.827605	0.295214	no	0.573119	none	no
SR0862	lp38	24736	24811	+	IG		interval_21	-1.60675	0.0103332	yes	0.010584	23C	yes
SR0863	lp38	24777	24989	-	IG		interval_64	-2.87267	2.13329e-05	yes	0.00282812	23C	yes
SR0864	lp38	26035	26127	+	AS		interval_22	-1.81301	0.0029914	yes	0.00327478	23C	yes		BB_J34 (putative lipoprotein)
SR0865	lp38	26484	26598	+	IG		interval_23	-0.698821	0.265754	no	0.474172	none	no
SR0866	lp38	26536	26601	-	IG		interval_74	-1.64	0.0169398	yes	0.110699	23C	no
SR0867	lp38	28965	29015	+	IG		interval_5468	4.51326	6.00374e-07	yes	0.379235	37C	no
SR0868	lp38	29116	29205	+	IG		interval_26	-1.12601	0.136074	no	0.328535	none	no
SR0869	lp38	29541	29611	+	IG		interval_27	0.00723186	1	no	1	none	no
SR0870	lp38	29837	29894	-	IG		interval_83	-5.12917	7.76658e-20	yes	1.97474e-11	23C	yes
SR0871	lp38	30642	30725	-	Intra		interval_84	-0.446337	0.317703	no	0.583012	none	no	BB_J41 (putative antigen P35)
SR0872	lp38	32186	32236	+	IG		interval_28	-1.25977	0.0446016	yes	0.0796416	23C	no
SR0873	lp38	33225	33333	+	IG		interval_29	-1.23161	0.0830562	no	0.232379	none	no
SR0874	lp38	34706	34756	+	IG		interval_31	-0.00134645	1	no	1	none	no
SR0875	lp38	35143	35224	-	Intra		interval_85	1.26847	0.123211	no	0.696363	none	no	BB_J47 (conserved hypothetical protein)
SR0876	lp38	36354	36404	+	IG		interval_33	-1.51431	0.0141613	yes	0.052588	23C	no
SR0877	lp38	37024	37118	+	IG		interval_34	-1.76882	0.0182453	yes	0.139042	23C	no
SR0878	lp38	37312	37366	+	IG		interval_35	5.15276	2.87712e-07	yes	0.346187	37C	no
SR0879	lp38	38374	38509	-	5'UTR		interval_86	2.55663	7.94215e-05	yes	0.401233	37C	no	BB_J51
SR0880	lp54	2261	2355	-	Intra		interval_5532	5.84399	2.02016e-20	yes	0.0223736	37C	yes	BB_A04 (S2 antigen)
SR0881	lp54	3623	3673	-	Intra		interval_5533	3.69099	8.58325e-07	yes	0.3471	37C	no	BB_A05 (S1 antigen)
SR0882	lp54	4604	4716	-	Intra		interval_5534	4.32809	2.23763e-09	yes	0.264499	37C	no	BB_A07 (chpAI protein, putative)
SR0883	lp54	8022	8075	-	AS		interval_5536	1.6969	0.00830591	yes	0.517954	37C	no		BB_A11 (conserved hypothetical protein)
SR0884	lp54	10502	10587	+	Intra		interval_352	-0.807489	0.167748	no	0.565929	none	no	BB_A16 (outer surface protein B (OspB))
SR0885	lp54	11249	11305	+	IG		interval_356	-0.246856	0.718382	no	0.906607	none	no
SR0886	lp54	11313	11373	-	IG		interval_432	1.74752	0.000908882	yes	0.102203	37C	no
SR0887	lp54	11430	11588	-	IG		interval_433	1.58189	0.00157835	yes	0.102203	37C	no
SR0888	lp54	11715	11850	+	5'UTR		interval_357	1.23315	0.00862477	yes	0.0795528	37C	no	BB_A18
SR0889	lp54	11974	12041	-	AS		interval_434	0.942432	0.161509	no	0.292037	none	no		BB_A18
SR0890	lp54	12814	13094	+	Intra		interval_360	0.578961	0.292548	no	0.500097	none	no	BB_A18,BB_A19 (borrelia family of unknown function)
SR0891	lp54	14845	15060	+	IG		interval_365	-0.133402	0.881854	no	0.941024	none	no	BB_A21 (PF-49 protein)
SR0892	lp54	15329	15380	+	5'UTR		interval_367	2.18481	2.63974e-05	yes	0.04922	37C	yes	BB_A23 (BppB)
SR0893	lp54	17585	17647	+	IG		interval_5506	4.89185	1.99826e-12	yes	0.103485	37C	no
SR0894	lp54	17624	17796	-	IG		interval_435	1.32643	0.00297966	yes	0.0674325	37C	no
SR0895	lp54	18718	18781	-	AS		interval_437	0.792909	0.244977	no	0.406007	none	no		BB_A30 (conserved hypothetical protein),BB_A31 (putative phage terminase, pbsx family)
SR0896	lp54	23118	23237	+	AS		interval_369	0.504206	0.330932	no	0.535746	none	no		BB_A34 (bacterial extracellular solute-binding protein, family 5)
SR0897	lp54	23475	23539	-	IG		interval_438	5.89335	7.44763e-09	yes	0.287056	37C	no
SR0898	lp54	25104	25163	+	IG		interval_5511	4.09524	4.81541e-07	yes	0.335927	37C	no
SR0899	lp54	25131	25290	-	IG		interval_439	-1.71006	0.000203738	yes	0.0875487	23C	no
SR0900	lp54	29365	29423	-	AS		interval_440	0.801618	0.277221	no	0.697087	none	no		BB_A42 (conserved hypothetical protein),BB_A43 (conserved hypothetical protein)
SR0901	lp54	29435	29516	+	Intra		interval_392	-2.17797	2.30859e-08	yes	0.000254131	23C	yes	BB_A43 (conserved hypothetical protein)
SR0902	lp54	39336	39436	-	5'UTR		interval_441	3.5262	5.81087e-10	yes	0.149726	37C	no	BB_A57 (P45-13)
SR0903	lp54	39493	39540	-	IG		interval_5543	1.36285	0.0085969	yes	0.346666	37C	no
SR0904	lp54	41163	41262	+	IG		interval_417	0.53965	0.41286	no	0.650299	none	no
SR0905	lp54	41173	41267	-	IG		interval_451	4.05118	1.59319e-08	yes	0.251121	37C	no
SR0906	lp54	41328	41381	-	IG		interval_452	-0.497947	0.343767	no	0.70244	none	no
SR0907	lp54	41530	41650	+	AS		interval_418	0.548676	0.310648	no	0.501054	none	no		BB_A61 (conserved hypothetical protein)
SR0908	lp54	42671	42744	-	Intra		interval_5545	6.38375	1.59424e-19	yes	0.0241357	37C	yes	BB_A64 (P35 antigen)
SR0909	lp54	44646	44714	-	Intra		interval_458	4.54555	2.60513e-09	yes	0.237906	37C	no	BB_A66 (outer surface protein)
SR0910	lp54	44818	44871	-	Intra		interval_459	4.41401	1.59715e-08	yes	0.274754	37C	no	BB_A66 (outer surface protein)
SR0911	lp54	45194	45287	+	AS		interval_423	-0.494683	0.32975	no	0.55122	none	no		BB_A66 (outer surface protein)
SR0912	lp54	46072	46182	-	IG		interval_460	4.27376	3.22221e-12	yes	0.0720707	37C	no
SR0913	lp54	46406	46459	-	IG		interval_461	-2.18515	2.22825e-06	yes	0.0219602	23C	yes
SR0914	lp54	47340	47434	+	IG		interval_424	-0.281365	0.573355	no	0.767529	none	no
SR0915	lp54	48337	48442	+	IG		interval_425	0.782109	0.165097	no	0.508221	none	no
SR0916	lp54	49370	49434	-	IG		interval_473	5.23505	3.62153e-16	yes	0.035245	37C	yes
SR0917	lp54	50265	50345	-	Intra		interval_474	2.76667	3.47456e-07	yes	0.0161089	37C	yes	BB_A73 (putative antigen P35)
SR0918	lp54	51191	51240	-	IG		interval_5557	4.37015	2.06427e-13	yes	0.0365003	37C	yes
SR0919	lp54	51485	51541	+	IG		interval_5527	5.8942	3.36952e-14	yes	0.101894	37C	no
SR0920	lp56	1727	1774	-	AS		interval_576	1.49174	0.00535987	yes	0.0358842	37C	yes		BB_Q04
SR0921	lp56	4293	4343	-	Intra		interval_578	0.848938	0.142352	no	0.469202	none	no	BB_Q07 (putative plasmid partition protein)
SR0922	lp56	19795	19848	-	AS		interval_580	1.01692	0.101439	no	0.395414	none	no		BB_Q33 (borrelia orf-D family)
SR0923	lp56	22612	22686	-	IG		interval_581	0.037926	0.995633	no	0.987061	none	no
SR0924	lp56	24875	24929	+	Intra		interval_560	-0.2212	0.715745	no	0.814925	none	no	BB_Q40 (PF-32 protein)
SR0925	lp56	31737	31811	-	IG		interval_582	-0.644775	0.204147	no	0.45406	none	no
SR0926	lp56	37477	37591	-	5'UTR		interval_585	-0.391304	0.342347	no	0.669224	none	no	BB_Q55
SR0927	lp56	41099	41204	-	Intra		interval_586	-2.02296	0.00210407	yes	0.0185673	23C	yes	BB_Q67 (adenine specific DNA methyltransferase)
SR0928	lp56	43488	43559	-	Intra		interval_588	1.13096	0.0281292	yes	0.133584	37C	no	BB_Q67 (adenine specific DNA methyltransferase)
SR0929	lp56	49567	49650	+	IG		interval_573	1.80522	1.92492e-05	yes	0.00164752	37C	yes
SR0930	cp9	133	284	+	5'UTR		interval_620	1.26679	0.0619377	no	0.598654	none	no	BB_C01 (BBC01)
SR0931	cp9	2128	2309	+	Intra		interval_629	0.853566	0.159815	no	0.65069	none	no	BB_C03 (BBC03)
SR0932	cp9	2603	2654	+	IG		interval_630	-0.715266	0.339819	no	0.55122	none	no
SR0933	cp9	2697	2775	-	IG		interval_640	0.472457	0.597683	no	0.861544	none	no
SR0934	cp9	2775	2916	+	5'UTR		interval_5566	4.52547	9.43713e-10	yes	0.189327	37C	no	BB_C05 (BBC05)
SR0935	cp9	4067	4160	+	AS		interval_631	0.00388312	1	no	1	none	no		BB_C06 (exported protein A (eppA))
SR0936	cp9	5230	5290	+	IG		interval_5569	-0.876741	0.0673197	no	0.241687	none	no
SR0937	cp9	5823	5891	+	Intra		interval_632	-1.12601	0.0895699	no	0.173421	none	no	BB_C08
SR0938	cp9	5984	6035	-	IG		interval_642	2.68819	0.00282758	yes	0.540084	37C	no
SR0939	cp9	6308	6405	+	AS		interval_633	-0.541774	0.386013	no	0.573113	none	no		BB_C10 (rev protein)
SR0940	cp9	6624	6723	-	Intra		interval_644	-0.336099	0.397893	no	0.691074	none	no	BB_C10 (rev protein)
SR0941	cp9	7132	7182	-	AS		interval_5571	0.462041	0.517712	no	0.641947	none	no		BB_C11 (BBC11)
SR0942	cp9	7829	7898	+	IG		interval_639	0.0206476	0.988721	no	1	none	no
SR0943	cp9	8366	8438	-	Intra		interval_647	-0.599172	0.252748	no	0.50727	none	no	BB_C12
SR0944	cp9	9218	9268	+	IG		interval_5570	0.144118	0.896544	no	0.983615	none	no
SR0945	cp26	870	956	+	AS		interval_795	0.793221	0.0668302	no	0.276132	none	no		BB_B03 (telomere resolvase ResT)
SR0946	cp26	1973	2067	+	AS		interval_796	-1.27701	0.0701444	no	0.244051	none	no		BB_B03 (telomere resolvase ResT)
SR0947	cp26	2288	2339	+	IG		interval_797	-0.727882	0.0928824	no	0.337325	none	no
SR0948	cp26	2376	2477	+	AS		interval_798	-0.45739	0.39701	no	0.622396	none	no		BB_B04 (chitibiose transporter protein chbC)
SR0949	cp26	2406	2476	-	IG		interval_5594	-0.881868	0.0239601	yes	0.251743	23C	no	BB_B04 (chitibiose transporter protein chbC)
SR0950	cp26	2604	2684	-	Intra		interval_863	0.821422	0.0984855	no	0.294164	none	no	BB_B04 (chitibiose transporter protein chbC)
SR0951	cp26	3191	3258	+	AS		interval_5585	3.71487	6.02292e-12	yes	0.0889338	37C	no		BB_B04 (chitibiose transporter protein chbC)
SR0952	cp26	6558	6608	+	IG		interval_805	-0.807459	0.163161	no	0.406095	none	no
SR0953	cp26	7013	7136	-	AS		interval_870	-0.297648	0.506732	no	0.741354	none	no		BB_B09 (lipoprotein, putative)
SR0954	cp26	7267	7355	+	Intra		interval_806	0.93512	0.0350251	yes	0.201516	37C	no	BB_B09 (lipoprotein, putative)
SR0955	cp26	7671	7783	-	AS		interval_871	0.237508	0.829136	no	0.928199	none	no		BB_B09 (lipoprotein, putative)
SR0956	cp26	7673	7741	+	Intra		interval_807	0.10448	0.932113	no	0.997923	none	no	BB_B09 (lipoprotein, putative)
SR0957	cp26	7794	7857	+	5'UTR		interval_808	0.351405	0.620415	no	0.813447	none	no	BB_B10 (borrelia ORF-A superfamily)
SR0958	cp26	8033	8112	-	AS		interval_872	0.0317178	1	no	1	none	no		BB_B10 (borrelia ORF-A superfamily)
SR0959	cp26	8638	8765	+	Intra		interval_811	1.21466	0.0477186	yes	0.51614	37C	no	BB_B10 (borrelia ORF-A superfamily)
SR0960	cp26	10223	10293	-	AS		interval_873	-0.806772	0.116341	no	0.34937	none	no		BB_B13 (putative plasmid partition protein)
SR0961	cp26	10732	10792	+	IG		interval_821	-0.503646	0.42486	no	0.633637	none	no
SR0962	cp26	10804	10885	-	IG		interval_874	-1.1399	0.0507218	no	0.195111	none	no
SR0963	cp26	11217	11343	+	AS		interval_823	0.671908	0.19807	no	0.426079	none	no		BB_B14 (conserved hypothetical protein)
SR0964	cp26	11625	11691	-	IG		interval_878	-1.68992	1.64322e-05	yes	0.00518056	23C	yes
SR0965	cp26	11977	12248	+	5'UTR		interval_825	0.223285	0.740983	no	0.865948	none	no	BB_B16 (oligopeptide ABC transporter OppAIV)
SR0966	cp26	12302	12352	-	AS		interval_879	0.572507	0.363879	no	0.521408	none	no		BB_B16 (oligopeptide ABC transporter OppAIV)
SR0967	cp26	13617	13680	+	IG		interval_832	1.89472	9.78838e-05	yes	0.0162031	37C	yes
SR0968	cp26	13913	14141	+	AS		m124_interval_834+interval_835	-1.00538	0.0634668	no	0.281583	none	no		BB_B17 (inosine-5'-monophosphate dehydrogenase)
SR0969	cp26	16309	16408	-	Intra		interval_895	0.727252	0.367286	no	0.754633	none	no	BB_B18 (GMP synthase)
SR0970	cp26	17917	18033	-	Intra		interval_899	1.99822	0.000181903	yes	0.0875487	37C	no	BB_B22 (putative guanine/xanthine permease)
SR0971	cp26	20105	20209	-	Intra		interval_907	1.62538	0.00208125	yes	0.0257741	37C	yes	BB_B23 (putative guanine/xanthine permease)
SR0972	cp26	20473	20665	-	Intra		interval_909	-2.76104	2.16594e-09	yes	0.000100594	23C	yes	BB_B23 (putative guanine/xanthine permease)
SR0973	cp26	21021	21081	-	Intra		interval_911	-1.04471	0.0185575	yes	0.126304	23C	no	BB_B24 (conserved hypothetical protein)
SR0974	cp26	21879	21988	+	5'UTR		interval_836	-0.508095	0.348488	no	0.583091	none	no	BB_B26 (conserved hypothetical protein)
SR0975	cp26	21903	21953	-	AS		interval_915	-1.09061	0.0063179	yes	0.108033	23C	no		BB_B26 (conserved hypothetical protein)
SR0976	cp26	23233	23306	+	5'UTR		interval_838	-0.713025	0.189986	no	0.397974	none	no	BB_B28 (putative ankyrin repeat protein)
SR0977	cp32-1	16391	16499	+	Intra		interval_529	-0.176539	0.799532	no	0.92516	none	no	BB_P26 (borrelia orf-D family)
SR0978	cp32-1	17551	17706	+	Intra		interval_5561	4.22863	4.80878e-14	yes	0.00461515	37C	yes	BB_P28 (surface protein, mlp lipoprotein family)
SR0979	cp32-1	18870	18933	-	IG		interval_538	0.158238	0.878154	no	0.909283	none	no
SR0980	cp32-1	22671	22741	-	AS		interval_539	0.630082	0.303086	no	0.47251	none	no		BB_P34 (BdrA)
SR0981	cp32-3	16665	16712	-	AS		interval_789	-0.783163	0.118966	no	0.32734	none	no		BB_S27 (Bbs27 protein)
SR0982	cp32-3	19353	19422	-	IG		interval_790	-1.09793	0.0229066	yes	0.325331	23C	no
SR0983	cp32-4	11486	11541	-	AS		interval_189	1.22957	0.00353722	yes	0.0715464	37C	no		BB_R17 (conserved hypothetical protein)
SR0984	cp32-4	18691	18779	-	IG		interval_190	1.48749	0.0123219	yes	0.359084	37C	no
SR0985	cp32-4	22381	22448	+	IG		interval_188	-0.0646323	0.936614	no	0.964519	none	no
SR0986	cp32-4	27534	27584	+	IG		interval_5476	3.78771	4.98756e-10	yes	0.124198	37C	no
SR0987	cp32-4	28029	28168	-	AS		interval_191	-0.376778	0.421688	no	0.670701	none	no		BB_R43 (conserved hypothetical protein)
SR0988	cp32-6	11520	11603	-	AS		interval_208	0.904196	0.125614	no	0.253862	none	no		BB_M17 (conserved hypothetical protein)
SR0989	cp32-6	17657	17712	+	Intra		interval_5480	6.71216	5.35449e-21	yes	0.0146453	37C	yes	BB_M28 (lipoprotein)
SR0990	cp32-6	18834	18885	-	IG		interval_210	-0.181296	0.783832	no	0.919076	none	no
SR0991	cp32-6	19451	19504	-	AS		interval_5484	0.723132	0.238055	no	0.51731	none	no		BB_M30 (BBC01)
SR0992	cp32-6	21424	21519	+	Intra		interval_207	-2.75131	1.26643e-08	yes	6.08103e-05	23C	yes	BB_M32 (PF-32 protein),BB_M33 (PF-49 protein)
SR0993	cp32-6	27205	27255	-	Intra		interval_211	-0.378368	0.664403	no	0.873054	none	no	BB_M39 (conserved hypothetical protein)
SR0994	cp32-6	27219	27267	+	AS		interval_5483	1.19622	0.0483763	yes	0.500078	37C	no		BB_M39 (conserved hypothetical protein)
SR0995	cp32-7	12297	12412	+	Intra		interval_308	-1.45481	0.017335	yes	0.0425158	23C	yes	BB_O18 (conserved hypothetical protein)
SR0996	cp32-7	18868	18935	-	IG		interval_324	-0.399439	0.480197	no	0.769055	none	no
SR0997	cp32-7	28487	28537	-	AS		interval_325	1.42347	0.0244448	yes	0.126216	37C	no		BB_O42
SR0998	cp32-8	17578	17653	+	Intra		interval_595	-0.540709	0.423977	no	0.624899	none	no	BB_L28 (lipoprotein)
SR0999	cp32-8	18849	18909	-	IG		interval_618	-0.746492	0.111935	no	0.544021	none	no
SR1000	cp32-8	20743	20905	+	5'UTR		interval_604	-1.51005	0.00641161	yes	0.017619	23C	yes	BB_L31 (borrelia family of unknown function),BB_L32 (PF-32 protein)
SR1001	cp32-8	22556	22606	-	AS		interval_619	-4.69272	1.13389e-22	yes	6.33227e-14	23C	yes		BB_L35 (BdrO)
SR1002	cp32-8	23033	23092	+	IG		interval_617	0.55666	0.459431	no	0.785666	none	no
SR1003	cp32-9	17636	17738	+	Intra		interval_694	-0.0713809	0.929857	no	0.976999	none	no	BB_N28 (lipoprotein)
SR1004	cp32-9	18914	18981	-	IG		interval_713	-1.70109	0.000206951	yes	0.10399	23C	no
SR1005	cp32-9	27800	27897	+	Intra		interval_708	-1.46613	0.00358193	yes	0.0631541	23C	no	BB_N39 (ErpQ protein)

## Sheet: Piv-sig
Genetic Element	(All)
Count of Category	Column Labels
Row Labels	no	yes	Grand Total
5'UTR	72	44	116
annotated	20	17	37
AS	210	147	357
IG	76	80	156
Intra	196	143	339
Grand Total	574	431	1005
		0.428856

## Sheet: Piv-tempreg
Genetic Element	(All)
Count of Category	Column Labels
Row Labels	23C	37C	none	Grand Total
5'UTR	7	37	72	116
annotated	1	16	20	37
AS	25	122	210	357
IG	38	42	76	156
Intra	57	86	196	339
Grand Total	128	303	574	1005
