# Supplementary material for: Temperature-dependent sRNA transcriptome of the Lyme disease spirochete
Source: BMC Genomics. 2017 Jan 5;18:28. doi: 10.1186/s12864-016-3398-3 (PMC5216591; doi:10.1186/s12864-016-3398-3)
Supplement: Additional file 4: Table S2. — Northern blot validation of sRNAs. The table summarizes the sRNAs that were confirmed via Northern blot analysis. The sRNAs location, category, sizes and associated genes are indicated. (XLSX 43 kb) [file 12864_2016_3398_MOESM4_ESM.xlsx]

## Sheet: Confirmed sRNAs
#id	Genetic Element	Strand	Category	Temperature Upregulated	Associated Genes	Figure
SR0902	lp54	-	5'UTR	37°C	bba57	3C
SR0888	lp54	+	5'UTR	37°C	bba18	S3
SR0104	chr	-	AS	37°C	bb0155	2E
SR0315	chr	+	AS	37°C	bb0420	S2A
SR0491	chr	-	AS	37°C	bb0612	2C
SR0688	chr	-	AS	−	bb0810	S2B
SR0953	cp26	-	AS	−	bbb09	S2C
SR0750	lp25	-	IG	23°C	bbe17-bbe18	S5A
SR0961	cp26	+	IG	−	bbb13-bbb14	5B
SR0725	lp17	-	IG	−	bbd04-bbd05a	S5B
SR0735	lp17	-	IG	37°C	bbd17-bbd18	S5C
SR0944	cp9	+	IG	−	bbc12-bbc01	S5D
SR0793	lp28-3	+	IG	−	bbh29-bbh30	S5E
SR0891	lp54	+	IG	−	bba21-bba22	S5F
SR0897	lp54	-	IG	37°C	bba34-bba36	5D
SR0899	lp54	-	IG	23°C	bba37-bba38	S6A
SR0905	lp54	-	IG	37°C	bba60-61	S6B
SR0736	lp17	+	IG	37°C	bbd18-bbd20	S6C
SR0915	lp54	+	IG	−	bba69-70	S6D
SR0921	lp56	-	Intra	−	bbq07	4B
SR0956	cp26	+	Intra	−	bbb09	S4B
SR0908	lp54	-	Intra	37°C	bba64	S4A
