# Supplementary material for: Temperature-dependent sRNA transcriptome of the Lyme disease spirochete
Source: BMC Genomics. 2017 Jan 5;18:28. doi: 10.1186/s12864-016-3398-3 (PMC5216591; doi:10.1186/s12864-016-3398-3)
Supplement: Additional file 10: Table S3. — Genes with antisense and 5′ UTR sRNAs. The table contains information about all of the genes with antisense and 5′ UTR sRNAs associated with them. Gene ontology terms (GO terms) for biological processes (BP) are also given for each gene. The column titled, “Norgard FoldChange” contains the fold-change of that particular gene as reported by Revel et al. [52] via microarray after a temperature shift. (XLSX 221 kb) [file 12864_2016_3398_MOESM10_ESM.xlsx]

## Sheet: 21062016_genes.final.csv
Gene Id	Gene Symbol	NCBI Gene ID	Genetic Element	Start	Stop	Strand	Norgard FoldChange	#sRNAs	#AS	AS IDs	AS Positions	#Intra	Intra IDs	Intra Positions	#5'UTR	5'UTR IDs	BP Go Terms	CC Go Terms	MF Go Terms	BP Go IDs	CC Go IDs	MF Go IDs
BB_0001	NA	1194837	chr	104	677	+	-	0	0			0			0
BB_0002	NA	1194838	chr	767	1796	-	-	0	0			0			0
BB_0003	NA	1194839	chr	1783	3249	-	-	1	0			0			1	SR0001			nucleotidyltransferase activity			GO:0016779
BB_0004	NA	1194840	chr	3418	5188	+	-	4	2	SR0004,SR0005	885,1635	1	SR0003	844	1	SR0002			intramolecular transferase activity,intramolecular transferase activity			GO:0016866,GO:0016868
BB_0005	trpS	1194841	chr	5250	6306	-	-	0	0			0			0		tRNA metabolic process,translation,tRNA aminoacylation for protein translation,tryptophanyl-tRNA aminoacylation,ncRNA metabolic process,amino acid activation,tRNA aminoacylation		nucleotide binding,nucleoside binding,purine nucleoside binding,aminoacyl-tRNA ligase activity,tryptophan-tRNA ligase activity,ATP binding,ligase activity,ligase activity,purine nucleotide binding,adenyl nucleotide binding,ribonucleotide binding,purine ribonucleotide binding,adenyl ribonucleotide binding	GO:0006399,GO:0006412,GO:0006418,GO:0006436,GO:0034660,GO:0043038,GO:0043039		GO:0000166,GO:0001882,GO:0001883,GO:0004812,GO:0004830,GO:0005524,GO:0016875,GO:0016876,GO:0017076,GO:0030554,GO:0032553,GO:0032555,GO:0032559
BB_0006	NA	1194842	chr	6308	7397	-	-	1	1	SR0006	13	0			0			plasma membrane,integral to membrane,intrinsic to membrane
BB_0007	NA	1194843	chr	7457	8315	-	-	1	1	SR0007	653	0			0
BB_0008	NA	1194844	chr	8426	9197	+	-	1	1	SR0008	123	0			0
BB_0009	NA	1194845	chr	9201	10206	+	-	0	0			0			0			integral to membrane,intrinsic to membrane
BB_0010	NA	1194846	chr	10202	10577	+	-	0	0			0			0		fatty acid metabolic process,fatty acid biosynthetic process,lipid biosynthetic process,organic acid biosynthetic process,carboxylic acid biosynthetic process		magnesium ion binding,holo-[acyl-carrier-protein] synthase activity,phosphotransferase activity,ion binding,cation binding,metal ion binding	GO:0006631,GO:0006633,GO:0008610,GO:0016053,GO:0046394		GO:0000287,GO:0008897,GO:0016780,GO:0043167,GO:0043169,GO:0046872
BB_0011	NA	1194847	chr	10580	11420	+	-	1	1	SR0009	335	0			0
BB_0012	truA	1194848	chr	11420	12161	+	-	0	0			0			0		pseudouridine synthesis,RNA processing,tRNA metabolic process,tRNA modification,tRNA processing,RNA modification,tRNA pseudouridine synthesis,ncRNA processing,ncRNA metabolic process		RNA binding,pseudouridine synthase activity,intramolecular transferase activity	GO:0001522,GO:0006396,GO:0006399,GO:0006400,GO:0008033,GO:0009451,GO:0031119,GO:0034470,GO:0034660		GO:0003723,GO:0009982,GO:0016866
BB_0013	NA	1194849	chr	12153	12753	+	-	1	1	SR0010	166	0			0
BB_0014	priA	1194850	chr	12745	14728	+	-	0	0			0			0		DNA metabolic process,DNA replication,DNA-dependent DNA replication,DNA replication,RNA biosynthetic process	nuclear chromosome,replication fork,alpha DNA polymerase:primase complex,chromosome,replisome,protein-DNA complex,non-membrane-bounded organelle,intracellular non-membrane-bounded organelle,nuclear replication fork,nuclear replisome,chromosomal part,nuclear chromosome part	nucleotide binding,nucleoside binding,purine nucleoside binding,DNA binding,helicase activity,ATP binding,zinc ion binding,purine nucleotide binding,adenyl nucleotide binding,ribonucleotide binding,purine ribonucleotide binding,adenyl ribonucleotide binding,ion binding,cation binding,metal ion binding,transition metal ion binding	GO:0006259,GO:0006260,GO:0006261,GO:0006269,GO:0032774	GO:0000228,GO:0005657,GO:0005658,GO:0005694,GO:0030894,GO:0032993,GO:0043228,GO:0043232,GO:0043596,GO:0043601,GO:0044427,GO:0044454	GO:0000166,GO:0001882,GO:0001883,GO:0003677,GO:0004386,GO:0005524,GO:0008270,GO:0017076,GO:0030554,GO:0032553,GO:0032555,GO:0032559,GO:0043167,GO:0043169,GO:0046872,GO:0046914
BB_0015	udk	1194851	chr	14724	15345	-	-	0	0			0			0		pyrimidine salvage,nucleobase,nucleobase,cellular metabolic compound salvage,nitrogen compound biosynthetic process		nucleotide binding,nucleoside binding,purine nucleoside binding,uridine kinase activity,ATP binding,purine nucleotide binding,nucleobase,nucleoside kinase activity,adenyl nucleotide binding,ribonucleotide binding,purine ribonucleotide binding,adenyl ribonucleotide binding	GO:0008655,GO:0034404,GO:0034654,GO:0043094,GO:0044271		GO:0000166,GO:0001882,GO:0001883,GO:0004849,GO:0005524,GO:0017076,GO:0019205,GO:0019206,GO:0030554,GO:0032553,GO:0032555,GO:0032559
BB_0016	NA	1194852	chr	15344	15716	-	-	0	0			0			0
BB_0017	NA	1194853	chr	15994	16804	+	-	0	0			0			0			plasma membrane,integral to membrane,intrinsic to membrane
BB_0018	NA	1194854	chr	16806	17787	-	-	1	0			1	SR0012	11	0		pseudouridine synthesis,rRNA processing,RNA processing,RNA modification,rRNA metabolic process,ribonucleoprotein complex biogenesis,ncRNA processing,ncRNA metabolic process,ribosome biogenesis		RNA binding,pseudouridine synthase activity,intramolecular transferase activity	GO:0001522,GO:0006364,GO:0006396,GO:0009451,GO:0016072,GO:0022613,GO:0034470,GO:0034660,GO:0042254		GO:0003723,GO:0009982,GO:0016866
BB_0019	NA	1194855	chr	17791	18304	-	-	0	0			0			0			integral to membrane,intrinsic to membrane
BB_0020	NA	1194856	chr	18311	19979	-	-	0	0			0			0		monosaccharide metabolic process,glucose metabolic process,glucose catabolic process,generation of precursor metabolites and energy,glycolysis,carbohydrate catabolic process,hexose metabolic process,hexose catabolic process,cellular carbohydrate catabolic process,alcohol catabolic process,monosaccharide catabolic process	cytosol,6-phosphofructokinase complex,cytosolic part	nucleotide binding,nucleoside binding,purine nucleoside binding,6-phosphofructokinase activity,ATP binding,phosphofructokinase activity,purine nucleotide binding,carbohydrate kinase activity,adenyl nucleotide binding,ribonucleotide binding,purine ribonucleotide binding,adenyl ribonucleotide binding,diphosphate-fructose-6-phosphate 1-phosphotransferase activity	GO:0005996,GO:0006006,GO:0006007,GO:0006091,GO:0006096,GO:0016052,GO:0019318,GO:0019320,GO:0044275,GO:0046164,GO:0046365	GO:0005829,GO:0005945,GO:0044445	GO:0000166,GO:0001882,GO:0001883,GO:0003872,GO:0005524,GO:0008443,GO:0017076,GO:0019200,GO:0030554,GO:0032553,GO:0032555,GO:0032559,GO:0047334
BB_0021	queA	11493322	chr	20050	21083	-	-	1	0			1	SR0013	480	0
BB_0022	ruvB	1194858	chr	21057	22101	-	-	0	0			0			0		DNA metabolic process,DNA repair,DNA recombination,response to DNA damage stimulus,SOS response,response to extracellular stimulus,cellular response to extracellular stimulus,cellular response to stress		nucleotide binding,nucleoside binding,purine nucleoside binding,DNA binding,DNA helicase activity,helicase activity,ATP binding,four-way junction helicase activity,purine nucleotide binding,adenyl nucleotide binding,ribonucleotide binding,purine ribonucleotide binding,adenyl ribonucleotide binding	GO:0006259,GO:0006281,GO:0006310,GO:0006974,GO:0009432,GO:0009991,GO:0031668,GO:0033554		GO:0000166,GO:0001882,GO:0001883,GO:0003677,GO:0003678,GO:0004386,GO:0005524,GO:0009378,GO:0017076,GO:0030554,GO:0032553,GO:0032555,GO:0032559
BB_0023	ruvA	1194859	chr	22145	22739	-	-	0	0			0			0		DNA metabolic process,DNA repair,DNA recombination,response to DNA damage stimulus,SOS response,response to extracellular stimulus,cellular response to extracellular stimulus,cellular response to stress		nucleotide binding,nucleoside binding,purine nucleoside binding,DNA binding,DNA helicase activity,helicase activity,ATP binding,four-way junction helicase activity,purine nucleotide binding,adenyl nucleotide binding,ribonucleotide binding,purine ribonucleotide binding,adenyl ribonucleotide binding	GO:0006259,GO:0006281,GO:0006310,GO:0006974,GO:0009432,GO:0009991,GO:0031668,GO:0033554		GO:0000166,GO:0001882,GO:0001883,GO:0003677,GO:0003678,GO:0004386,GO:0005524,GO:0009378,GO:0017076,GO:0030554,GO:0032553,GO:0032555,GO:0032559
BB_0024	NA	1194860	chr	22818	23958	+	-	0	0			0			0			integral to membrane,intrinsic to membrane
BB_0025	NA	1194861	chr	23964	24696	-	-	0	0			0			0
BB_0026	NA	1194862	chr	24696	25623	-	-	0	0			0			0		sulfur amino acid metabolic process,sulfur amino acid biosynthetic process,histidine biosynthetic process,purine nucleotide metabolic process,purine nucleotide biosynthetic process,histidine metabolic process,methionine metabolic process,one-carbon metabolic process,coenzyme metabolic process,folic acid and derivative metabolic process,sulfur metabolic process,cellular amino acid biosynthetic pro…		methenyltetrahydrofolate cyclohydrolase activity,methylenetetrahydrofolate dehydrogenase activity,methylenetetrahydrofolate dehydrogenase (NADP+) activity,oxidoreductase activity,oxidoreductase activity,hydrolase activity	GO:0000096,GO:0000097,GO:0000105,GO:0006163,GO:0006164,GO:0006547,GO:0006555,GO:0006730,GO:0006732,GO:0006760,GO:0006790,GO:0008652,GO:0009066,GO:0009067,GO:0009075,GO:0009076,GO:0009086,GO:0009108,GO:0009165,GO:0009309,GO:0009396,GO:0016053,GO:0018130,GO:0034404,GO:0034654,GO:0044271,GO:0044272,GO:0046394,GO:0051186,GO:0051188,GO:0055114		GO:0004477,GO:0004486,GO:0004488,GO:0016645,GO:0016646,GO:0016814
BB_0027	NA	1194863	chr	25752	26391	+	-	1	1	SR0014	151	0			0			integral to membrane,intrinsic to membrane
BB_0028	NA	1194864	chr	26398	27448	+	-	1	1	SR0015	685	0			0
BB_0029	NA	1194865	chr	27433	27865	-	-	0	0			0			0
BB_0030	lepB	1194866	chr	27854	28490	-	-	0	0			0			0		proteolysis		peptidase activity,serine-type peptidase activity,serine hydrolase activity,peptidase activity	GO:0006508		GO:0008233,GO:0008236,GO:0017171,GO:0070011
BB_0031	lepB	1194867	chr	28491	29472	-	-	1	1	SR0016	274	0			0		proteolysis		peptidase activity,serine-type peptidase activity,serine hydrolase activity,peptidase activity	GO:0006508		GO:0008233,GO:0008236,GO:0017171,GO:0070011
BB_0032	NA	1194868	chr	29542	31015	+	-	1	0			1	SR0017	1367	0			integral to membrane,intrinsic to membrane
BB_0033	smpB	1194869	chr	31026	31479	+	-	0	0			0			0		translation		RNA binding	GO:0006412		GO:0003723
BB_0034	NA	1194870	chr	31549	32089	-	-	0	0			0			0
BB_0035	NA	1194871	chr	32156	34037	-	-	1	1	SR0018	1182	0			0		DNA metabolic process,DNA topological change	chromosome,plasma membrane,extrinsic to membrane,non-membrane-bounded organelle,intracellular non-membrane-bounded organelle	nucleotide binding,nucleoside binding,purine nucleoside binding,DNA binding,DNA topoisomerase activity,DNA topoisomerase (ATP-hydrolyzing) activity,ATP binding,purine nucleotide binding,adenyl nucleotide binding,ribonucleotide binding,purine ribonucleotide binding,adenyl ribonucleotide binding	GO:0006259,GO:0006265	GO:0005694,GO:0005886,GO:0019898,GO:0043228,GO:0043232	GO:0000166,GO:0001882,GO:0001883,GO:0003677,GO:0003916,GO:0003918,GO:0005524,GO:0017076,GO:0030554,GO:0032553,GO:0032555,GO:0032559
BB_0036	NA	1194872	chr	34036	35836	-	3.35	1	0			1	SR0019	827	0		DNA metabolic process,DNA topological change	chromosome,non-membrane-bounded organelle,intracellular non-membrane-bounded organelle	nucleotide binding,nucleoside binding,purine nucleoside binding,DNA binding,DNA topoisomerase activity,DNA topoisomerase (ATP-hydrolyzing) activity,ATP binding,purine nucleotide binding,adenyl nucleotide binding,ribonucleotide binding,purine ribonucleotide binding,adenyl ribonucleotide binding	GO:0006259,GO:0006265	GO:0005694,GO:0043228,GO:0043232	GO:0000166,GO:0001882,GO:0001883,GO:0003677,GO:0003916,GO:0003918,GO:0005524,GO:0017076,GO:0030554,GO:0032553,GO:0032555,GO:0032559
BB_0037	NA	1194873	chr	35856	36609	-	3.06	0	0			0			0		phospholipid metabolic process,lipid biosynthetic process,phospholipid biosynthetic process,organophosphate metabolic process		1-acylglycerol-3-phosphate O-acyltransferase activity,O-acyltransferase activity,acylglycerol O-acyltransferase activity	GO:0006644,GO:0008610,GO:0008654,GO:0019637		GO:0003841,GO:0008374,GO:0016411
BB_0038	NA	1194874	chr	36605	38123	-	-	0	0			0			0			integral to membrane,intrinsic to membrane
BB_0039	NA	1194875	chr	38135	39638	-	-	2	0			1	SR0020	552	1	SR0021		integral to membrane,intrinsic to membrane
BB_0040	cheR	1194876	chr	39825	40677	+	-	2	0			2	SR0023,SR0024	91,783	0		chemotaxis,behavior,locomotory behavior,taxis		O-methyltransferase activity,protein-glutamate O-methyltransferase activity	GO:0006935,GO:0007610,GO:0007626,GO:0042330		GO:0008171,GO:0008983
BB_0042	phoU	1194878	chr	40760	41432	-	-	1	1	SR0025	284	0			0		ion transport,phosphate transport,anion transport,inorganic anion transport
BB_0043	NA	1194879	chr	41442	42483	-	-	1	0			1	SR0026	682	0
BB_0044	NA	1194880	chr	42479	42881	-	-	0	0			0			0			integral to membrane,intrinsic to membrane
BB_0045	NA	1194881	chr	42906	45354	-	-	1	1	SR0027	226	0			0			chromosome,non-membrane-bounded organelle,intracellular non-membrane-bounded organelle	nucleotide binding,nucleoside binding,purine nucleoside binding,ATP binding,purine nucleotide binding,adenyl nucleotide binding,ribonucleotide binding,purine ribonucleotide binding,adenyl ribonucleotide binding		GO:0005694,GO:0043228,GO:0043232	GO:0000166,GO:0001882,GO:0001883,GO:0005524,GO:0017076,GO:0030554,GO:0032553,GO:0032555,GO:0032559
BB_0046	rnhB	1194882	chr	45445	45991	+	-	1	1	SR0028	463	0			0		RNA catabolic process,macromolecule catabolic process,cellular macromolecule catabolic process		RNA binding,nuclease activity,endonuclease activity,endoribonuclease activity,ribonuclease H activity,ribonuclease activity,endoribonuclease activity,endonuclease activity,manganese ion binding,ion binding,cation binding,metal ion binding,transition metal ion binding	GO:0006401,GO:0009057,GO:0044265		GO:0003723,GO:0004518,GO:0004519,GO:0004521,GO:0004523,GO:0004540,GO:0016891,GO:0016893,GO:0030145,GO:0043167,GO:0043169,GO:0046872,GO:0046914
BB_0047	NA	1194883	chr	46010	46379	-	-	0	0			0			0
BB_0048	NA	NA	chr	46600	46771	-	-	0	0			0			0
BB_0050	NA	1194886	chr	47166	47841	+	-	0	0			0			0
BB_0051	NA	1194887	chr	47916	48606	+	-	2	1	SR0032	172	0			1	SR0031
BB_0052	NA	1194888	chr	48602	49259	-	-	1	0			0			1	SR0033	RNA processing		RNA binding,RNA methyltransferase activity	GO:0006396		GO:0003723,GO:0008173
BB_0053	ung	1194889	chr	49340	50012	+	-	2	1	SR0035	507	1	SR0034	475	0		DNA metabolic process,DNA repair,base-excision repair,response to DNA damage stimulus,cellular response to stress		uracil DNA N-glycosylase activity,hydrolase activity,DNA N-glycosylase activity	GO:0006259,GO:0006281,GO:0006284,GO:0006974,GO:0033554		GO:0004844,GO:0016799,GO:0019104
BB_0054	NA	1194890	chr	50111	50474	-	-	0	0			0			0		protein localization,protein secretion,protein transport,secretion by cell,establishment of protein localization,secretion,transmembrane transport	plasma membrane,integral to membrane,intrinsic to membrane	protein transmembrane transporter activity,protein transporter activity,primary active transmembrane transporter activity,P-P-bond-hydrolysis-driven transmembrane transporter activity,P-P-bond-hydrolysis-driven protein transmembrane transporter activity,macromolecule transmembrane transporter activity	GO:0008104,GO:0009306,GO:0015031,GO:0032940,GO:0045184,GO:0046903,GO:0055085	GO:0005886,GO:0016021,GO:0031224	GO:0008320,GO:0008565,GO:0015399,GO:0015405,GO:0015450,GO:0022884
BB_0055	tpiA	1194891	chr	50489	51251	-	-	0	0			0			0		monosaccharide metabolic process,glucose metabolic process,glucose catabolic process,pyruvate metabolic process,generation of precursor metabolites and energy,gluconeogenesis,glycolysis,pentose-phosphate shunt,coenzyme metabolic process,oxidoreduction coenzyme metabolic process,NADP metabolic process,nicotinamide metabolic process,alkaloid metabolic process,carbohydrate biosynthetic process,carbo…		triose-phosphate isomerase activity,intramolecular oxidoreductase activity,intramolecular oxidoreductase activity	GO:0005996,GO:0006006,GO:0006007,GO:0006090,GO:0006091,GO:0006094,GO:0006096,GO:0006098,GO:0006732,GO:0006733,GO:0006739,GO:0006769,GO:0009820,GO:0016051,GO:0016052,GO:0019318,GO:0019319,GO:0019320,GO:0019362,GO:0019748,GO:0034637,GO:0043603,GO:0044275,GO:0046164,GO:0046165,GO:0046364,GO:0046365,GO:0046496,GO:0051186		GO:0004807,GO:0016860,GO:0016861
BB_0056	pgk	1194892	chr	51252	52434	-	-	0	0			0			0		monosaccharide metabolic process,glucose metabolic process,glucose catabolic process,generation of precursor metabolites and energy,glycolysis,carbohydrate catabolic process,hexose metabolic process,hexose catabolic process,cellular carbohydrate catabolic process,alcohol catabolic process,monosaccharide catabolic process		nucleotide binding,nucleoside binding,purine nucleoside binding,phosphoglycerate kinase activity,ATP binding,phosphotransferase activity,purine nucleotide binding,adenyl nucleotide binding,ribonucleotide binding,purine ribonucleotide binding,adenyl ribonucleotide binding	GO:0005996,GO:0006006,GO:0006007,GO:0006091,GO:0006096,GO:0016052,GO:0019318,GO:0019320,GO:0044275,GO:0046164,GO:0046365		GO:0000166,GO:0001882,GO:0001883,GO:0004618,GO:0005524,GO:0016774,GO:0017076,GO:0030554,GO:0032553,GO:0032555,GO:0032559
BB_0057	gap	1194893	chr	52453	53461	-	-	0	0			0			0		monosaccharide metabolic process,glucose metabolic process,glucose catabolic process,generation of precursor metabolites and energy,glycolysis,carbohydrate catabolic process,hexose metabolic process,hexose catabolic process,cellular carbohydrate catabolic process,alcohol catabolic process,monosaccharide catabolic process,oxidation reduction		nucleotide binding,glyceraldehyde-3-phosphate dehydrogenase (phosphorylating) activity,glyceraldehyde-3-phosphate dehydrogenase activity,oxidoreductase activity,cofactor binding,coenzyme binding,NAD or NADH binding	GO:0005996,GO:0006006,GO:0006007,GO:0006091,GO:0006096,GO:0016052,GO:0019318,GO:0019320,GO:0044275,GO:0046164,GO:0046365,GO:0055114		GO:0000166,GO:0004365,GO:0008943,GO:0016620,GO:0048037,GO:0050662,GO:0051287
BB_0058	NA	1194894	chr	53533	55504	-	-	0	0			0			0
BB_0059	NA	1194895	chr	55500	56280	-	-	0	0			0			0
BB_0060	NA	1194896	chr	56280	56748	-	-	0	0			0			0				peptidase activity,metallopeptidase activity,zinc ion binding,ion binding,cation binding,metal ion binding,transition metal ion binding,peptidase activity			GO:0008233,GO:0008237,GO:0008270,GO:0043167,GO:0043169,GO:0046872,GO:0046914,GO:0070011
BB_0061	trx	1194897	chr	56831	57185	-	-	0	0			0			0		generation of precursor metabolites and energy,glycerol ether metabolic process,organic ether metabolic process,cellular homeostasis,electron transport chain,homeostatic process,cell redox homeostasis,oxidation reduction		electron carrier activity,protein disulfide oxidoreductase activity,disulfide oxidoreductase activity,oxidoreductase activity	GO:0006091,GO:0006662,GO:0018904,GO:0019725,GO:0022900,GO:0042592,GO:0045454,GO:0055114		GO:0009055,GO:0015035,GO:0015036,GO:0016667
BB_0062	NA	1194898	chr	57258	57975	+	-	1	1	SR0036	582	0			0		rRNA processing,RNA processing,rRNA metabolic process,ribonucleoprotein complex biogenesis,ncRNA processing,ncRNA metabolic process,ribosome biogenesis
BB_0063	NA	1194899	chr	58028	58982	-	-	1	1	SR0037	224	0			0			integral to membrane,intrinsic to membrane	drug binding,penicillin binding,carboxylic acid binding		GO:0016021,GO:0031224	GO:0008144,GO:0008658,GO:0031406
BB_0064	fmt	1194900	chr	59100	60039	-	-	0	0			0			0		translation		glycine hydroxymethyltransferase activity,methionyl-tRNA formyltransferase activity	GO:0006412		GO:0004372,GO:0004479
BB_0065	def	1194901	chr	60035	60533	-	-	1	0			1	SR0038	93	0		translation		iron ion binding,hydrolase activity,peptide deformylase activity,ion binding,cation binding,metal ion binding,transition metal ion binding	GO:0006412		GO:0005506,GO:0016811,GO:0042586,GO:0043167,GO:0043169,GO:0046872,GO:0046914
BB_0066	NA	1194902	chr	60567	61257	-	-	0	0			0			0
BB_0067	NA	1194903	chr	61253	63032	-	-	4	2	SR0039,SR0042	66,1503	1	SR0040	1224	1	SR0041
BB_0068	NA	1194904	chr	63146	64028	+	-	1	0			0			1	SR0043
BB_0069	NA	1194905	chr	64037	65276	+	-	1	0			1	SR0044	21	0		proteolysis		aminopeptidase activity,peptidase activity,exopeptidase activity,peptidase activity	GO:0006508		GO:0004177,GO:0008233,GO:0008238,GO:0070011
BB_0070	NA	1194906	chr	65290	65752	+	-5.23	0	0			0			0
BB_0071	NA	1194907	chr	65767	67240	+	-	0	0			0			0
BB_0072	NA	1194908	chr	67247	69569	+	-	2	2	SR0045,SR0046	459,870	0			0
BB_0073	NA	1194909	chr	69565	70126	+	-	1	1	SR0047	362	0			0			plasma membrane,integral to membrane,intrinsic to membrane
BB_0074	prfB	1194910	chr	70141	71219	+	-	2	0			1	SR0049	521	1	SR0048	translation,translational termination,cellular component disassembly,macromolecular complex disassembly,cellular macromolecular complex subunit organization,cellular macromolecular complex disassembly,protein complex disassembly,cellular protein complex disassembly,macromolecular complex subunit organization		translation release factor activity,translation termination factor activity,translation factor activity,translation release factor activity	GO:0006412,GO:0006415,GO:0022411,GO:0032984,GO:0034621,GO:0034623,GO:0043241,GO:0043624,GO:0043933		GO:0003747,GO:0008079,GO:0008135,GO:0016149
BB_0075	NA	1194911	chr	71200	72610	+	-	0	0			0			0
BB_0076	ftsY	1194912	chr	72646	73492	+	-	2	1	SR0050	50	1	SR0051	390	0		protein targeting,protein targeting to membrane,cotranslational protein targeting to membrane,SRP-dependent cotranslational protein targeting to membrane,intracellular protein transport,protein localization,protein transport,protein localization in organelle,cellular protein localization,protein targeting to ER,establishment of protein localization,intracellular transport,cell division,cellular m…		nucleotide binding,GTP binding,purine nucleotide binding,guanyl nucleotide binding,ribonucleotide binding,purine ribonucleotide binding,guanyl ribonucleotide binding	GO:0006605,GO:0006612,GO:0006613,GO:0006614,GO:0006886,GO:0008104,GO:0015031,GO:0033365,GO:0034613,GO:0045047,GO:0045184,GO:0046907,GO:0051301,GO:0070727		GO:0000166,GO:0005525,GO:0017076,GO:0019001,GO:0032553,GO:0032555,GO:0032561
BB_0077	NA	1194913	chr	73488	74517	+	-	0	0			0			0
BB_0078	NA	11493323	chr	74517	75772	+	-	0	0			0			0
BB_0080	NA	1194916	chr	75773	76454	+	-	1	0			1	SR0052	187	0				nucleotide binding,nucleoside binding,purine nucleoside binding,ATP binding,ATPase activity,purine nucleotide binding,adenyl nucleotide binding,ribonucleotide binding,purine ribonucleotide binding,adenyl ribonucleotide binding			GO:0000166,GO:0001882,GO:0001883,GO:0005524,GO:0016887,GO:0017076,GO:0030554,GO:0032553,GO:0032555,GO:0032559
BB_0081	NA	1194917	chr	76450	77701	+	-	0	0			0			0			plasma membrane,integral to membrane,intrinsic to membrane
BB_0082	NA	1194918	chr	77710	79009	-	-	0	0			0			0
BB_0083	NA	1194919	chr	79001	79322	-	-	0	0			0			0
BB_0084	NA	1194920	chr	79504	80773	+	-	1	1	SR0053	919	0			0				transferase activity,sulfurtransferase activity,vitamin binding,pyridoxal phosphate binding,cysteine desulfurase activity,cofactor binding,vitamin B6 binding			GO:0016782,GO:0016783,GO:0019842,GO:0030170,GO:0031071,GO:0048037,GO:0070279
BB_0085	NA	1194921	chr	80982	81408	+	-	0	0			0			0
BB_0086	NA	1194922	chr	81404	82940	+	-	1	0			1	SR0054	796	0		DNA metabolic process,DNA replication,porphyrin metabolic process,porphyrin biosynthetic process,photosynthesis,chlorophyll metabolic process,chlorophyll biosynthetic process,heterocycle biosynthetic process,tetrapyrrole metabolic process,tetrapyrrole biosynthetic process,pigment metabolic process,nitrogen compound biosynthetic process,pigment biosynthetic process,cofactor metabolic process,cofac…		nucleotide binding,nucleoside binding,purine nucleoside binding,DNA binding,ATP binding,magnesium chelatase activity,purine nucleotide binding,adenyl nucleotide binding,ribonucleotide binding,purine ribonucleotide binding,adenyl ribonucleotide binding,ligase activity,ligase activity	GO:0006259,GO:0006260,GO:0006778,GO:0006779,GO:0015979,GO:0015994,GO:0015995,GO:0018130,GO:0033013,GO:0033014,GO:0042440,GO:0044271,GO:0046148,GO:0051186,GO:0051188		GO:0000166,GO:0001882,GO:0001883,GO:0003677,GO:0005524,GO:0016851,GO:0017076,GO:0030554,GO:0032553,GO:0032555,GO:0032559,GO:0051002,GO:0051003
BB_0087	NA	1194923	chr	82969	83920	-	-	0	0			0			0		monosaccharide metabolic process,glucose metabolic process,glucose catabolic process,generation of precursor metabolites and energy,glycolysis,carbohydrate catabolic process,hexose metabolic process,hexose catabolic process,cellular carbohydrate catabolic process,alcohol catabolic process,monosaccharide catabolic process,oxidation reduction		lactate dehydrogenase activity,L-lactate dehydrogenase activity	GO:0005996,GO:0006006,GO:0006007,GO:0006091,GO:0006096,GO:0016052,GO:0019318,GO:0019320,GO:0044275,GO:0046164,GO:0046365,GO:0055114		GO:0004457,GO:0004459
BB_0088	NA	1194924	chr	84040	85720	-	-	0	0			0			0				nucleotide binding,GTPase activity,GTP binding,purine nucleotide binding,guanyl nucleotide binding,ribonucleotide binding,purine ribonucleotide binding,guanyl ribonucleotide binding			GO:0000166,GO:0003924,GO:0005525,GO:0017076,GO:0019001,GO:0032553,GO:0032555,GO:0032561
BB_0089	NA	1194925	chr	85879	86854	-	-	2	1	SR0055	784	0			1	SR0056
BB_0090	NA	1194926	chr	86925	87360	-	-	0	0			0			0		generation of precursor metabolites and energy,oxidative phosphorylation,purine nucleotide metabolic process,purine nucleotide biosynthetic process,ATP biosynthetic process,phosphorus metabolic process,phosphate metabolic process,ion transport,cation transport,hydrogen transport,nucleoside triphosphate metabolic process,nucleoside triphosphate biosynthetic process,purine nucleoside triphosphate m…	proton-transporting two-sector ATPase complex,proton-transporting two-sector ATPase complex	monovalent inorganic cation transmembrane transporter activity,hydrogen ion transmembrane transporter activity,inorganic cation transmembrane transporter activity	GO:0006091,GO:0006119,GO:0006163,GO:0006164,GO:0006754,GO:0006793,GO:0006796,GO:0006811,GO:0006812,GO:0006818,GO:0009141,GO:0009142,GO:0009144,GO:0009145,GO:0009150,GO:0009152,GO:0009165,GO:0009199,GO:0009201,GO:0009205,GO:0009206,GO:0009259,GO:0009260,GO:0015672,GO:0015985,GO:0015986,GO:0015992,GO:0016310,GO:0034220,GO:0034404,GO:0034654,GO:0044271,GO:0046034,GO:0055085	GO:0016469,GO:0033177	GO:0015077,GO:0015078,GO:0022890
BB_0091	NA	1194927	chr	87376	89203	-	-	1	0			1	SR0057	974	0		generation of precursor metabolites and energy,oxidative phosphorylation,purine nucleotide metabolic process,purine nucleotide biosynthetic process,ATP biosynthetic process,phosphorus metabolic process,phosphate metabolic process,ion transport,cation transport,hydrogen transport,nucleoside triphosphate metabolic process,nucleoside triphosphate biosynthetic process,purine nucleoside triphosphate m…	plasma membrane,integral to membrane,proton-transporting two-sector ATPase complex,intrinsic to membrane,proton-transporting two-sector ATPase complex	monovalent inorganic cation transmembrane transporter activity,hydrogen ion transmembrane transporter activity,inorganic cation transmembrane transporter activity	GO:0006091,GO:0006119,GO:0006163,GO:0006164,GO:0006754,GO:0006793,GO:0006796,GO:0006811,GO:0006812,GO:0006818,GO:0009141,GO:0009142,GO:0009144,GO:0009145,GO:0009150,GO:0009152,GO:0009165,GO:0009199,GO:0009201,GO:0009205,GO:0009206,GO:0009259,GO:0009260,GO:0015672,GO:0015985,GO:0015986,GO:0015992,GO:0016310,GO:0034220,GO:0034404,GO:0034654,GO:0044271,GO:0046034,GO:0055085	GO:0005886,GO:0016021,GO:0016469,GO:0031224,GO:0033177	GO:0015077,GO:0015078,GO:0022890
BB_0092	NA	1194928	chr	89199	89808	-	-	0	0			0			0		generation of precursor metabolites and energy,oxidative phosphorylation,purine nucleotide metabolic process,purine nucleotide biosynthetic process,ATP biosynthetic process,phosphorus metabolic process,phosphate metabolic process,ion transport,cation transport,hydrogen transport,nucleoside triphosphate metabolic process,nucleoside triphosphate biosynthetic process,purine nucleoside triphosphate m…	proton-transporting two-sector ATPase complex,proton-transporting two-sector ATPase complex	nucleotide binding,nucleoside binding,purine nucleoside binding,ATP binding,monovalent inorganic cation transmembrane transporter activity,hydrogen ion transmembrane transporter activity,primary active transmembrane transporter activity,P-P-bond-hydrolysis-driven transmembrane transporter activity,hydrolase activity,ATPase activity,purine nucleotide binding,cation-transporting ATPase activity,ino…	GO:0006091,GO:0006119,GO:0006163,GO:0006164,GO:0006754,GO:0006793,GO:0006796,GO:0006811,GO:0006812,GO:0006818,GO:0009141,GO:0009142,GO:0009144,GO:0009145,GO:0009150,GO:0009152,GO:0009165,GO:0009199,GO:0009201,GO:0009205,GO:0009206,GO:0009259,GO:0009260,GO:0015672,GO:0015985,GO:0015986,GO:0015992,GO:0016310,GO:0034220,GO:0034404,GO:0034654,GO:0042777,GO:0044271,GO:0046034,GO:0055085	GO:0016469,GO:0033178	GO:0000166,GO:0001882,GO:0001883,GO:0005524,GO:0015077,GO:0015078,GO:0015399,GO:0015405,GO:0016820,GO:0016887,GO:0017076,GO:0019829,GO:0022890,GO:0030554,GO:0032553,GO:0032555,GO:0032559,GO:0042623,GO:0042625,GO:0042626,GO:0043492,GO:0046933,GO:0046961
BB_0093	NA	1194929	chr	89810	91115	-	-	0	0			0			0		generation of precursor metabolites and energy,oxidative phosphorylation,purine nucleotide metabolic process,purine nucleotide biosynthetic process,ATP biosynthetic process,phosphorus metabolic process,phosphate metabolic process,ion transport,cation transport,hydrogen transport,nucleoside triphosphate metabolic process,nucleoside triphosphate biosynthetic process,purine nucleoside triphosphate m…	proton-transporting two-sector ATPase complex,proton-transporting two-sector ATPase complex	nucleotide binding,nucleoside binding,purine nucleoside binding,ATP binding,monovalent inorganic cation transmembrane transporter activity,hydrogen ion transmembrane transporter activity,primary active transmembrane transporter activity,P-P-bond-hydrolysis-driven transmembrane transporter activity,hydrolase activity,ATPase activity,purine nucleotide binding,cation-transporting ATPase activity,ino…	GO:0006091,GO:0006119,GO:0006163,GO:0006164,GO:0006754,GO:0006793,GO:0006796,GO:0006811,GO:0006812,GO:0006818,GO:0009141,GO:0009142,GO:0009144,GO:0009145,GO:0009150,GO:0009152,GO:0009165,GO:0009199,GO:0009201,GO:0009205,GO:0009206,GO:0009259,GO:0009260,GO:0015672,GO:0015985,GO:0015986,GO:0015992,GO:0016310,GO:0034220,GO:0034404,GO:0034654,GO:0042777,GO:0044271,GO:0046034,GO:0055085	GO:0016469,GO:0033178	GO:0000166,GO:0001882,GO:0001883,GO:0005524,GO:0015077,GO:0015078,GO:0015399,GO:0015405,GO:0016820,GO:0016887,GO:0017076,GO:0019829,GO:0022890,GO:0030554,GO:0032553,GO:0032555,GO:0032559,GO:0042623,GO:0042625,GO:0042626,GO:0043492,GO:0046933,GO:0046961
BB_0094	NA	1194930	chr	91136	92864	-	4.58	1	1	SR0058	502	0			0		generation of precursor metabolites and energy,oxidative phosphorylation,purine nucleotide metabolic process,purine nucleotide biosynthetic process,ATP biosynthetic process,phosphorus metabolic process,phosphate metabolic process,ion transport,cation transport,hydrogen transport,nucleoside triphosphate metabolic process,nucleoside triphosphate biosynthetic process,purine nucleoside triphosphate m…	proton-transporting two-sector ATPase complex,proton-transporting two-sector ATPase complex	nucleotide binding,nucleoside binding,purine nucleoside binding,ATP binding,monovalent inorganic cation transmembrane transporter activity,hydrogen ion transmembrane transporter activity,primary active transmembrane transporter activity,P-P-bond-hydrolysis-driven transmembrane transporter activity,hydrolase activity,ATPase activity,purine nucleotide binding,cation-transporting ATPase activity,ino…	GO:0006091,GO:0006119,GO:0006163,GO:0006164,GO:0006754,GO:0006793,GO:0006796,GO:0006811,GO:0006812,GO:0006818,GO:0009141,GO:0009142,GO:0009144,GO:0009145,GO:0009150,GO:0009152,GO:0009165,GO:0009199,GO:0009201,GO:0009205,GO:0009206,GO:0009259,GO:0009260,GO:0015672,GO:0015985,GO:0015986,GO:0015992,GO:0016310,GO:0034220,GO:0034404,GO:0034654,GO:0042777,GO:0044271,GO:0046034,GO:0055085	GO:0016469,GO:0033178	GO:0000166,GO:0001882,GO:0001883,GO:0005524,GO:0015077,GO:0015078,GO:0015399,GO:0015405,GO:0016820,GO:0016887,GO:0017076,GO:0019829,GO:0022890,GO:0030554,GO:0032553,GO:0032555,GO:0032559,GO:0042623,GO:0042625,GO:0042626,GO:0043492,GO:0046933,GO:0046961
BB_0095	NA	1194931	chr	92877	93423	-	-	0	0			0			0
BB_0096	NA	1194932	chr	93432	94032	-	3.66	0	0			0			0		generation of precursor metabolites and energy,oxidative phosphorylation,purine nucleotide metabolic process,purine nucleotide biosynthetic process,ATP biosynthetic process,phosphorus metabolic process,phosphate metabolic process,ion transport,cation transport,hydrogen transport,nucleoside triphosphate metabolic process,nucleoside triphosphate biosynthetic process,purine nucleoside triphosphate m…		nucleotide binding,nucleoside binding,purine nucleoside binding,ATP binding,monovalent inorganic cation transmembrane transporter activity,hydrogen ion transmembrane transporter activity,purine nucleotide binding,inorganic cation transmembrane transporter activity,adenyl nucleotide binding,ribonucleotide binding,purine ribonucleotide binding,adenyl ribonucleotide binding,hydrogen ion transporting…	GO:0006091,GO:0006119,GO:0006163,GO:0006164,GO:0006754,GO:0006793,GO:0006796,GO:0006811,GO:0006812,GO:0006818,GO:0009141,GO:0009142,GO:0009144,GO:0009145,GO:0009150,GO:0009152,GO:0009165,GO:0009199,GO:0009201,GO:0009205,GO:0009206,GO:0009259,GO:0009260,GO:0015672,GO:0015985,GO:0015986,GO:0015992,GO:0016310,GO:0034220,GO:0034404,GO:0034654,GO:0042777,GO:0044271,GO:0046034,GO:0055085		GO:0000166,GO:0001882,GO:0001883,GO:0005524,GO:0015077,GO:0015078,GO:0017076,GO:0022890,GO:0030554,GO:0032553,GO:0032555,GO:0032559,GO:0046933
BB_0097	NA	1194933	chr	94218	94605	-	-	0	0			0			0
BB_0098	NA	1194934	chr	94610	96953	-	-	0	0			0			0		DNA metabolic process,DNA replication,DNA-dependent DNA replication,DNA repair,mismatch repair,response to DNA damage stimulus,cellular response to stress,maintenance of fidelity during DNA-dependent DNA replication		nucleotide binding,nucleoside binding,purine nucleoside binding,DNA binding,damaged DNA binding,double-stranded DNA binding,ATP binding,purine nucleotide binding,adenyl nucleotide binding,mismatched DNA binding,ribonucleotide binding,purine ribonucleotide binding,adenyl ribonucleotide binding,structure-specific DNA binding	GO:0006259,GO:0006260,GO:0006261,GO:0006281,GO:0006298,GO:0006974,GO:0033554,GO:0045005		GO:0000166,GO:0001882,GO:0001883,GO:0003677,GO:0003684,GO:0003690,GO:0005524,GO:0017076,GO:0030554,GO:0030983,GO:0032553,GO:0032555,GO:0032559,GO:0043566
BB_0099	rsgA	1194935	chr	96942	97866	-	-	1	0			1	SR0059	197	0				nucleotide binding,GTPase activity,GTP binding,zinc ion binding,purine nucleotide binding,guanyl nucleotide binding,ribonucleotide binding,purine ribonucleotide binding,guanyl ribonucleotide binding,ion binding,cation binding,metal ion binding,transition metal ion binding			GO:0000166,GO:0003924,GO:0005525,GO:0008270,GO:0017076,GO:0019001,GO:0032553,GO:0032555,GO:0032561,GO:0043167,GO:0043169,GO:0046872,GO:0046914
BB_0100	murI	1194936	chr	97862	98648	-	-	0	0			0			0		peptidoglycan metabolic process,polysaccharide biosynthetic process,polysaccharide metabolic process,aminoglycan metabolic process,aminoglycan biosynthetic process,glycosaminoglycan biosynthetic process,cell wall organization,regulation of cell shape,peptidoglycan biosynthetic process,peptidoglycan-based cell wall biogenesis,cellular cell wall macromolecule metabolic process,carbohydrate biosynth…		glutamate racemase activity,racemase and epimerase activity,racemase and epimerase activity,amino-acid racemase activity	GO:0000270,GO:0000271,GO:0005976,GO:0006022,GO:0006023,GO:0006024,GO:0007047,GO:0008360,GO:0009252,GO:0009273,GO:0010382,GO:0016051,GO:0022604,GO:0030203,GO:0042546,GO:0044036,GO:0044038,GO:0045229,GO:0070589		GO:0008881,GO:0016854,GO:0016855,GO:0047661
BB_0101	asnS	1194937	chr	98816	100205	+	-	1	1	SR0060	760	0			0		tRNA metabolic process,translation,tRNA aminoacylation for protein translation,asparaginyl-tRNA aminoacylation,aspartyl-tRNA aminoacylation,ncRNA metabolic process,amino acid activation,tRNA aminoacylation		nucleotide binding,nucleoside binding,purine nucleoside binding,aminoacyl-tRNA ligase activity,aspartate-tRNA ligase activity,asparagine-tRNA ligase activity,ATP binding,ligase activity,ligase activity,purine nucleotide binding,adenyl nucleotide binding,ribonucleotide binding,purine ribonucleotide binding,adenyl ribonucleotide binding	GO:0006399,GO:0006412,GO:0006418,GO:0006421,GO:0006422,GO:0034660,GO:0043038,GO:0043039		GO:0000166,GO:0001882,GO:0001883,GO:0004812,GO:0004815,GO:0004816,GO:0005524,GO:0016875,GO:0016876,GO:0017076,GO:0030554,GO:0032553,GO:0032555,GO:0032559
BB_0102	NA	1194938	chr	100227	100749	+	-	0	0			0			0
BB_0103	NA	1194939	chr	100745	101339	-	-	0	0			0			0
BB_0104	NA	1194940	chr	101524	102949	-	-	2	1	SR0062	95	1	SR0061	1265	0		proteolysis		endopeptidase activity,serine-type endopeptidase activity,peptidase activity,serine-type peptidase activity,serine hydrolase activity,peptidase activity	GO:0006508		GO:0004175,GO:0004252,GO:0008233,GO:0008236,GO:0017171,GO:0070011
BB_0105	map	1194941	chr	103015	103771	-	-	0	0			0			0		proteolysis		aminopeptidase activity,peptidase activity,metalloexopeptidase activity,metallopeptidase activity,exopeptidase activity,ion binding,cation binding,metal ion binding,transition metal ion binding,cobalt ion binding,peptidase activity	GO:0006508		GO:0004177,GO:0008233,GO:0008235,GO:0008237,GO:0008238,GO:0043167,GO:0043169,GO:0046872,GO:0046914,GO:0050897,GO:0070011
BB_0106	NA	1194942	chr	103763	105299	-	-	2	2	SR0063,SR0064	506,807	0			0
BB_0107	nusB	1194943	chr	105417	105846	-	-	0	0			0			0		transcription,transcription,transcription termination,regulation of transcription,cellular component disassembly,RNA biosynthetic process,macromolecular complex disassembly,cellular macromolecular complex subunit organization,cellular macromolecular complex disassembly,protein complex disassembly,cellular protein complex disassembly,macromolecular complex subunit organization,regulation of transc…		transcription termination factor activity,RNA binding,transcription regulator activity	GO:0006350,GO:0006351,GO:0006353,GO:0006355,GO:0022411,GO:0032774,GO:0032984,GO:0034621,GO:0034623,GO:0043241,GO:0043624,GO:0043933,GO:0045449,GO:0051252		GO:0003715,GO:0003723,GO:0030528
BB_0108	NA	1194944	chr	105883	106894	-	-	0	0			0			0		protein folding		peptidyl-prolyl cis-trans isomerase activity,cis-trans isomerase activity	GO:0006457		GO:0003755,GO:0016859
BB_0109	NA	1194945	chr	106973	108170	-	-	1	0			1	SR0065	1019	0
BB_0110	NA	1194946	chr	108306	109671	+	-	1	0			1	SR0066	68	0
BB_0111	dnaB	1194947	chr	109674	111042	-	-	1	0			1	SR0067	1291	0		DNA metabolic process,DNA replication		nucleotide binding,nucleoside binding,purine nucleoside binding,DNA binding,DNA helicase activity,helicase activity,ATP binding,purine nucleotide binding,adenyl nucleotide binding,ribonucleotide binding,purine ribonucleotide binding,adenyl ribonucleotide binding	GO:0006259,GO:0006260		GO:0000166,GO:0001882,GO:0001883,GO:0003677,GO:0003678,GO:0004386,GO:0005524,GO:0017076,GO:0030554,GO:0032553,GO:0032555,GO:0032559
BB_0112	rplI	1194948	chr	111045	111567	-	-	0	0			0			0		translation	ribosome,ribonucleoprotein complex,non-membrane-bounded organelle,intracellular non-membrane-bounded organelle	RNA binding,structural constituent of ribosome,structural molecule activity,rRNA binding	GO:0006412	GO:0005840,GO:0030529,GO:0043228,GO:0043232	GO:0003723,GO:0003735,GO:0005198,GO:0019843
BB_0113	rpsR	1194949	chr	111584	111875	-	-	1	0			1	SR0068	161	0		translation	ribosome,ribonucleoprotein complex,non-membrane-bounded organelle,intracellular non-membrane-bounded organelle	RNA binding,structural constituent of ribosome,structural molecule activity,rRNA binding	GO:0006412	GO:0005840,GO:0030529,GO:0043228,GO:0043232	GO:0003723,GO:0003735,GO:0005198,GO:0019843
BB_0114	NA	1194950	chr	111888	112338	-	-	0	0			0			0		DNA metabolic process,DNA replication,DNA repair,response to DNA damage stimulus,cellular response to stress		DNA binding,single-stranded DNA binding,structure-specific DNA binding	GO:0006259,GO:0006260,GO:0006281,GO:0006974,GO:0033554		GO:0003677,GO:0003697,GO:0043566
BB_0115	NA	1194951	chr	112349	112769	-	-	0	0			0			0		translation	ribosome,ribonucleoprotein complex,non-membrane-bounded organelle,intracellular non-membrane-bounded organelle	RNA binding,structural constituent of ribosome,structural molecule activity,rRNA binding	GO:0006412	GO:0005840,GO:0030529,GO:0043228,GO:0043232	GO:0003723,GO:0003735,GO:0005198,GO:0019843
BB_0116	NA	1194952	chr	112908	114603	-	-	1	1	SR0069	411	0			0		carbohydrate transport,phosphoenolpyruvate-dependent sugar phosphotransferase system	plasma membrane,integral to membrane,intrinsic to membrane	sugar:hydrogen symporter activity,cation:sugar symporter activity,protein-N(PI)-phosphohistidine-sugar phosphotransferase activity,symporter activity,solute:cation symporter activity,solute:hydrogen symporter activity,ion binding,cation binding,metal ion binding,transition metal ion binding,sugar transmembrane transporter activity	GO:0008643,GO:0009401	GO:0005886,GO:0016021,GO:0031224	GO:0005351,GO:0005402,GO:0008982,GO:0015293,GO:0015294,GO:0015295,GO:0043167,GO:0043169,GO:0046872,GO:0046914,GO:0051119
BB_0117	NA	1194953	chr	114806	115508	+	-	2	0			1	SR0071	150	1	SR0070	cell death,death,cytolysis	plasma membrane,integral to membrane,intrinsic to membrane		GO:0008219,GO:0016265,GO:0019835
BB_0118	rseP	1194954	chr	115504	116806	-	-	2	1	SR0072	1212	1	SR0073	1188	0		proteolysis	plasma membrane,integral to membrane,intrinsic to membrane	endopeptidase activity,metalloendopeptidase activity,peptidase activity,metallopeptidase activity,zinc ion binding,ion binding,cation binding,metal ion binding,transition metal ion binding,peptidase activity	GO:0006508	GO:0005886,GO:0016021,GO:0031224	GO:0004175,GO:0004222,GO:0008233,GO:0008237,GO:0008270,GO:0043167,GO:0043169,GO:0046872,GO:0046914,GO:0070011
BB_0119	cdsA	1195711	chr	116824	117763	-	-	2	1	SR0074	266	1	SR0075	37	0				phosphatidate cytidylyltransferase activity,nucleotidyltransferase activity,cytidylyltransferase activity			GO:0004605,GO:0016779,GO:0070567
BB_0120	uppS	1194955	chr	117677	118370	-	-	0	0			0			0		peptidoglycan metabolic process,polysaccharide biosynthetic process,polysaccharide metabolic process,aminoglycan metabolic process,aminoglycan biosynthetic process,glycosaminoglycan biosynthetic process,cell wall organization,cell cycle,regulation of cell shape,peptidoglycan biosynthetic process,peptidoglycan-based cell wall biogenesis,cellular cell wall macromolecule metabolic process,carbohydra…		prenyltransferase activity,di-trans,transferase activity	GO:0000270,GO:0000271,GO:0005976,GO:0006022,GO:0006023,GO:0006024,GO:0007047,GO:0007049,GO:0008360,GO:0009252,GO:0009273,GO:0010382,GO:0016051,GO:0022604,GO:0030203,GO:0042546,GO:0044036,GO:0044038,GO:0045229,GO:0051301,GO:0070589		GO:0004659,GO:0008834,GO:0016765
BB_0121	frr	1194956	chr	118374	118929	-	-	0	0			0			0		translation,translational termination,cellular component disassembly,macromolecular complex disassembly,cellular macromolecular complex subunit organization,cellular macromolecular complex disassembly,protein complex disassembly,cellular protein complex disassembly,macromolecular complex subunit organization
BB_0122	tsf	1194957	chr	118963	119803	-	-	0	0			0			0		translation,translational elongation		translation elongation factor activity,translation factor activity	GO:0006412,GO:0006414		GO:0003746,GO:0008135
BB_0123	rpsB	1194958	chr	119806	120589	-	-	1	1	SR0076	423	0			0		translation	ribosome,small ribosomal subunit,ribonucleoprotein complex,ribosomal subunit,non-membrane-bounded organelle,intracellular non-membrane-bounded organelle	structural constituent of ribosome,structural molecule activity	GO:0006412	GO:0005840,GO:0015935,GO:0030529,GO:0033279,GO:0043228,GO:0043232	GO:0003735,GO:0005198
BB_0124	NA	1194959	chr	120803	121082	-	-	0	0			0			0
BB_0125	NA	1194960	chr	121100	121823	-	-	0	0			0			0
BB_0126	NA	1194961	chr	121879	122491	-	-	0	0			0			0
BB_0127	NA	1194962	chr	122490	124146	-	-	1	0			1	SR0077	1467	0		translation	ribosome,ribonucleoprotein complex,non-membrane-bounded organelle,intracellular non-membrane-bounded organelle	RNA binding,structural constituent of ribosome,structural molecule activity	GO:0006412	GO:0005840,GO:0030529,GO:0043228,GO:0043232	GO:0003723,GO:0003735,GO:0005198
BB_0128	cmk	1194963	chr	124148	124814	-	-	2	1	SR0078	563	1	SR0079	365	0		pyrimidine nucleotide metabolic process		nucleotide binding,nucleoside binding,purine nucleoside binding,cytidylate kinase activity,ATP binding,purine nucleotide binding,nucleotide kinase activity,nucleobase,adenyl nucleotide binding,ribonucleotide binding,purine ribonucleotide binding,adenyl ribonucleotide binding	GO:0006220		GO:0000166,GO:0001882,GO:0001883,GO:0004127,GO:0005524,GO:0017076,GO:0019201,GO:0019205,GO:0030554,GO:0032553,GO:0032555,GO:0032559
BB_0129	NA	1194964	chr	124797	125547	-	-	2	1	SR0081	273	1	SR0080	325	0		pseudouridine synthesis,RNA modification		RNA binding,pseudouridine synthase activity,intramolecular transferase activity	GO:0001522,GO:0009451		GO:0003723,GO:0009982,GO:0016866
BB_0130	NA	1194965	chr	125533	126301	-	-	0	0			0			0
BB_0131	recA	1194966	chr	126315	127413	-	-	0	0			0			0		DNA metabolic process,DNA repair,DNA recombination,response to DNA damage stimulus,SOS response,response to extracellular stimulus,cellular response to extracellular stimulus,cellular response to stress		nucleotide binding,nucleoside binding,purine nucleoside binding,DNA binding,damaged DNA binding,single-stranded DNA binding,ATP binding,DNA-dependent ATPase activity,ATPase activity,purine nucleotide binding,adenyl nucleotide binding,ribonucleotide binding,purine ribonucleotide binding,adenyl ribonucleotide binding,ATPase activity,structure-specific DNA binding	GO:0006259,GO:0006281,GO:0006310,GO:0006974,GO:0009432,GO:0009991,GO:0031668,GO:0033554		GO:0000166,GO:0001882,GO:0001883,GO:0003677,GO:0003684,GO:0003697,GO:0005524,GO:0008094,GO:0016887,GO:0017076,GO:0030554,GO:0032553,GO:0032555,GO:0032559,GO:0042623,GO:0043566
BB_0132	NA	1194967	chr	127426	130132	-	-	3	3	SR0082,SR0083,SR0084	420,1881,2553	0			0		transcription,regulation of transcription,regulation of transcription,regulation of RNA metabolic process		DNA binding,transcription elongation regulator activity,transcription regulator activity	GO:0006350,GO:0006355,GO:0045449,GO:0051252		GO:0003677,GO:0003711,GO:0030528
BB_0133	NA	1194968	chr	130169	131114	-	-	0	0			0			0
BB_0134	NA	1194969	chr	131297	132425	+	-	2	1	SR0086	-19	0			1	SR0085
BB_0135	hisS	1194970	chr	132471	133842	-	2.51	1	0			0			1	SR0087	tRNA metabolic process,translation,tRNA aminoacylation for protein translation,histidyl-tRNA aminoacylation,ncRNA metabolic process,amino acid activation,tRNA aminoacylation		nucleotide binding,nucleoside binding,purine nucleoside binding,aminoacyl-tRNA ligase activity,histidine-tRNA ligase activity,ATP binding,ligase activity,ligase activity,purine nucleotide binding,adenyl nucleotide binding,ribonucleotide binding,purine ribonucleotide binding,adenyl ribonucleotide binding	GO:0006399,GO:0006412,GO:0006418,GO:0006427,GO:0034660,GO:0043038,GO:0043039		GO:0000166,GO:0001882,GO:0001883,GO:0004812,GO:0004821,GO:0005524,GO:0016875,GO:0016876,GO:0017076,GO:0030554,GO:0032553,GO:0032555,GO:0032559
BB_0136	NA	1194971	chr	133974	135864	+	-	1	1	SR0088	1827	0			0		peptidoglycan-based cell wall biogenesis,cell wall biogenesis		drug binding,penicillin binding,carboxylic acid binding	GO:0009273,GO:0042546		GO:0008144,GO:0008658,GO:0031406
BB_0137	NA	1194972	chr	135873	137766	-	-	0	0			0			0
BB_0138	NA	1194973	chr	137879	138089	-	-	0	0			0			0
BB_0139	NA	1194974	chr	138433	138745	-	-	0	0			0			0
BB_0140	NA	1194975	chr	138746	141960	-	-	4	1	SR0092	502	3	SR0090,SR0091,SR0093	10,2210,2365	0
BB_0141	NA	1194976	chr	141978	142932	-	-	0	0			0			0		protein localization,protein secretion,protein transport,secretion by cell,establishment of protein localization,secretion		protein transporter activity	GO:0008104,GO:0009306,GO:0015031,GO:0032940,GO:0045184,GO:0046903		GO:0008565
BB_0142	NA	1194977	chr	142943	144230	-	-	0	0			0			0
BB_0143	NA	1194978	chr	144306	144597	+	-	0	0			0			0
BB_0144	NA	1194979	chr	144585	145458	-	-	0	0			0			0
BB_0145	NA	1194980	chr	145470	146370	-	-	0	0			0			0			plasma membrane,integral to membrane,intrinsic to membrane
BB_0146	NA	1194981	chr	146376	147495	-	-	0	0			0			0				nucleotide binding,nucleoside binding,purine nucleoside binding,ATP binding,ATPase activity,purine nucleotide binding,adenyl nucleotide binding,ribonucleotide binding,purine ribonucleotide binding,adenyl ribonucleotide binding			GO:0000166,GO:0001882,GO:0001883,GO:0005524,GO:0016887,GO:0017076,GO:0030554,GO:0032553,GO:0032555,GO:0032559
BB_0147	NA	1194982	chr	147648	148659	-	-	1	1	SR0094	832	0			0		ciliary or flagellar motility,cell motion,cell motility,localization of cell	flagellin-based flagellum,flagellin-based flagellum filament,flagellum,periplasmic space,cell projection,non-membrane-bounded organelle,intracellular non-membrane-bounded organelle,flagellum part,flagellin-based flagellum part,cell projection part,periplasmic flagellum	motor activity,structural molecule activity	GO:0001539,GO:0006928,GO:0048870,GO:0051674	GO:0009288,GO:0009420,GO:0019861,GO:0042597,GO:0042995,GO:0043228,GO:0043232,GO:0044460,GO:0044461,GO:0044463,GO:0055040	GO:0003774,GO:0005198
BB_0149	NA	1194984	chr	148785	150783	-	-	0	0			0			0		cell adhesion,flagellum assembly,biological adhesion,cell projection organization,cell projection assembly,flagellum organization	flagellin-based flagellum,flagellum,periplasmic space,cell projection,non-membrane-bounded organelle,intracellular non-membrane-bounded organelle,periplasmic flagellum		GO:0007155,GO:0009296,GO:0022610,GO:0030030,GO:0030031,GO:0043064
BB_0151	nagA	1194986	chr	150973	152179	+	2.51	0	0			0			0		monosaccharide metabolic process,amino sugar metabolic process,glucosamine metabolic process,N-acetylglucosamine metabolic process		N-acetylglucosamine-6-phosphate deacetylase activity,hydrolase activity,deacetylase activity	GO:0005996,GO:0006040,GO:0006041,GO:0006044		GO:0008448,GO:0016811,GO:0019213
BB_0152	nagB	1194987	chr	152205	153012	+	-	0	0			0			0		monosaccharide metabolic process,amino sugar metabolic process,glucosamine metabolic process,N-acetylglucosamine metabolic process		glucosamine-6-phosphate deaminase activity,intramolecular oxidoreductase activity,intramolecular oxidoreductase activity,deaminase activity	GO:0005996,GO:0006040,GO:0006041,GO:0006044		GO:0004342,GO:0016860,GO:0016861,GO:0019239
BB_0153	NA	1194988	chr	153074	153686	-	-	3	1	SR0096	555	2	SR0097,SR0098	-22,254	0		oxygen and reactive oxygen species metabolic process,superoxide metabolic process,oxidation reduction		superoxide dismutase activity,iron ion binding,antioxidant activity,oxidoreductase activity,ion binding,cation binding,metal ion binding,transition metal ion binding	GO:0006800,GO:0006801,GO:0055114		GO:0004784,GO:0005506,GO:0016209,GO:0016721,GO:0043167,GO:0043169,GO:0046872,GO:0046914
BB_0154	secA	1194989	chr	153700	156400	-	-	2	1	SR0099	1236	1	SR0100	2692	0		protein targeting,intracellular protein transport,protein localization,protein transport,protein import,cellular protein localization,establishment of protein localization,intracellular transport,transmembrane transport,intracellular protein transmembrane transport,cellular macromolecule localization	plasma membrane,internal side of plasma membrane,plasma membrane part	nucleotide binding,nucleoside binding,purine nucleoside binding,ATP binding,zinc ion binding,purine nucleotide binding,adenyl nucleotide binding,ribonucleotide binding,purine ribonucleotide binding,adenyl ribonucleotide binding,ion binding,cation binding,metal ion binding,transition metal ion binding	GO:0006605,GO:0006886,GO:0008104,GO:0015031,GO:0017038,GO:0034613,GO:0045184,GO:0046907,GO:0055085,GO:0065002,GO:0070727	GO:0005886,GO:0009898,GO:0044459	GO:0000166,GO:0001882,GO:0001883,GO:0005524,GO:0008270,GO:0017076,GO:0030554,GO:0032553,GO:0032555,GO:0032559,GO:0043167,GO:0043169,GO:0046872,GO:0046914
BB_0155	NA	1194990	chr	156461	157598	+	-	4	2	SR0102,SR0104	489,1059	2	SR0101,SR0103	30,965	0
BB_0156	NA	1194991	chr	157626	158061	+	-	0	0			0			0
BB_0157	NA	1194992	chr	158075	158474	+	-	0	0			0			0
BB_0158	NA	1194993	chr	158627	159344	+	-	1	0			0			1	SR0105
BB_0159	NA	1194994	chr	159367	160042	+	-	1	1	SR0106	460	0			0
BB_0160	alr	1194995	chr	160089	161208	+	-	0	0			0			0		peptidoglycan metabolic process,polysaccharide biosynthetic process,polysaccharide metabolic process,aminoglycan metabolic process,aminoglycan biosynthetic process,glycosaminoglycan biosynthetic process,alanine metabolic process,cell wall organization,regulation of cell shape,pyruvate family amino acid metabolic process,peptidoglycan biosynthetic process,peptidoglycan-based cell wall biogenesis,c…		alanine racemase activity,racemase and epimerase activity,racemase and epimerase activity,vitamin binding,pyridoxal phosphate binding,amino-acid racemase activity,cofactor binding,vitamin B6 binding	GO:0000270,GO:0000271,GO:0005976,GO:0006022,GO:0006023,GO:0006024,GO:0006522,GO:0007047,GO:0008360,GO:0009078,GO:0009252,GO:0009273,GO:0010382,GO:0016051,GO:0022604,GO:0030203,GO:0042546,GO:0044036,GO:0044038,GO:0045229,GO:0070589		GO:0008784,GO:0016854,GO:0016855,GO:0019842,GO:0030170,GO:0047661,GO:0048037,GO:0070279
BB_0161	NA	1194996	chr	161199	162801	-	-	2	2	SR0107,SR0108	27,1291	0			0
BB_0162	NA	1194997	chr	162877	163045	+	-	0	0			0			0
BB_0163	NA	1194998	chr	163071	164820	-	-	4	1	SR0111	401	2	SR0109,SR0110	710,1117	1	SR0112
BB_0164	NA	1194999	chr	164900	165887	-	-	1	1	SR0113	792	0			0			integral to membrane,intrinsic to membrane
BB_0165	NA	1195000	chr	165914	167759	-	-	3	2	SR0114,SR0116	1171,1710	1	SR0115	1103	0
BB_0166	malQ	1195001	chr	167878	169399	-	-	1	0			1	SR0117	39	0				glycogen debranching enzyme activity,4-alpha-glucanotransferase activity,ion binding,cation binding			GO:0004133,GO:0004134,GO:0043167,GO:0043169
BB_0167	NA	1195002	chr	169562	170708	+	-	1	0			1	SR0118	905	0			cell outer membrane,outer membrane,external encapsulating structure,cell envelope,envelope,external encapsulating structure part
BB_0168	NA	1195003	chr	170719	171097	-	-	0	0			0			0				zinc ion binding,ion binding,cation binding,metal ion binding,transition metal ion binding			GO:0008270,GO:0043167,GO:0043169,GO:0046872,GO:0046914
BB_0169	infA	1195004	chr	171262	171484	+	-	0	0			0			0		translation,translational initiation		RNA binding,translation initiation factor activity,translation factor activity	GO:0006412,GO:0006413		GO:0003723,GO:0003743,GO:0008135
BB_0170	NA	1195005	chr	171531	173535	-	-	3	2	SR0119,SR0120	753,963	1	SR0121	665	0
BB_0171	NA	1195006	chr	173528	174116	-	-	0	0			0			0
BB_0172	NA	1195007	chr	174097	174970	-	-	2	0			2	SR0122,SR0123	523,825	0
BB_0173	NA	1195008	chr	175080	176082	-	-	2	1	SR0124	953	1	SR0125	406	0			plasma membrane,integral to membrane,intrinsic to membrane
BB_0174	NA	1195009	chr	176068	176974	-	-	1	1	SR0126	282	0			0
BB_0175	NA	1195010	chr	176977	177853	-	-	1	1	SR0127	164	0			0
BB_0176	NA	1195011	chr	177867	178860	-	-	1	0			1	SR0128	124	0				nucleotide binding,nucleoside binding,purine nucleoside binding,ATP binding,ATPase activity,purine nucleotide binding,adenyl nucleotide binding,ribonucleotide binding,purine ribonucleotide binding,adenyl ribonucleotide binding			GO:0000166,GO:0001882,GO:0001883,GO:0005524,GO:0016887,GO:0017076,GO:0030554,GO:0032553,GO:0032555,GO:0032559
BB_0177	gidB	1195012	chr	178916	179543	-	-	0	0			0			0		rRNA processing,RNA processing,cell cycle,rRNA metabolic process,ribonucleoprotein complex biogenesis,ncRNA processing,ncRNA metabolic process,ribosome biogenesis		RNA methyltransferase activity,rRNA methyltransferase activity	GO:0006364,GO:0006396,GO:0007049,GO:0016072,GO:0022613,GO:0034470,GO:0034660,GO:0042254		GO:0008173,GO:0008649
BB_0178	gidA	1195013	chr	179539	181405	-	-	2	1	SR0129	969	1	SR0130	919	0		tRNA wobble base modification,tRNA wobble uridine modification,RNA processing,tRNA metabolic process,tRNA modification,tRNA processing,RNA modification,ncRNA processing,ncRNA metabolic process		nucleotide binding,nucleoside binding,purine nucleoside binding,purine nucleotide binding,adenyl nucleotide binding,cofactor binding,FAD binding,coenzyme binding	GO:0002097,GO:0002098,GO:0006396,GO:0006399,GO:0006400,GO:0008033,GO:0009451,GO:0034470,GO:0034660		GO:0000166,GO:0001882,GO:0001883,GO:0017076,GO:0030554,GO:0048037,GO:0050660,GO:0050662
BB_0179	trmE	1195014	chr	181407	182802	-	-	3	1	SR0132	1128	1	SR0131	1122	1	SR0133	RNA processing,tRNA metabolic process,tRNA modification,tRNA processing,RNA modification,ncRNA processing,ncRNA metabolic process		nucleotide binding,magnesium ion binding,GTPase activity,GTP binding,purine nucleotide binding,guanyl nucleotide binding,potassium ion binding,alkali metal ion binding,ribonucleotide binding,purine ribonucleotide binding,guanyl ribonucleotide binding,ion binding,cation binding,metal ion binding	GO:0006396,GO:0006399,GO:0006400,GO:0008033,GO:0009451,GO:0034470,GO:0034660		GO:0000166,GO:0000287,GO:0003924,GO:0005525,GO:0017076,GO:0019001,GO:0030955,GO:0031420,GO:0032553,GO:0032555,GO:0032561,GO:0043167,GO:0043169,GO:0046872
BB_0180	NA	1195015	chr	182885	183380	+	-	0	0			0			0			flagellum,cell projection
BB_0181	flgK	1195016	chr	183391	185275	+	-	0	0			0			0		cell motion,flagellum assembly,cell projection organization,cell projection assembly,flagellum organization	extracellular region,flagellin-based flagellum,flagellin-based flagellum hook,flagellum,cell projection,non-membrane-bounded organelle,intracellular non-membrane-bounded organelle,flagellum part,flagellin-based flagellum part,cell projection part	structural molecule activity	GO:0006928,GO:0009296,GO:0030030,GO:0030031,GO:0043064	GO:0005576,GO:0009288,GO:0009424,GO:0019861,GO:0042995,GO:0043228,GO:0043232,GO:0044460,GO:0044461,GO:0044463	GO:0005198
BB_0182	flgL	1195017	chr	185277	186552	+	-	1	1	SR0134	208	0			0		ciliary or flagellar motility,cell motion,cell projection organization,flagellum organization,cell motility,localization of cell	flagellin-based flagellum,flagellin-based flagellum filament,flagellin-based flagellum hook,flagellum,cell projection,non-membrane-bounded organelle,intracellular non-membrane-bounded organelle,flagellum part,flagellin-based flagellum part,cell projection part	structural molecule activity	GO:0001539,GO:0006928,GO:0030030,GO:0043064,GO:0048870,GO:0051674	GO:0009288,GO:0009420,GO:0009424,GO:0019861,GO:0042995,GO:0043228,GO:0043232,GO:0044460,GO:0044461,GO:0044463	GO:0005198
BB_0183	NA	1195018	chr	186553	186946	+	-	0	0			0			0		flagellum assembly,cell projection organization,cell projection assembly,flagellum organization	flagellum,cell projection		GO:0009296,GO:0030030,GO:0030031,GO:0043064
BB_0184	csrA	1195019	chr	186948	187194	+	-	0	0			0			0		regulation of carbohydrate metabolic process,RNA catabolic process,mRNA catabolic process,macromolecule catabolic process,mRNA metabolic process,cellular macromolecule catabolic process		RNA binding	GO:0006109,GO:0006401,GO:0006402,GO:0009057,GO:0016071,GO:0044265		GO:0003723
BB_0185	NA	1195020	chr	187177	187831	-	-	0	0			0			0		proteolysis		endopeptidase activity,metalloendopeptidase activity,peptidase activity,metallopeptidase activity,peptidase activity	GO:0006508		GO:0004175,GO:0004222,GO:0008233,GO:0008237,GO:0070011
BB_0186	NA	1195021	chr	187823	188237	-	-	0	0			0			0				nucleotide binding,nucleoside binding,purine nucleoside binding,ATP binding,purine nucleotide binding,adenyl nucleotide binding,ribonucleotide binding,purine ribonucleotide binding,adenyl ribonucleotide binding			GO:0000166,GO:0001882,GO:0001883,GO:0005524,GO:0017076,GO:0030554,GO:0032553,GO:0032555,GO:0032559
BB_0187	NA	1195022	chr	188233	188494	-	-	1	1	SR0135	0	0			0
BB_0188	rplT	1195023	chr	188707	189055	-	-	0	0			0			0		ribosomal large subunit assembly,translation,ribonucleoprotein complex biogenesis,ribonucleoprotein complex assembly,cellular macromolecular complex subunit organization,cellular macromolecular complex assembly,ribosome biogenesis,ribosome assembly,ribosomal subunit assembly,ribosomal large subunit biogenesis,macromolecular complex subunit organization,macromolecular complex assembly	ribosome,ribonucleoprotein complex,non-membrane-bounded organelle,intracellular non-membrane-bounded organelle	RNA binding,structural constituent of ribosome,structural molecule activity,rRNA binding	GO:0000027,GO:0006412,GO:0022613,GO:0022618,GO:0034621,GO:0034622,GO:0042254,GO:0042255,GO:0042257,GO:0042273,GO:0043933,GO:0065003	GO:0005840,GO:0030529,GO:0043228,GO:0043232	GO:0003723,GO:0003735,GO:0005198,GO:0019843
BB_0189	rpmI	1195024	chr	189075	189276	-	-	0	0			0			0		translation	ribosome,ribonucleoprotein complex,non-membrane-bounded organelle,intracellular non-membrane-bounded organelle	structural constituent of ribosome,structural molecule activity	GO:0006412	GO:0005840,GO:0030529,GO:0043228,GO:0043232	GO:0003735,GO:0005198
BB_0190	infC	1195025	chr	189298	189859	-	-	0	0			0			0		translation,translational initiation		translation initiation factor activity,translation factor activity	GO:0006412,GO:0006413		GO:0003743,GO:0008135
BB_0192	NA	1195027	chr	190186	190717	+	-	0	0			0			0
BB_0193	NA	1195028	chr	190718	191459	+	-	2	1	SR0139	342	1	SR0138	278	0
BB_0194	NA	1195029	chr	191517	192327	-	-	2	2	SR0140,SR0141	179,280	0			0				nuclease activity,endonuclease activity,endodeoxyribonuclease activity,deoxyribonuclease activity,endodeoxyribonuclease activity,endonuclease activity			GO:0004518,GO:0004519,GO:0004520,GO:0004536,GO:0016888,GO:0016893
BB_0195	NA	1195030	chr	192323	193463	-	2.55	1	0			1	SR0142	8	0		cell division
BB_0196	prfA	1195031	chr	193799	194873	+	-	1	0			0			1	SR0144	translation,translational termination,cellular component disassembly,macromolecular complex disassembly,cellular macromolecular complex subunit organization,cellular macromolecular complex disassembly,protein complex disassembly,cellular protein complex disassembly,macromolecular complex subunit organization		translation release factor activity,translation termination factor activity,translation factor activity,translation release factor activity	GO:0006412,GO:0006415,GO:0022411,GO:0032984,GO:0034621,GO:0034623,GO:0043241,GO:0043624,GO:0043933		GO:0003747,GO:0008079,GO:0008135,GO:0016149
BB_0197	NA	1195032	chr	194875	195736	+	-	0	0			0			0		protein amino acid methylation,one-carbon metabolic process,protein amino acid alkylation,methylation,biopolymer methylation		protein methyltransferase activity	GO:0006479,GO:0006730,GO:0008213,GO:0032259,GO:0043414		GO:0008276
BB_0198	NA	1195033	chr	195692	197696	+	-	2	0			2	SR0145,SR0146	459,816	0		guanosine metabolic process,nucleoside metabolic process,ribonucleoside metabolic process,guanosine tetraphosphate metabolic process,nucleoside bisphosphate metabolic process,purine nucleoside metabolic process,purine ribonucleoside metabolic process		guanosine-3',diphosphoric monoester hydrolase activity,manganese ion binding,ion binding,cation binding,metal ion binding,transition metal ion binding	GO:0008617,GO:0009116,GO:0009119,GO:0015969,GO:0033865,GO:0042278,GO:0046128		GO:0008893,GO:0016794,GO:0030145,GO:0043167,GO:0043169,GO:0046872,GO:0046914
BB_0199	NA	1195034	chr	197685	199950	+	-	3	1	SR0148	698	2	SR0147,SR0149	691,973	0
BB_0200	NA	1195035	chr	199964	201050	-	-	0	0			0			0		peptidoglycan metabolic process,polysaccharide biosynthetic process,polysaccharide metabolic process,aminoglycan metabolic process,aminoglycan biosynthetic process,glycosaminoglycan biosynthetic process,cell wall organization,regulation of cell shape,peptidoglycan biosynthetic process,peptidoglycan-based cell wall biogenesis,cellular cell wall macromolecule metabolic process,carbohydrate biosynth…	cell wall,external encapsulating structure	nucleotide binding,magnesium ion binding,nucleoside binding,purine nucleoside binding,ATP binding,D-alanine-D-alanine ligase activity,ligase activity,acid-amino acid ligase activity,purine nucleotide binding,manganese ion binding,adenyl nucleotide binding,ribonucleotide binding,purine ribonucleotide binding,adenyl ribonucleotide binding,ion binding,cation binding,metal ion binding,transition meta…	GO:0000270,GO:0000271,GO:0005976,GO:0006022,GO:0006023,GO:0006024,GO:0007047,GO:0008360,GO:0009252,GO:0009273,GO:0010382,GO:0016051,GO:0022604,GO:0030203,GO:0042546,GO:0044036,GO:0044038,GO:0045229,GO:0070589	GO:0005618,GO:0030312	GO:0000166,GO:0000287,GO:0001882,GO:0001883,GO:0005524,GO:0008716,GO:0016879,GO:0016881,GO:0017076,GO:0030145,GO:0030554,GO:0032553,GO:0032555,GO:0032559,GO:0043167,GO:0043169,GO:0046872,GO:0046914
BB_0201	NA	1195036	chr	201051	202578	-	-	0	0			0			0		peptidoglycan metabolic process,polysaccharide biosynthetic process,polysaccharide metabolic process,aminoglycan metabolic process,aminoglycan biosynthetic process,glycosaminoglycan biosynthetic process,cell wall organization,cell cycle,regulation of cell shape,peptidoglycan biosynthetic process,peptidoglycan-based cell wall biogenesis,cellular cell wall macromolecule metabolic process,carbohydra…		nucleotide binding,nucleoside binding,purine nucleoside binding,ATP binding,ligase activity,acid-amino acid ligase activity,purine nucleotide binding,adenyl nucleotide binding,ribonucleotide binding,purine ribonucleotide binding,adenyl ribonucleotide binding	GO:0000270,GO:0000271,GO:0005976,GO:0006022,GO:0006023,GO:0006024,GO:0007047,GO:0007049,GO:0008360,GO:0009252,GO:0009273,GO:0010382,GO:0016051,GO:0022604,GO:0030203,GO:0042546,GO:0044036,GO:0044038,GO:0045229,GO:0051301,GO:0070589		GO:0000166,GO:0001882,GO:0001883,GO:0005524,GO:0016879,GO:0016881,GO:0017076,GO:0030554,GO:0032553,GO:0032555,GO:0032559
BB_0202	NA	1195038	chr	202849	204088	+	-	3	1	SR0152	109	2	SR0153,SR0154	439,575	0
BB_0203	hflK	1195039	chr	204136	205072	+	-	2	2	SR0155,SR0156	456,757	0			0			integral to membrane,intrinsic to membrane
BB_0204	hflC	1195040	chr	205174	206044	+	-	1	1	SR0158	172	0			0			integral to membrane,intrinsic to membrane	peptidase activity,serine-type peptidase activity,serine hydrolase activity,peptidase activity		GO:0016021,GO:0031224	GO:0008233,GO:0008236,GO:0017171,GO:0070011
BB_0205	NA	1195042	chr	206528	208106	+	-	1	0			1	SR0161	933	0
BB_0206	NA	1195043	chr	208083	208581	-	-	1	0			1	SR0162	297	0		one-carbon metabolic process,methylation
BB_0207	galU	1195044	chr	208705	209542	+	-	0	0			0			0				nucleotidyltransferase activity			GO:0016779
BB_0208	NA	1195045	chr	209528	211274	+	-	3	2	SR0163,SR0164	1088,1316	1	SR0165	1706	0
BB_0209	NA	1195046	chr	211300	212068	+	-	0	0			0			0
BB_0210	NA	1195047	chr	212060	215420	+	-	1	1	SR0166	3094	0			0
BB_0211	NA	1195048	chr	215426	217259	+	-	1	1	SR0167	1022	0			0		DNA metabolic process,DNA repair,mismatch repair,response to DNA damage stimulus,cellular response to stress		nucleotide binding,nucleoside binding,purine nucleoside binding,DNA binding,double-stranded DNA binding,ATP binding,purine nucleotide binding,adenyl nucleotide binding,mismatched DNA binding,ribonucleotide binding,purine ribonucleotide binding,adenyl ribonucleotide binding,structure-specific DNA binding	GO:0006259,GO:0006281,GO:0006298,GO:0006974,GO:0033554		GO:0000166,GO:0001882,GO:0001883,GO:0003677,GO:0003690,GO:0005524,GO:0017076,GO:0030554,GO:0030983,GO:0032553,GO:0032555,GO:0032559,GO:0043566
BB_0212	NA	1195049	chr	217277	218312	+	-	0	0			0			0
BB_0213	NA	1195050	chr	218424	219078	-	-	1	0			0			0
BB_0214	efp	1195051	chr	219055	219634	-	-	1	0			1	SR0169	479	0		translation,translational elongation		translation elongation factor activity,translation factor activity	GO:0006412,GO:0006414		GO:0003746,GO:0008135
BB_0215	NA	1195052	chr	219799	220639	+	-	0	0			0			0
BB_0216	pstC	1195053	chr	220728	221637	+	2.66	1	0			1	SR0170	616	0		ion transport,phosphate transport,anion transport,inorganic anion transport	plasma membrane,integral to membrane,intrinsic to membrane	inorganic phosphate transmembrane transporter activity,anion transmembrane transporter activity,inorganic anion transmembrane transporter activity,phosphate transmembrane transporter activity	GO:0006811,GO:0006817,GO:0006820,GO:0015698	GO:0005886,GO:0016021,GO:0031224	GO:0005315,GO:0008509,GO:0015103,GO:0015114
BB_0217	pstA	1195054	chr	221741	223178	+	-	3	2	SR0171,SR0173	195,1313	1	SR0172	823	0		ion transport,phosphate transport,anion transport,inorganic anion transport	cell wall,plasma membrane,peptidoglycan-based cell wall,Gram-negative-bacterium-type cell wall,integral to membrane,external encapsulating structure,cell envelope,intrinsic to membrane,envelope	inorganic phosphate transmembrane transporter activity,anion transmembrane transporter activity,inorganic anion transmembrane transporter activity,phosphate transmembrane transporter activity	GO:0006811,GO:0006817,GO:0006820,GO:0015698	GO:0005618,GO:0005886,GO:0009274,GO:0009276,GO:0016021,GO:0030312,GO:0030313,GO:0031224,GO:0031975	GO:0005315,GO:0008509,GO:0015103,GO:0015114
BB_0218	pstB	1195055	chr	223178	223961	+	-	2	1	SR0175	481	1	SR0174	347	0		ion transport,phosphate transport,anion transport,inorganic anion transport	plasma membrane,extrinsic to membrane	nucleotide binding,nucleoside binding,purine nucleoside binding,inorganic phosphate transmembrane transporter activity,ATP binding,anion transmembrane transporter activity,inorganic anion transmembrane transporter activity,phosphate transmembrane transporter activity,primary active transmembrane transporter activity,P-P-bond-hydrolysis-driven transmembrane transporter activity,phosphate transmemb…	GO:0006811,GO:0006817,GO:0006820,GO:0015698	GO:0005886,GO:0019898	GO:0000166,GO:0001882,GO:0001883,GO:0005315,GO:0005524,GO:0008509,GO:0015103,GO:0015114,GO:0015399,GO:0015405,GO:0015415,GO:0016820,GO:0016887,GO:0017076,GO:0030554,GO:0032553,GO:0032555,GO:0032559,GO:0042623,GO:0042625,GO:0042626,GO:0043225,GO:0043492
BB_0219	NA	1195056	chr	223963	224785	-	-	0	0			0			0		ion transport,cation transport,metal ion transport		metal ion transmembrane transporter activity	GO:0006811,GO:0006812,GO:0030001		GO:0046873
BB_0220	NA	1195057	chr	224825	226610	-	-	0	0			0			0		tRNA metabolic process,translation,tRNA aminoacylation for protein translation,alanyl-tRNA aminoacylation,ncRNA metabolic process,amino acid activation,tRNA aminoacylation		nucleotide binding,nucleoside binding,purine nucleoside binding,aminoacyl-tRNA ligase activity,alanine-tRNA ligase activity,ATP binding,ligase activity,ligase activity,purine nucleotide binding,adenyl nucleotide binding,ribonucleotide binding,purine ribonucleotide binding,adenyl ribonucleotide binding	GO:0006399,GO:0006412,GO:0006418,GO:0006419,GO:0034660,GO:0043038,GO:0043039		GO:0000166,GO:0001882,GO:0001883,GO:0004812,GO:0004813,GO:0005524,GO:0016875,GO:0016876,GO:0017076,GO:0030554,GO:0032553,GO:0032555,GO:0032559
BB_0221	NA	1195058	chr	226609	227827	-	-	1	0			1	SR0176	623	0		ciliary or flagellar motility,cell motion,chemotaxis,behavior,locomotory behavior,taxis,cell motility,localization of cell	flagellin-based flagellum,flagellum,cell projection,non-membrane-bounded organelle,intracellular non-membrane-bounded organelle	motor activity	GO:0001539,GO:0006928,GO:0006935,GO:0007610,GO:0007626,GO:0042330,GO:0048870,GO:0051674	GO:0009288,GO:0019861,GO:0042995,GO:0043228,GO:0043232	GO:0003774
BB_0222	NA	1195059	chr	227813	228521	-	-	0	0			0			0		monosaccharide metabolic process,glucose metabolic process,glucose catabolic process,pentose-phosphate shunt,coenzyme metabolic process,oxidoreduction coenzyme metabolic process,NADP metabolic process,nicotinamide metabolic process,alkaloid metabolic process,carbohydrate catabolic process,hexose metabolic process,hexose catabolic process,pyridine nucleotide metabolic process,secondary metabolic p…		carboxylesterase activity,6-phosphogluconolactonase activity	GO:0005996,GO:0006006,GO:0006007,GO:0006098,GO:0006732,GO:0006733,GO:0006739,GO:0006769,GO:0009820,GO:0016052,GO:0019318,GO:0019320,GO:0019362,GO:0019748,GO:0043603,GO:0044275,GO:0046164,GO:0046365,GO:0046496,GO:0051186		GO:0004091,GO:0017057
BB_0223	NA	1195060	chr	228541	228895	-	-	0	0			0			0
BB_0224	NA	1195061	chr	228863	229148	-	-	0	0			0			0
BB_0225	NA	1195062	chr	229216	230224	+	-	2	0			1	SR0178	817	1	SR0177	RNA processing,tRNA metabolic process,tRNA processing,ncRNA processing,ncRNA metabolic process,oxidation reduction		nucleotide binding,nucleoside binding,purine nucleoside binding,purine nucleotide binding,tRNA dihydrouridine synthase activity,adenyl nucleotide binding,cofactor binding,FAD binding,coenzyme binding	GO:0006396,GO:0006399,GO:0008033,GO:0034470,GO:0034660,GO:0055114		GO:0000166,GO:0001882,GO:0001883,GO:0017076,GO:0017150,GO:0030554,GO:0048037,GO:0050660,GO:0050662
BB_0226	serS	1195063	chr	230213	231491	-	-	1	1	SR0179	596	0			0		sulfur amino acid metabolic process,sulfur amino acid biosynthetic process,selenium metabolic process,tRNA metabolic process,translation,tRNA aminoacylation for protein translation,seryl-tRNA aminoacylation,sulfur metabolic process,cellular amino acid biosynthetic process,serine family amino acid metabolic process,serine family amino acid biosynthetic process,amine biosynthetic process,organic ac…		nucleotide binding,nucleoside binding,purine nucleoside binding,aminoacyl-tRNA ligase activity,serine-tRNA ligase activity,ATP binding,ligase activity,ligase activity,purine nucleotide binding,adenyl nucleotide binding,ribonucleotide binding,purine ribonucleotide binding,adenyl ribonucleotide binding	GO:0000096,GO:0000097,GO:0001887,GO:0006399,GO:0006412,GO:0006418,GO:0006434,GO:0006790,GO:0008652,GO:0009069,GO:0009070,GO:0009309,GO:0016053,GO:0016259,GO:0016260,GO:0034660,GO:0043038,GO:0043039,GO:0044271,GO:0044272,GO:0046394		GO:0000166,GO:0001882,GO:0001883,GO:0004812,GO:0004828,GO:0005524,GO:0016875,GO:0016876,GO:0017076,GO:0030554,GO:0032553,GO:0032555,GO:0032559
BB_0227	NA	1195064	chr	231620	232322	+	-	2	1	SR0181	208	0			1	SR0180
BB_0228	NA	1195065	chr	232337	235253	+	-	3	2	SR0183,SR0184	526,1210	1	SR0182	509	0		proteolysis		endopeptidase activity,metalloendopeptidase activity,peptidase activity,metallopeptidase activity,zinc ion binding,ion binding,cation binding,metal ion binding,transition metal ion binding,peptidase activity	GO:0006508		GO:0004175,GO:0004222,GO:0008233,GO:0008237,GO:0008270,GO:0043167,GO:0043169,GO:0046872,GO:0046914,GO:0070011
BB_0229	rpmE	1195066	chr	235288	235534	-	-	0	0			0			0		translation	ribosome,ribonucleoprotein complex,non-membrane-bounded organelle,intracellular non-membrane-bounded organelle	structural constituent of ribosome,structural molecule activity	GO:0006412	GO:0005840,GO:0030529,GO:0043228,GO:0043232	GO:0003735,GO:0005198
BB_0230	rho	1195067	chr	235594	237142	-	-	0	0			0			0		generation of precursor metabolites and energy,oxidative phosphorylation,purine nucleotide metabolic process,purine nucleotide biosynthetic process,transcription,transcription,transcription termination,ATP biosynthetic process,phosphorus metabolic process,phosphate metabolic process,ion transport,cation transport,hydrogen transport,nucleoside triphosphate metabolic process,nucleoside triphosphate…	proton-transporting two-sector ATPase complex,proton-transporting two-sector ATPase complex	nucleotide binding,nucleoside binding,purine nucleoside binding,transcription termination factor activity,RNA binding,helicase activity,ATP binding,hydrolase activity,purine nucleotide binding,transcription regulator activity,adenyl nucleotide binding,ribonucleotide binding,purine ribonucleotide binding,adenyl ribonucleotide binding	GO:0006091,GO:0006119,GO:0006163,GO:0006164,GO:0006350,GO:0006351,GO:0006353,GO:0006754,GO:0006793,GO:0006796,GO:0006811,GO:0006812,GO:0006818,GO:0009141,GO:0009142,GO:0009144,GO:0009145,GO:0009150,GO:0009152,GO:0009165,GO:0009199,GO:0009201,GO:0009205,GO:0009206,GO:0009259,GO:0009260,GO:0015672,GO:0015985,GO:0015986,GO:0015992,GO:0016310,GO:0022411,GO:0032774,GO:0032984,GO:0034220,GO:0034404,GO:…	GO:0016469,GO:0033178	GO:0000166,GO:0001882,GO:0001883,GO:0003715,GO:0003723,GO:0004386,GO:0005524,GO:0016820,GO:0017076,GO:0030528,GO:0030554,GO:0032553,GO:0032555,GO:0032559
BB_0231	NA	1195068	chr	237221	237629	-	-	0	0			0			0
BB_0232	hbb	1195069	chr	237629	237956	-	-	0	0			0			0		DNA packaging,chromosome condensation,chromosome organization		DNA binding	GO:0006323,GO:0030261,GO:0051276		GO:0003677
BB_0233	rpsT	1195070	chr	237968	238226	-	-	0	0			0			0		translation	ribosome,ribonucleoprotein complex,non-membrane-bounded organelle,intracellular non-membrane-bounded organelle	RNA binding,structural constituent of ribosome,structural molecule activity,rRNA binding	GO:0006412	GO:0005840,GO:0030529,GO:0043228,GO:0043232	GO:0003723,GO:0003735,GO:0005198,GO:0019843
BB_0234	NA	1195071	chr	238300	239128	-	-	0	0			0			0
BB_0235	ychF	1195072	chr	239143	240250	-	-	0	0			0			0				nucleotide binding,GTP binding,purine nucleotide binding,guanyl nucleotide binding,ribonucleotide binding,purine ribonucleotide binding,guanyl ribonucleotide binding			GO:0000166,GO:0005525,GO:0017076,GO:0019001,GO:0032553,GO:0032555,GO:0032561
BB_0236	NA	1195073	chr	240282	242289	-	-	0	0			0			0
BB_0237	lnt	1195074	chr	242437	244003	+	-	1	0			0			1	SR0185	lipoprotein metabolic process,lipoprotein biosynthetic process	plasma membrane,integral to membrane,intrinsic to membrane	N-acyltransferase activity	GO:0042157,GO:0042158	GO:0005886,GO:0016021,GO:0031224	GO:0016410
BB_0238	NA	1195075	chr	243942	244713	-	-	0	0			0			0
BB_0239	NA	1195076	chr	244776	245382	-	-	0	0			0			0				nucleotide binding,nucleoside binding,purine nucleoside binding,ATP binding,purine nucleotide binding,adenyl nucleotide binding,ribonucleotide binding,purine ribonucleotide binding,adenyl ribonucleotide binding			GO:0000166,GO:0001882,GO:0001883,GO:0005524,GO:0017076,GO:0030554,GO:0032553,GO:0032555,GO:0032559
BB_0240	NA	1195077	chr	245789	246554	+	-	2	2	SR0186,SR0187	156,578	0			0			integral to membrane,intrinsic to membrane
BB_0241	glpK	1195078	chr	246596	248102	+	-	0	0			0			0		glycerol metabolic process,glycerol-3-phosphate metabolic process,phosphorus metabolic process,phosphate metabolic process,alditol metabolic process,organophosphate metabolic process,polyol metabolic process		nucleotide binding,nucleoside binding,purine nucleoside binding,glycerol kinase activity,ATP binding,purine nucleotide binding,adenyl nucleotide binding,ribonucleotide binding,purine ribonucleotide binding,adenyl ribonucleotide binding	GO:0006071,GO:0006072,GO:0006793,GO:0006796,GO:0019400,GO:0019637,GO:0019751		GO:0000166,GO:0001882,GO:0001883,GO:0004370,GO:0005524,GO:0017076,GO:0030554,GO:0032553,GO:0032555,GO:0032559
BB_0242	NA	1195079	chr	248155	248434	+	-	0	0			0			0
BB_0243	NA	1195080	chr	248505	250089	+	-	0	0			0			0		glycerol metabolic process,glycerol-3-phosphate metabolic process,phosphorus metabolic process,phosphate metabolic process,alditol metabolic process,organophosphate metabolic process,polyol metabolic process	glycerol-3-phosphate dehydrogenase complex	glycerol-3-phosphate dehydrogenase activity	GO:0006071,GO:0006072,GO:0006793,GO:0006796,GO:0019400,GO:0019637,GO:0019751	GO:0009331	GO:0004368
BB_0244	NA	1195081	chr	250175	250670	-	-	2	1	SR0189	202	1	SR0188	376	0
BB_0245	NA	1195082	chr	250656	251211	-	-	0	0			0			0
BB_0246	NA	1195083	chr	251211	252237	-	-	0	0			0			0		proteolysis		endopeptidase activity,metalloendopeptidase activity,peptidase activity,metallopeptidase activity,peptidase activity	GO:0006508		GO:0004175,GO:0004222,GO:0008233,GO:0008237,GO:0070011
BB_0247	rdgB	1195084	chr	252433	253039	+	-	0	0			0			0
BB_0248	pepF	1195085	chr	253158	254931	+	-	2	2	SR0191,SR0192	1038,1393	0			0		proteolysis		endopeptidase activity,metalloendopeptidase activity,peptidase activity,metallopeptidase activity,zinc ion binding,ion binding,cation binding,metal ion binding,transition metal ion binding,peptidase activity	GO:0006508		GO:0004175,GO:0004222,GO:0008233,GO:0008237,GO:0008270,GO:0043167,GO:0043169,GO:0046872,GO:0046914,GO:0070011
BB_0249	NA	1195086	chr	254944	255649	+	-	0	0			0			0		phospholipid metabolic process,lipid biosynthetic process,phospholipid biosynthetic process,organophosphate metabolic process		phosphotransferase activity	GO:0006644,GO:0008610,GO:0008654,GO:0019637		GO:0016780
BB_0250	NA	1195087	chr	255645	256260	+	-	1	1	SR0193	325	0			0
BB_0251	leuS	1195088	chr	256462	258985	+	-	1	0			1	SR0195	590	0		tRNA metabolic process,translation,tRNA aminoacylation for protein translation,leucyl-tRNA aminoacylation,ncRNA metabolic process,amino acid activation,tRNA aminoacylation		nucleotide binding,nucleoside binding,purine nucleoside binding,aminoacyl-tRNA ligase activity,leucine-tRNA ligase activity,ATP binding,ligase activity,ligase activity,purine nucleotide binding,adenyl nucleotide binding,ribonucleotide binding,purine ribonucleotide binding,adenyl ribonucleotide binding	GO:0006399,GO:0006412,GO:0006418,GO:0006429,GO:0034660,GO:0043038,GO:0043039		GO:0000166,GO:0001882,GO:0001883,GO:0004812,GO:0004823,GO:0005524,GO:0016875,GO:0016876,GO:0017076,GO:0030554,GO:0032553,GO:0032555,GO:0032559
BB_0252	NA	1195089	chr	258999	261303	+	-	3	2	SR0196,SR0198	1582,2079	1	SR0197	1770	0			integral to membrane,intrinsic to membrane
BB_0253	lon	1195090	chr	261291	263712	-	-	1	0			1	SR0199	-18	0		proteolysis		nucleotide binding,nucleoside binding,purine nucleoside binding,endopeptidase activity,ATP-dependent peptidase activity,serine-type endopeptidase activity,ATP binding,peptidase activity,serine-type peptidase activity,ATPase activity,purine nucleotide binding,serine hydrolase activity,adenyl nucleotide binding,ribonucleotide binding,purine ribonucleotide binding,adenyl ribonucleotide binding,ATPas…	GO:0006508		GO:0000166,GO:0001882,GO:0001883,GO:0004175,GO:0004176,GO:0004252,GO:0005524,GO:0008233,GO:0008236,GO:0016887,GO:0017076,GO:0017171,GO:0030554,GO:0032553,GO:0032555,GO:0032559,GO:0042623,GO:0070011
BB_0254	recJ	1195091	chr	263987	266114	+	-	0	0			0			0		DNA metabolic process,DNA repair,DNA recombination,response to DNA damage stimulus,cellular response to stress		nuclease activity,exonuclease activity,5'-3' exonuclease activity,manganese ion binding,ion binding,cation binding,metal ion binding,transition metal ion binding	GO:0006259,GO:0006281,GO:0006310,GO:0006974,GO:0033554		GO:0004518,GO:0004527,GO:0008409,GO:0030145,GO:0043167,GO:0043169,GO:0046872,GO:0046914
BB_0255	NA	1195092	chr	266106	267051	+	-	1	1	SR0201	641	0			0		proteolysis		endopeptidase activity,metalloendopeptidase activity,peptidase activity,metallopeptidase activity,peptidase activity	GO:0006508		GO:0004175,GO:0004222,GO:0008233,GO:0008237,GO:0070011
BB_0256	rpsU	1195093	chr	267065	267275	+	-	0	0			0			0		translation	ribosome,ribonucleoprotein complex,non-membrane-bounded organelle,intracellular non-membrane-bounded organelle	structural constituent of ribosome,structural molecule activity	GO:0006412	GO:0005840,GO:0030529,GO:0043228,GO:0043232	GO:0003735,GO:0005198
BB_0257	NA	1195094	chr	267312	269676	-	3.47	2	1	SR0203	49	1	SR0202	1807	0		cell cycle,chromosome segregation,cell division	plasma membrane,internal side of plasma membrane,integral to membrane,intrinsic to membrane,plasma membrane part	nucleotide binding,nucleoside binding,purine nucleoside binding,DNA binding,ATP binding,purine nucleotide binding,adenyl nucleotide binding,ribonucleotide binding,purine ribonucleotide binding,adenyl ribonucleotide binding	GO:0007049,GO:0007059,GO:0051301	GO:0005886,GO:0009898,GO:0016021,GO:0031224,GO:0044459	GO:0000166,GO:0001882,GO:0001883,GO:0003677,GO:0005524,GO:0017076,GO:0030554,GO:0032553,GO:0032555,GO:0032559
BB_0258	NA	1195095	chr	269672	270473	-	-	1	1	SR0204	297	0			0		peptidoglycan metabolic process,polysaccharide biosynthetic process,polysaccharide metabolic process,aminoglycan metabolic process,aminoglycan biosynthetic process,glycosaminoglycan biosynthetic process,phosphorus metabolic process,phosphate metabolic process,cell wall organization,regulation of cell shape,peptidoglycan biosynthetic process,peptidoglycan-based cell wall biogenesis,cellular cell w…	plasma membrane,integral to membrane,intrinsic to membrane	undecaprenyl-diphosphatase activity	GO:0000270,GO:0000271,GO:0005976,GO:0006022,GO:0006023,GO:0006024,GO:0006793,GO:0006796,GO:0007047,GO:0008360,GO:0009252,GO:0009273,GO:0010382,GO:0016051,GO:0016311,GO:0022604,GO:0030203,GO:0042546,GO:0044036,GO:0044038,GO:0045229,GO:0046677,GO:0070589	GO:0005886,GO:0016021,GO:0031224	GO:0050380
BB_0259	NA	1195096	chr	270487	272641	-	-	0	0			0			0
BB_0260	NA	1195097	chr	272633	273647	-	-	0	0			0			0
BB_0261	NA	1195098	chr	273856	275236	+	-	2	1	SR0206	518	0			1	SR0205
BB_0262	NA	1195099	chr	275242	276496	-	-	1	1	SR0207	235	0			0		proteolysis,cell wall macromolecule catabolic process,cell wall macromolecule metabolic process		endopeptidase activity,metalloendopeptidase activity,peptidase activity,metallopeptidase activity,peptidase activity	GO:0006508,GO:0016998,GO:0044036		GO:0004175,GO:0004222,GO:0008233,GO:0008237,GO:0070011
BB_0263	lepB	1195100	chr	276671	277064	+	-	0	0			0			0		proteolysis		peptidase activity,serine-type peptidase activity,serine hydrolase activity,peptidase activity	GO:0006508		GO:0008233,GO:0008236,GO:0017171,GO:0070011
BB_0264	NA	1195101	chr	277089	278559	-	-	1	0			1	SR0209	12	0				nucleotide binding,nucleoside binding,purine nucleoside binding,ATP binding,purine nucleotide binding,adenyl nucleotide binding,ribonucleotide binding,purine ribonucleotide binding,adenyl ribonucleotide binding			GO:0000166,GO:0001882,GO:0001883,GO:0005524,GO:0017076,GO:0030554,GO:0032553,GO:0032555,GO:0032559
BB_0265	NA	1195102	chr	278536	279058	-	-	0	0			0			0			integral to membrane,intrinsic to membrane
BB_0266	NA	1195103	chr	279077	279380	-	-	0	0			0			0
BB_0267	NA	1195104	chr	279406	281311	-	-	1	0			1	SR0210	955	0
BB_0268	NA	1195105	chr	281313	281793	-	-	0	0			0			0			plasma membrane,integral to membrane,intrinsic to membrane
BB_0269	NA	1195106	chr	281799	282687	-	-2.59	2	1	SR0212	175	1	SR0211	436	0		vitamin metabolic process,water-soluble vitamin metabolic process,porphyrin metabolic process,porphyrin biosynthetic process,vitamin biosynthetic process,cobalamin metabolic process,cobalamin biosynthetic process,heterocycle biosynthetic process,tetrapyrrole metabolic process,tetrapyrrole biosynthetic process,water-soluble vitamin biosynthetic process,nitrogen compound biosynthetic process,cofact…		nucleotide binding,nucleoside binding,purine nucleoside binding,glutaminase activity,ATP binding,hydrolase activity,purine nucleotide binding,adenyl nucleotide binding,ribonucleotide binding,purine ribonucleotide binding,adenyl ribonucleotide binding,cobyrinic acid a	GO:0006766,GO:0006767,GO:0006778,GO:0006779,GO:0009110,GO:0009235,GO:0009236,GO:0018130,GO:0033013,GO:0033014,GO:0042364,GO:0044271,GO:0051186,GO:0051188		GO:0000166,GO:0001882,GO:0001883,GO:0004359,GO:0005524,GO:0016811,GO:0017076,GO:0030554,GO:0032553,GO:0032555,GO:0032559,GO:0042242
BB_0270	NA	1195107	chr	282698	283865	-	-	0	0			0			0		protein targeting,protein targeting to membrane,cotranslational protein targeting to membrane,SRP-dependent cotranslational protein targeting to membrane,intracellular protein transport,protein localization,protein transport,cell projection organization,protein localization in organelle,cellular protein localization,flagellum organization,protein targeting to ER,establishment of protein localizat…	plasma membrane,internal side of plasma membrane,plasma membrane part	nucleotide binding,GTP binding,purine nucleotide binding,guanyl nucleotide binding,ribonucleotide binding,purine ribonucleotide binding,guanyl ribonucleotide binding	GO:0006605,GO:0006612,GO:0006613,GO:0006614,GO:0006886,GO:0008104,GO:0015031,GO:0030030,GO:0033365,GO:0034613,GO:0043064,GO:0045047,GO:0045184,GO:0046907,GO:0070727	GO:0005886,GO:0009898,GO:0044459	GO:0000166,GO:0005525,GO:0017076,GO:0019001,GO:0032553,GO:0032555,GO:0032561
BB_0271	flhA	1195108	chr	283868	285962	-	-	0	0			0			0		protein localization,protein secretion,protein transport,secretion by cell,establishment of protein localization,secretion	plasma membrane,integral to membrane,flagellum,intrinsic to membrane,cell projection		GO:0008104,GO:0009306,GO:0015031,GO:0032940,GO:0045184,GO:0046903
BB_0272	flhB	1195109	chr	285970	287089	-	-	0	0			0			0		protein localization,protein secretion,protein transport,secretion by cell,establishment of protein localization,secretion	plasma membrane,integral to membrane,flagellum,intrinsic to membrane,cell projection		GO:0008104,GO:0009306,GO:0015031,GO:0032940,GO:0045184,GO:0046903
BB_0273	fliR	1195110	chr	287088	287877	-	-	0	0			0			0		protein targeting,intracellular protein transport,protein localization,protein transport,cellular protein localization,establishment of protein localization,intracellular transport,cellular macromolecule localization	plasma membrane,flagellin-based flagellum,flagellin-based flagellum basal body,integral to membrane,flagellum,intrinsic to membrane,cell projection,non-membrane-bounded organelle,intracellular non-membrane-bounded organelle,flagellum part,flagellin-based flagellum part,cell projection part		GO:0006605,GO:0006886,GO:0008104,GO:0015031,GO:0034613,GO:0045184,GO:0046907,GO:0070727
BB_0274	fliQ	1195111	chr	287909	288173	-	-	0	0			0			0		protein localization,protein secretion,protein transport,secretion by cell,establishment of protein localization,secretion	plasma membrane,flagellin-based flagellum,flagellin-based flagellum basal body,integral to membrane,flagellum,intrinsic to membrane,cell projection,non-membrane-bounded organelle,intracellular non-membrane-bounded organelle,flagellum part,flagellin-based flagellum part,cell projection part		GO:0008104,GO:0009306,GO:0015031,GO:0032940,GO:0045184,GO:0046903
BB_0275	fliP	1195112	chr	288181	288946	-	-	1	1	SR0213	458	0			0		protein localization,protein secretion,protein transport,secretion by cell,establishment of protein localization,secretion	plasma membrane,flagellin-based flagellum,flagellin-based flagellum basal body,integral to membrane,flagellum,intrinsic to membrane,cell projection,non-membrane-bounded organelle,intracellular non-membrane-bounded organelle,flagellum part,flagellin-based flagellum part,cell projection part		GO:0008104,GO:0009306,GO:0015031,GO:0032940,GO:0045184,GO:0046903
BB_0276	NA	1195113	chr	288956	289583	-	-	0	0			0			0
BB_0277	NA	1195114	chr	289575	289917	-	-	0	0			0			0		ciliary or flagellar motility,cell motion,chemotaxis,behavior,locomotory behavior,taxis,cell motility,localization of cell	plasma membrane,flagellin-based flagellum,flagellin-based flagellum basal body,internal side of plasma membrane,flagellum,cell projection,non-membrane-bounded organelle,intracellular non-membrane-bounded organelle,plasma membrane part,flagellum part,flagellin-based flagellum part,cell projection part	motor activity	GO:0001539,GO:0006928,GO:0006935,GO:0007610,GO:0007626,GO:0042330,GO:0048870,GO:0051674	GO:0005886,GO:0009288,GO:0009425,GO:0009898,GO:0019861,GO:0042995,GO:0043228,GO:0043232,GO:0044459,GO:0044460,GO:0044461,GO:0044463	GO:0003774
BB_0278	fliM	1195115	chr	289962	291021	-	-	0	0			0			0		ciliary or flagellar motility,cell motion,chemotaxis,behavior,locomotory behavior,taxis,cell motility,localization of cell	plasma membrane,flagellin-based flagellum,flagellin-based flagellum basal body,flagellum,extrinsic to membrane,cell projection,non-membrane-bounded organelle,intracellular non-membrane-bounded organelle,flagellum part,flagellin-based flagellum part,cell projection part	motor activity	GO:0001539,GO:0006928,GO:0006935,GO:0007610,GO:0007626,GO:0042330,GO:0048870,GO:0051674	GO:0005886,GO:0009288,GO:0009425,GO:0019861,GO:0019898,GO:0042995,GO:0043228,GO:0043232,GO:0044460,GO:0044461,GO:0044463	GO:0003774
BB_0279	fliL	1195116	chr	291058	291595	-	-	0	0			0			0		ciliary or flagellar motility,cell motion,chemotaxis,behavior,locomotory behavior,taxis,cell motility,localization of cell	plasma membrane,flagellin-based flagellum,flagellin-based flagellum basal body,flagellum,extrinsic to membrane,cell projection,non-membrane-bounded organelle,intracellular non-membrane-bounded organelle,flagellum part,flagellin-based flagellum part,cell projection part		GO:0001539,GO:0006928,GO:0006935,GO:0007610,GO:0007626,GO:0042330,GO:0048870,GO:0051674
BB_0280	NA	1195117	chr	291643	292426	-	-	1	0			1	SR0214	497	0			cell outer membrane,flagellum,outer membrane,external encapsulating structure,cell envelope,envelope,cell projection,external encapsulating structure part
BB_0281	NA	1195118	chr	292425	293208	-	-	0	0			0			0		ciliary or flagellar motility,ion transport,cation transport,hydrogen transport,cell motion,chemotaxis,behavior,locomotory behavior,monovalent inorganic cation transport,proton transport,taxis,cell motility,localization of cell	plasma membrane,integral to membrane,intrinsic to membrane	motor activity,protein transporter activity	GO:0001539,GO:0006811,GO:0006812,GO:0006818,GO:0006928,GO:0006935,GO:0007610,GO:0007626,GO:0015672,GO:0015992,GO:0042330,GO:0048870,GO:0051674	GO:0005886,GO:0016021,GO:0031224	GO:0003774,GO:0008565
BB_0282	NA	1195119	chr	293204	293429	-	-	0	0			0			0			flagellum,cell projection
BB_0283	NA	1195120	chr	293451	294780	-	-	0	0			0			0		ciliary or flagellar motility,cell motion,cell motility,localization of cell	flagellin-based flagellum,flagellin-based flagellum basal body,flagellum,flagellin-based flagellum basal body,cell projection,non-membrane-bounded organelle,intracellular non-membrane-bounded organelle,flagellum part,flagellin-based flagellum part,cell projection part	motor activity,structural molecule activity	GO:0001539,GO:0006928,GO:0048870,GO:0051674	GO:0009288,GO:0009425,GO:0019861,GO:0030694,GO:0042995,GO:0043228,GO:0043232,GO:0044460,GO:0044461,GO:0044463	GO:0003774,GO:0005198
BB_0284	flgD	1195121	chr	294784	295228	-	-	0	0			0			0			flagellum,cell projection
BB_0285	NA	1195122	chr	295241	296420	-	-	1	0			1	SR0215	825	0		flagellum assembly,cell projection organization,cell projection assembly,flagellum organization	flagellin-based flagellum,flagellin-based flagellum hook,flagellum,cell projection,non-membrane-bounded organelle,intracellular non-membrane-bounded organelle,flagellum part,flagellin-based flagellum part,cell projection part	motor activity	GO:0009296,GO:0030030,GO:0030031,GO:0043064	GO:0009288,GO:0009424,GO:0019861,GO:0042995,GO:0043228,GO:0043232,GO:0044460,GO:0044461,GO:0044463	GO:0003774
BB_0286	NA	1195123	chr	296427	297045	-	-	0	0			0			0			flagellum,cell projection
BB_0287	NA	1195124	chr	297037	297469	-	-	1	1	SR0216	126	0			0			flagellum,cell projection
BB_0288	fliI	1195125	chr	297465	298776	-	-	0	0			0			0		generation of precursor metabolites and energy,oxidative phosphorylation,purine nucleotide metabolic process,purine nucleotide biosynthetic process,ATP biosynthetic process,phosphorus metabolic process,phosphate metabolic process,ion transport,cation transport,hydrogen transport,protein localization,nucleoside triphosphate metabolic process,nucleoside triphosphate biosynthetic process,purine nucl…	proton-transporting two-sector ATPase complex,type III protein secretion system complex,proton-transporting two-sector ATPase complex	nucleotide binding,nucleoside binding,purine nucleoside binding,ATP binding,monovalent inorganic cation transmembrane transporter activity,hydrogen ion transmembrane transporter activity,primary active transmembrane transporter activity,P-P-bond-hydrolysis-driven transmembrane transporter activity,hydrolase activity,ATPase activity,purine nucleotide binding,cation-transporting ATPase activity,ino…	GO:0006091,GO:0006119,GO:0006163,GO:0006164,GO:0006754,GO:0006793,GO:0006796,GO:0006811,GO:0006812,GO:0006818,GO:0008104,GO:0009141,GO:0009142,GO:0009144,GO:0009145,GO:0009150,GO:0009152,GO:0009165,GO:0009199,GO:0009201,GO:0009205,GO:0009206,GO:0009259,GO:0009260,GO:0009306,GO:0015031,GO:0015672,GO:0015985,GO:0015986,GO:0015992,GO:0016310,GO:0030254,GO:0032940,GO:0034220,GO:0034404,GO:0034654,GO:…	GO:0016469,GO:0030257,GO:0033178	GO:0000166,GO:0001882,GO:0001883,GO:0005524,GO:0015077,GO:0015078,GO:0015399,GO:0015405,GO:0016820,GO:0016887,GO:0017076,GO:0019829,GO:0022890,GO:0030554,GO:0032553,GO:0032555,GO:0032559,GO:0042623,GO:0042625,GO:0042626,GO:0043492,GO:0046933,GO:0046961
BB_0289	fliH	1195126	chr	298794	299715	-	-	1	1	SR0217	461	0			0		protein localization,protein transport,establishment of protein localization	flagellum,cell projection		GO:0008104,GO:0015031,GO:0045184
BB_0290	fliG	1195127	chr	299729	300764	-	-	1	1	SR0218	540	0			0		ciliary or flagellar motility,cell motion,chemotaxis,behavior,locomotory behavior,taxis,cell motility,localization of cell	plasma membrane,flagellin-based flagellum,flagellin-based flagellum basal body,internal side of plasma membrane,flagellum,cell projection,non-membrane-bounded organelle,intracellular non-membrane-bounded organelle,plasma membrane part,flagellum part,flagellin-based flagellum part,cell projection part	motor activity	GO:0001539,GO:0006928,GO:0006935,GO:0007610,GO:0007626,GO:0042330,GO:0048870,GO:0051674	GO:0005886,GO:0009288,GO:0009425,GO:0009898,GO:0019861,GO:0042995,GO:0043228,GO:0043232,GO:0044459,GO:0044460,GO:0044461,GO:0044463	GO:0003774
BB_0291	fliF	1195128	chr	300779	302489	-	-	1	0			1	SR0219	717	0		ciliary or flagellar motility,cell motion,cell motility,localization of cell	plasma membrane,flagellin-based flagellum,flagellin-based flagellum basal body,flagellin-based flagellum basal body,integral to membrane,flagellum,intrinsic to membrane,cell projection,non-membrane-bounded organelle,intracellular non-membrane-bounded organelle,flagellum part,flagellin-based flagellum part,cell projection part	motor activity	GO:0001539,GO:0006928,GO:0048870,GO:0051674	GO:0005886,GO:0009288,GO:0009425,GO:0009431,GO:0016021,GO:0019861,GO:0031224,GO:0042995,GO:0043228,GO:0043232,GO:0044460,GO:0044461,GO:0044463	GO:0003774
BB_0292	fliE	1195129	chr	302503	302839	-	-	0	0			0			0		ciliary or flagellar motility,cell motion,cell motility,localization of cell	flagellin-based flagellum,flagellin-based flagellum basal body,flagellum,cell projection,non-membrane-bounded organelle,intracellular non-membrane-bounded organelle,flagellum part,flagellin-based flagellum part,cell projection part	motor activity,structural molecule activity	GO:0001539,GO:0006928,GO:0048870,GO:0051674	GO:0009288,GO:0009425,GO:0019861,GO:0042995,GO:0043228,GO:0043232,GO:0044460,GO:0044461,GO:0044463	GO:0003774,GO:0005198
BB_0293	flgC	1195130	chr	302850	303309	-	-	0	0			0			0		ciliary or flagellar motility,cell motion,cell motility,localization of cell	flagellin-based flagellum,flagellin-based flagellum basal body,flagellum,cell projection,non-membrane-bounded organelle,intracellular non-membrane-bounded organelle,flagellum part,flagellin-based flagellum part,cell projection part	motor activity,structural molecule activity	GO:0001539,GO:0006928,GO:0048870,GO:0051674	GO:0009288,GO:0009425,GO:0019861,GO:0042995,GO:0043228,GO:0043232,GO:0044460,GO:0044461,GO:0044463	GO:0003774,GO:0005198
BB_0294	flgB	1195131	chr	303332	303740	-	-	0	0			0			0		ciliary or flagellar motility,cell motion,cell motility,localization of cell	flagellin-based flagellum,flagellin-based flagellum basal body,flagellum,cell projection,non-membrane-bounded organelle,intracellular non-membrane-bounded organelle,flagellum part,flagellin-based flagellum part,cell projection part	motor activity,structural molecule activity	GO:0001539,GO:0006928,GO:0048870,GO:0051674	GO:0009288,GO:0009425,GO:0019861,GO:0042995,GO:0043228,GO:0043232,GO:0044460,GO:0044461,GO:0044463	GO:0003774,GO:0005198
BB_0295	hslU	1195132	chr	303773	305120	-	-	0	0			0			0			HslUV protease complex	nucleotide binding,nucleoside binding,purine nucleoside binding,ATP binding,peptidase activity,ATPase activity,purine nucleotide binding,adenyl nucleotide binding,ribonucleotide binding,purine ribonucleotide binding,adenyl ribonucleotide binding,peptidase activity		GO:0009376	GO:0000166,GO:0001882,GO:0001883,GO:0005524,GO:0008233,GO:0016887,GO:0017076,GO:0030554,GO:0032553,GO:0032555,GO:0032559,GO:0070011
BB_0296	NA	1195133	chr	305112	305661	-	3.2	0	0			0			0		proteolysis,macromolecule catabolic process,protein catabolic process,cellular protein catabolic process,cellular macromolecule catabolic process,proteolysis involved in cellular protein catabolic process	proteasome complex,proteasome core complex	endopeptidase activity,threonine-type endopeptidase activity,peptidase activity,threonine-type peptidase activity,peptidase activity	GO:0006508,GO:0009057,GO:0030163,GO:0044257,GO:0044265,GO:0051603	GO:0000502,GO:0005839	GO:0004175,GO:0004298,GO:0008233,GO:0070003,GO:0070011
BB_0297	NA	1195134	chr	305670	306615	-	-	0	0			0			0		genetic transfer,DNA mediated transformation
BB_0298	NA	1195135	chr	306624	307317	-	-	0	0			0			0
BB_0299	ftsZ	1195136	chr	307317	308517	-	-	2	0			2	SR0220,SR0221	20,144	0		cytokinesis,barrier septum formation,protein complex assembly,cell cycle,cytokinetic process,cellular macromolecular complex subunit organization,cellular macromolecular complex assembly,cellular protein complex assembly,macromolecular complex subunit organization,protein polymerization,cell division,macromolecular complex assembly,protein complex biogenesis		nucleotide binding,GTPase activity,GTP binding,purine nucleotide binding,guanyl nucleotide binding,ribonucleotide binding,purine ribonucleotide binding,guanyl ribonucleotide binding	GO:0000910,GO:0000917,GO:0006461,GO:0007049,GO:0032506,GO:0034621,GO:0034622,GO:0043623,GO:0043933,GO:0051258,GO:0051301,GO:0065003,GO:0070271		GO:0000166,GO:0003924,GO:0005525,GO:0017076,GO:0019001,GO:0032553,GO:0032555,GO:0032561
BB_0300	ftsA	1195137	chr	308538	309780	-	-	0	0			0			0		cell cycle,regulation of cell shape,regulation of cell morphogenesis,cell division
BB_0301	NA	1195138	chr	309779	310523	-	-	0	0			0			0		cell division
BB_0302	ftsW	1195139	chr	310558	311617	-	-	1	1	SR0222	7	0			0		peptidoglycan metabolic process,polysaccharide biosynthetic process,polysaccharide metabolic process,aminoglycan metabolic process,aminoglycan biosynthetic process,glycosaminoglycan biosynthetic process,cell wall organization,cell cycle,regulation of cell shape,peptidoglycan biosynthetic process,peptidoglycan-based cell wall biogenesis,cellular cell wall macromolecule metabolic process,carbohydra…	plasma membrane,integral to membrane,intrinsic to membrane		GO:0000270,GO:0000271,GO:0005976,GO:0006022,GO:0006023,GO:0006024,GO:0007047,GO:0007049,GO:0008360,GO:0009252,GO:0009273,GO:0010382,GO:0016051,GO:0022604,GO:0030203,GO:0042546,GO:0044036,GO:0044038,GO:0045229,GO:0051301,GO:0070589
BB_0303	mraY	1195140	chr	311659	312715	-	-	2	0			1	SR0224	599	1	SR0223	peptidoglycan metabolic process,polysaccharide biosynthetic process,polysaccharide metabolic process,aminoglycan metabolic process,aminoglycan biosynthetic process,glycosaminoglycan biosynthetic process,cell wall organization,cell cycle,regulation of cell shape,peptidoglycan biosynthetic process,peptidoglycan-based cell wall biogenesis,cellular cell wall macromolecule metabolic process,carbohydra…	plasma membrane,integral to membrane,intrinsic to membrane	phospho-N-acetylmuramoyl-pentapeptide-transferase activity,phosphotransferase activity	GO:0000270,GO:0000271,GO:0005976,GO:0006022,GO:0006023,GO:0006024,GO:0007047,GO:0007049,GO:0008360,GO:0009252,GO:0009273,GO:0010382,GO:0016051,GO:0022604,GO:0030203,GO:0042546,GO:0044036,GO:0044038,GO:0045229,GO:0051301,GO:0070589	GO:0005886,GO:0016021,GO:0031224	GO:0008963,GO:0016780
BB_0304	NA	1195141	chr	312728	314123	-	-	0	0			0			0		peptidoglycan metabolic process,polysaccharide biosynthetic process,polysaccharide metabolic process,aminoglycan metabolic process,aminoglycan biosynthetic process,glycosaminoglycan biosynthetic process,cell wall organization,cell cycle,regulation of cell shape,peptidoglycan biosynthetic process,peptidoglycan-based cell wall biogenesis,cellular cell wall macromolecule metabolic process,carbohydra…		nucleotide binding,nucleoside binding,purine nucleoside binding,ATP binding,UDP-N-acetylmuramoylalanyl-D-glutamyl-2,ligase activity,acid-amino acid ligase activity,purine nucleotide binding,adenyl nucleotide binding,ribonucleotide binding,purine ribonucleotide binding,adenyl ribonucleotide binding,UDP-N-acetylmuramoyl-tripeptide-D-alanyl-D-alanine ligase activity	GO:0000270,GO:0000271,GO:0005976,GO:0006022,GO:0006023,GO:0006024,GO:0007047,GO:0007049,GO:0008360,GO:0009252,GO:0009273,GO:0010382,GO:0016051,GO:0022604,GO:0030203,GO:0042546,GO:0044036,GO:0044038,GO:0045229,GO:0051301,GO:0070589		GO:0000166,GO:0001882,GO:0001883,GO:0005524,GO:0008766,GO:0016879,GO:0016881,GO:0017076,GO:0030554,GO:0032553,GO:0032555,GO:0032559,GO:0047480
BB_0305	NA	1195142	chr	314145	314427	-	-	0	0			0			0
BB_0306	NA	1195143	chr	314423	315314	-	-	0	0			0			0
BB_0307	NA	1195144	chr	315306	316143	-	-	0	0			0			0
BB_0308	NA	1195145	chr	316139	317216	-	-	0	0			0			0
BB_0309	NA	1195146	chr	317246	318005	-	-	1	0			1	SR0225	565	0
BB_0311	NA	1195148	chr	318276	319116	-	-	0	0			0			0				nucleotide binding,nucleoside binding,purine nucleoside binding,NAD+ kinase activity,ATP binding,purine nucleotide binding,adenyl nucleotide binding,ribonucleotide binding,purine ribonucleotide binding,adenyl ribonucleotide binding,ion binding,cation binding,metal ion binding			GO:0000166,GO:0001882,GO:0001883,GO:0003951,GO:0005524,GO:0017076,GO:0030554,GO:0032553,GO:0032555,GO:0032559,GO:0043167,GO:0043169,GO:0046872
BB_0312	NA	1195149	chr	319105	319636	-	-	0	0			0			0		chemotaxis,behavior,locomotory behavior,taxis
BB_0313	rrmJ	1195150	chr	319679	320249	-	-	1	0			0			1	SR0226	rRNA modification,RNA methylation,rRNA processing,RNA processing,one-carbon metabolic process,RNA modification,rRNA metabolic process,ribonucleoprotein complex biogenesis,rRNA methylation,methylation,ncRNA processing,ncRNA metabolic process,ribosome biogenesis,biopolymer methylation		O-methyltransferase activity,RNA methyltransferase activity,rRNA methyltransferase activity,rRNA (uridine-2'-O-)-methyltransferase activity,rRNA (uridine) methyltransferase activity	GO:0000154,GO:0001510,GO:0006364,GO:0006396,GO:0006730,GO:0009451,GO:0016072,GO:0022613,GO:0031167,GO:0032259,GO:0034470,GO:0034660,GO:0042254,GO:0043414		GO:0008171,GO:0008173,GO:0008649,GO:0008650,GO:0016436
BB_0314	NA	1195151	chr	320308	321352	+	-	1	1	SR0227	493	0			0		isoprenoid metabolic process,isoprenoid biosynthetic process,lipid biosynthetic process
BB_0315	NA	1195152	chr	321351	322038	+	-	0	0			0			0
BB_0316	NA	1195153	chr	322039	322846	-	-	0	0			0			0			plasma membrane,integral to membrane,intrinsic to membrane
BB_0317	NA	1195154	chr	322846	323779	-	-	2	1	SR0228	726	1	SR0229	384	0			plasma membrane,integral to membrane,intrinsic to membrane
BB_0318	NA	1195155	chr	323775	325236	-	-	1	1	SR0230	284	0			0				nucleotide binding,nucleoside binding,purine nucleoside binding,ATP binding,ATPase activity,purine nucleotide binding,adenyl nucleotide binding,ribonucleotide binding,purine ribonucleotide binding,adenyl ribonucleotide binding			GO:0000166,GO:0001882,GO:0001883,GO:0005524,GO:0016887,GO:0017076,GO:0030554,GO:0032553,GO:0032555,GO:0032559
BB_0319	NA	1195156	chr	325235	326288	-	-	0	0			0			0				lipid binding			GO:0008289
BB_0321	NA	1195158	chr	326468	326666	-	-	0	0			0			0
BB_0322	NA	1195159	chr	326698	327757	-	-	2	0			1	SR0231	344	1	SR0232
BB_0323	NA	1195160	chr	328031	329165	+	6.8	2	0			1	SR0234	925	1	SR0233	cell wall macromolecule catabolic process,cell wall macromolecule metabolic process
BB_0324	NA	1195161	chr	329261	329621	+	-	0	0			0			0
BB_0325	NA	1195162	chr	329642	330752	-	-	1	0			1	SR0235	236	0
BB_0326	NA	1195163	chr	330802	333598	-	-	4	2	SR0237,SR0238	1558,1815	2	SR0236,SR0239	355,1846	0
BB_0327	NA	1195164	chr	333618	334515	-	-	1	0			1	SR0240	626	0
BB_0328	NA	1195165	chr	334936	336508	+	-	1	1	SR0243	593	0			0
BB_0329	NA	1195166	chr	336628	338215	+	4.77	0	0			0			0
BB_0330	NA	1195167	chr	338357	339983	+	3.11	0	0			0			0
BB_0331	NA	1195168	chr	340061	340217	-	-	0	0			0			0
BB_0332	NA	1195169	chr	340340	341261	+	-	2	1	SR0247	215	0			1	SR0246		plasma membrane,integral to membrane,intrinsic to membrane
BB_0333	NA	1195170	chr	341273	342323	+	-	0	0			0			0			plasma membrane,integral to membrane,intrinsic to membrane
BB_0334	NA	1195171	chr	342334	343207	+	-	0	0			0			0		peptide transport		nucleotide binding,nucleoside binding,purine nucleoside binding,ATP binding,ATPase activity,purine nucleotide binding,adenyl nucleotide binding,ribonucleotide binding,purine ribonucleotide binding,adenyl ribonucleotide binding	GO:0015833		GO:0000166,GO:0001882,GO:0001883,GO:0005524,GO:0016887,GO:0017076,GO:0030554,GO:0032553,GO:0032555,GO:0032559
BB_0335	NA	1195172	chr	343207	344179	+	-	0	0			0			0		peptide transport		nucleotide binding,nucleoside binding,purine nucleoside binding,ATP binding,ATPase activity,purine nucleotide binding,adenyl nucleotide binding,ribonucleotide binding,purine ribonucleotide binding,adenyl ribonucleotide binding	GO:0015833		GO:0000166,GO:0001882,GO:0001883,GO:0005524,GO:0016887,GO:0017076,GO:0030554,GO:0032553,GO:0032555,GO:0032559
BB_0336	NA	1195173	chr	344191	344923	-	-	2	1	SR0248	13	0			1	SR0249
BB_0337	eno	1195174	chr	345062	346364	+	-	0	0			0			0		monosaccharide metabolic process,glucose metabolic process,glucose catabolic process,generation of precursor metabolites and energy,glycolysis,carbohydrate catabolic process,hexose metabolic process,hexose catabolic process,cellular carbohydrate catabolic process,alcohol catabolic process,monosaccharide catabolic process	phosphopyruvate hydratase complex,extracellular region,cytosol,cell surface,cytosolic part	magnesium ion binding,phosphopyruvate hydratase activity,hydro-lyase activity,ion binding,cation binding,metal ion binding	GO:0005996,GO:0006006,GO:0006007,GO:0006091,GO:0006096,GO:0016052,GO:0019318,GO:0019320,GO:0044275,GO:0046164,GO:0046365	GO:0000015,GO:0005576,GO:0005829,GO:0009986,GO:0044445	GO:0000287,GO:0004634,GO:0016836,GO:0043167,GO:0043169,GO:0046872
BB_0338	rpsI	1195175	chr	346430	346841	-	-	0	0			0			0		translation	ribosome,ribonucleoprotein complex,non-membrane-bounded organelle,intracellular non-membrane-bounded organelle	structural constituent of ribosome,structural molecule activity	GO:0006412	GO:0005840,GO:0030529,GO:0043228,GO:0043232	GO:0003735,GO:0005198
BB_0339	rplM	1195176	chr	346860	347301	-	-	0	0			0			0		translation	ribosome,ribonucleoprotein complex,non-membrane-bounded organelle,intracellular non-membrane-bounded organelle	structural constituent of ribosome,structural molecule activity	GO:0006412	GO:0005840,GO:0030529,GO:0043228,GO:0043232	GO:0003735,GO:0005198
BB_0340	NA	1195177	chr	347350	348160	-	-	0	0			0			0
BB_0341	NA	1195178	chr	348152	349610	-	-	0	0			0			0		translation		nucleotide binding,nucleoside binding,purine nucleoside binding,ATP binding,ligase activity,carbon-nitrogen ligase activity,purine nucleotide binding,adenyl nucleotide binding,ribonucleotide binding,purine ribonucleotide binding,adenyl ribonucleotide binding,glutaminyl-tRNA synthase (glutamine-hydrolyzing) activity	GO:0006412		GO:0000166,GO:0001882,GO:0001883,GO:0005524,GO:0016879,GO:0016884,GO:0017076,GO:0030554,GO:0032553,GO:0032555,GO:0032559,GO:0050567
BB_0342	NA	1195179	chr	349599	351045	-	-	1	1	SR0250	595	0			0		translation		nucleotide binding,nucleoside binding,purine nucleoside binding,ATP binding,ligase activity,carbon-nitrogen ligase activity,purine nucleotide binding,adenyl nucleotide binding,ribonucleotide binding,purine ribonucleotide binding,adenyl ribonucleotide binding,glutaminyl-tRNA synthase (glutamine-hydrolyzing) activity	GO:0006412		GO:0000166,GO:0001882,GO:0001883,GO:0005524,GO:0016879,GO:0016884,GO:0017076,GO:0030554,GO:0032553,GO:0032555,GO:0032559,GO:0050567
BB_0343	gatC	1195180	chr	351055	351331	-	-	0	0			0			0		translation,regulation of translation,regulation of translational elongation,regulation of translational fidelity,posttranscriptional regulation of gene expression,regulation of cellular protein metabolic process		nucleotide binding,nucleoside binding,purine nucleoside binding,ATP binding,ligase activity,carbon-nitrogen ligase activity,purine nucleotide binding,adenyl nucleotide binding,ribonucleotide binding,purine ribonucleotide binding,adenyl ribonucleotide binding,glutaminyl-tRNA synthase (glutamine-hydrolyzing) activity	GO:0006412,GO:0006417,GO:0006448,GO:0006450,GO:0010608,GO:0032268		GO:0000166,GO:0001882,GO:0001883,GO:0005524,GO:0016879,GO:0016884,GO:0017076,GO:0030554,GO:0032553,GO:0032555,GO:0032559,GO:0050567
BB_0344	NA	1195181	chr	351340	353437	-	-	0	0			0			0		DNA metabolic process,DNA repair,response to DNA damage stimulus,cellular response to stress		nucleotide binding,nucleoside binding,purine nucleoside binding,DNA binding,DNA helicase activity,ATP-dependent DNA helicase activity,helicase activity,ATP binding,ATP-dependent helicase activity,DNA-dependent ATPase activity,ATPase activity,purine nucleotide binding,adenyl nucleotide binding,ribonucleotide binding,purine ribonucleotide binding,adenyl ribonucleotide binding,ATPase activity,purine…	GO:0006259,GO:0006281,GO:0006974,GO:0033554		GO:0000166,GO:0001882,GO:0001883,GO:0003677,GO:0003678,GO:0004003,GO:0004386,GO:0005524,GO:0008026,GO:0008094,GO:0016887,GO:0017076,GO:0030554,GO:0032553,GO:0032555,GO:0032559,GO:0042623,GO:0070035
BB_0345	NA	1195182	chr	353439	354636	-	-	0	0			0			0				DNA binding,sequence-specific DNA binding			GO:0003677,GO:0043565
BB_0346	NA	1195183	chr	354647	355298	-	-	1	0			0			1	SR0251
BB_0347	NA	1195184	chr	355490	356909	+	-	1	1	SR0252	685	0			0
BB_0348	pyk	1195185	chr	357006	358440	+	-	1	0			0			1	SR0253	monosaccharide metabolic process,glucose metabolic process,glucose catabolic process,generation of precursor metabolites and energy,glycolysis,carbohydrate catabolic process,hexose metabolic process,hexose catabolic process,cellular carbohydrate catabolic process,alcohol catabolic process,monosaccharide catabolic process		nucleotide binding,magnesium ion binding,nucleoside binding,purine nucleoside binding,pyruvate kinase activity,ATP binding,purine nucleotide binding,adenyl nucleotide binding,potassium ion binding,alkali metal ion binding,ribonucleotide binding,purine ribonucleotide binding,adenyl ribonucleotide binding,ion binding,cation binding,metal ion binding	GO:0005996,GO:0006006,GO:0006007,GO:0006091,GO:0006096,GO:0016052,GO:0019318,GO:0019320,GO:0044275,GO:0046164,GO:0046365		GO:0000166,GO:0000287,GO:0001882,GO:0001883,GO:0004743,GO:0005524,GO:0017076,GO:0030554,GO:0030955,GO:0031420,GO:0032553,GO:0032555,GO:0032559,GO:0043167,GO:0043169,GO:0046872
BB_0349	NA	1195186	chr	358457	359198	+	-	1	1	SR0254	75	0			0
BB_0350	rpmB	1195187	chr	359216	359495	-	-	0	0			0			0		translation	ribosome,ribonucleoprotein complex,non-membrane-bounded organelle,intracellular non-membrane-bounded organelle	structural constituent of ribosome,structural molecule activity	GO:0006412	GO:0005840,GO:0030529,GO:0043228,GO:0043232	GO:0003735,GO:0005198
BB_0351	NA	1195188	chr	359512	361078	-	2.47	1	0			0			1	SR0255
BB_0352	NA	1195189	chr	361187	362321	+	-	1	0			1	SR0256	6	0
BB_0353	NA	1195190	chr	362317	364117	-	-	1	0			1	SR0257	1402	0
BB_0354	NA	1195191	chr	364129	364972	-	-	0	0			0			0
BB_0355	NA	1195192	chr	365114	365603	-	-	0	0			0			0		regulation of transcription,regulation of transcription,regulation of RNA metabolic process		DNA binding,transcription factor activity,transcription regulator activity	GO:0006355,GO:0045449,GO:0051252		GO:0003677,GO:0003700,GO:0030528
BB_0357	NA	11493324	chr	365642	366236	-	-	2	1	SR0259	249	1	SR0258	356	0
BB_0358	NA	1195195	chr	366228	366960	-	-	1	0			1	SR0260	140	0		rRNA processing,RNA processing,rRNA metabolic process,ribonucleoprotein complex biogenesis,ncRNA processing,ncRNA metabolic process,ribosome biogenesis
BB_0359	NA	1195196	chr	366963	368391	-	-	1	0			1	SR0261	335	0		proteolysis		peptidase activity,serine-type peptidase activity,serine hydrolase activity,peptidase activity	GO:0006508		GO:0008233,GO:0008236,GO:0017171,GO:0070011
BB_0360	NA	1195197	chr	368455	368881	+	-	1	1	SR0262	37	0			0
BB_0361	NA	1195198	chr	368884	370027	+	-	1	1	SR0263	791	0			0		vitamin metabolic process,water-soluble vitamin metabolic process,porphyrin metabolic process,porphyrin biosynthetic process,vitamin biosynthetic process,cobalamin metabolic process,cobalamin biosynthetic process,heterocycle biosynthetic process,tetrapyrrole metabolic process,tetrapyrrole biosynthetic process,water-soluble vitamin biosynthetic process,nitrogen compound biosynthetic process,cofact…		nucleotide binding,nucleoside binding,purine nucleoside binding,glutaminase activity,ATP binding,hydrolase activity,purine nucleotide binding,adenyl nucleotide binding,ribonucleotide binding,purine ribonucleotide binding,adenyl ribonucleotide binding,cobyrinic acid a	GO:0006766,GO:0006767,GO:0006778,GO:0006779,GO:0009110,GO:0009235,GO:0009236,GO:0018130,GO:0033013,GO:0033014,GO:0042364,GO:0044271,GO:0051186,GO:0051188		GO:0000166,GO:0001882,GO:0001883,GO:0004359,GO:0005524,GO:0016811,GO:0017076,GO:0030554,GO:0032553,GO:0032555,GO:0032559,GO:0042242
BB_0362	lgt	1195199	chr	370026	371013	+	-	0	0			0			0		protein lipoylation,protein-cofactor linkage,lipoprotein metabolic process,lipoprotein biosynthetic process	plasma membrane,integral to membrane,intrinsic to membrane		GO:0009249,GO:0018065,GO:0042157,GO:0042158
BB_0363	NA	1195200	chr	371033	373046	+	-	0	0			0			0
BB_0364	mgsA	1195201	chr	373139	373520	+	-	1	0			1	SR0264	335	0		cellular aldehyde metabolic process,methylglyoxal metabolic process,methylglyoxal biosynthetic process,aldehyde biosynthetic process		methylglyoxal synthase activity,carbon-oxygen lyase activity	GO:0006081,GO:0009438,GO:0019242,GO:0046184		GO:0008929,GO:0016838
BB_0365	la7	1195202	chr	373566	374151	-	2.74	1	0			1	SR0265	51	0			plasma membrane,cell outer membrane,outer membrane,external encapsulating structure,cell envelope,intrinsic to membrane,anchored to membrane,envelope,external encapsulating structure part
BB_0366	NA	1195203	chr	374276	375653	+	-	0	0			0			0		proteolysis	vacuole	aminopeptidase activity,peptidase activity,metallopeptidase activity,exopeptidase activity,zinc ion binding,ion binding,cation binding,metal ion binding,transition metal ion binding,peptidase activity	GO:0006508	GO:0005773	GO:0004177,GO:0008233,GO:0008237,GO:0008238,GO:0008270,GO:0043167,GO:0043169,GO:0046872,GO:0046914,GO:0070011
BB_0367	NA	1195204	chr	375660	375939	+	-	0	0			0			0		carbohydrate transport,phosphoenolpyruvate-dependent sugar phosphotransferase system		sugar:hydrogen symporter activity,cation:sugar symporter activity,protein-N(PI)-phosphohistidine-sugar phosphotransferase activity,symporter activity,solute:cation symporter activity,solute:hydrogen symporter activity,sugar transmembrane transporter activity	GO:0008643,GO:0009401		GO:0005351,GO:0005402,GO:0008982,GO:0015293,GO:0015294,GO:0015295,GO:0051119
BB_0368	NA	1195205	chr	375960	377019	-	-	2	0			2	SR0266,SR0267	159,395	0		glycerol metabolic process,glycerol-3-phosphate metabolic process,phospholipid metabolic process,phosphorus metabolic process,phosphate metabolic process,lipid biosynthetic process,phospholipid biosynthetic process,carbohydrate catabolic process,alditol metabolic process,alditol catabolic process,glycerol catabolic process,organophosphate metabolic process,polyol metabolic process,cellular carboh…	glycerol-3-phosphate dehydrogenase complex	nucleotide binding,glycerol-3-phosphate dehydrogenase (NAD+) activity,glycerol-3-phosphate dehydrogenase [NAD(P)+] activity,cofactor binding,coenzyme binding,NAD or NADH binding	GO:0006071,GO:0006072,GO:0006644,GO:0006793,GO:0006796,GO:0008610,GO:0008654,GO:0016052,GO:0019400,GO:0019405,GO:0019563,GO:0019637,GO:0019751,GO:0044275,GO:0046164,GO:0046168,GO:0046174,GO:0055114	GO:0009331	GO:0000166,GO:0004367,GO:0047952,GO:0048037,GO:0050662,GO:0051287
BB_0369	NA	1195206	chr	377038	379258	-	-	0	0			0			0				nucleotide binding,nucleoside binding,purine nucleoside binding,ATP binding,peptidase activity,purine nucleotide binding,adenyl nucleotide binding,ribonucleotide binding,purine ribonucleotide binding,adenyl ribonucleotide binding			GO:0000166,GO:0001882,GO:0001883,GO:0005524,GO:0008233,GO:0017076,GO:0030554,GO:0032553,GO:0032555,GO:0032559
BB_0370	tyrS	1195207	chr	379340	380558	-	-	2	1	SR0268	463	1	SR0269	79	0		tRNA metabolic process,translation,tRNA aminoacylation for protein translation,tyrosyl-tRNA aminoacylation,ncRNA metabolic process,amino acid activation,tRNA aminoacylation		nucleotide binding,nucleoside binding,purine nucleoside binding,RNA binding,aminoacyl-tRNA ligase activity,tyrosine-tRNA ligase activity,ATP binding,ligase activity,ligase activity,purine nucleotide binding,adenyl nucleotide binding,ribonucleotide binding,purine ribonucleotide binding,adenyl ribonucleotide binding	GO:0006399,GO:0006412,GO:0006418,GO:0006437,GO:0034660,GO:0043038,GO:0043039		GO:0000166,GO:0001882,GO:0001883,GO:0003723,GO:0004812,GO:0004831,GO:0005524,GO:0016875,GO:0016876,GO:0017076,GO:0030554,GO:0032553,GO:0032555,GO:0032559
BB_0371	glyS	1195208	chr	380554	381892	-	-	0	0			0			0		tRNA metabolic process,translation,tRNA aminoacylation for protein translation,glycyl-tRNA aminoacylation,ncRNA metabolic process,amino acid activation,tRNA aminoacylation		nucleotide binding,nucleoside binding,purine nucleoside binding,aminoacyl-tRNA ligase activity,glycine-tRNA ligase activity,ATP binding,ligase activity,ligase activity,purine nucleotide binding,adenyl nucleotide binding,ribonucleotide binding,purine ribonucleotide binding,adenyl ribonucleotide binding	GO:0006399,GO:0006412,GO:0006418,GO:0006426,GO:0034660,GO:0043038,GO:0043039		GO:0000166,GO:0001882,GO:0001883,GO:0004812,GO:0004820,GO:0005524,GO:0016875,GO:0016876,GO:0017076,GO:0030554,GO:0032553,GO:0032555,GO:0032559
BB_0372	gltX	1195209	chr	381909	383382	-	-	0	0			0			0		tRNA metabolic process,translation,tRNA aminoacylation for protein translation,glutamyl-tRNA aminoacylation,ncRNA metabolic process,amino acid activation,tRNA aminoacylation		nucleotide binding,nucleoside binding,purine nucleoside binding,aminoacyl-tRNA ligase activity,glutamate-tRNA ligase activity,ATP binding,ligase activity,ligase activity,purine nucleotide binding,adenyl nucleotide binding,ribonucleotide binding,purine ribonucleotide binding,adenyl ribonucleotide binding	GO:0006399,GO:0006412,GO:0006418,GO:0006424,GO:0034660,GO:0043038,GO:0043039		GO:0000166,GO:0001882,GO:0001883,GO:0004812,GO:0004818,GO:0005524,GO:0016875,GO:0016876,GO:0017076,GO:0030554,GO:0032553,GO:0032555,GO:0032559
BB_0373	NA	1195210	chr	383394	384162	-	-	1	0			0			1	SR0270
BB_0374	NA	1195211	chr	384286	385426	+	-	0	0			0			0
BB_0375	pfs	1195212	chr	385448	386162	+	-	0	0			0			0		sulfur amino acid metabolic process,sulfur amino acid biosynthetic process,methionine metabolic process,sulfur metabolic process,cellular amino acid biosynthetic process,aspartate family amino acid metabolic process,aspartate family amino acid biosynthetic process,methionine biosynthetic process,nucleoside metabolic process,nucleoside catabolic process,amine biosynthetic process,organic acid bios…		adenosylhomocysteine nucleosidase activity,methylthioadenosine nucleosidase activity,hydrolase activity	GO:0000096,GO:0000097,GO:0006555,GO:0006790,GO:0008652,GO:0009066,GO:0009067,GO:0009086,GO:0009116,GO:0009164,GO:0009309,GO:0016053,GO:0019509,GO:0034655,GO:0034656,GO:0043094,GO:0043102,GO:0044270,GO:0044271,GO:0044272,GO:0046394,GO:0046700		GO:0008782,GO:0008930,GO:0016799
BB_0376	metK	1195213	chr	386158	387337	+	-	0	0			0			0		one-carbon metabolic process		nucleotide binding,magnesium ion binding,nucleoside binding,purine nucleoside binding,methionine adenosyltransferase activity,ATP binding,transferase activity,purine nucleotide binding,adenyl nucleotide binding,potassium ion binding,alkali metal ion binding,ribonucleotide binding,purine ribonucleotide binding,adenyl ribonucleotide binding,ion binding,cation binding,metal ion binding,transition me…	GO:0006730		GO:0000166,GO:0000287,GO:0001882,GO:0001883,GO:0004478,GO:0005524,GO:0016765,GO:0017076,GO:0030554,GO:0030955,GO:0031420,GO:0032553,GO:0032555,GO:0032559,GO:0043167,GO:0043169,GO:0046872,GO:0046914,GO:0050897
BB_0377	luxS	1195214	chr	387333	387807	+	-	0	0			0			0		quorum sensing,homeostatic process,homeostasis of number of cells,homeostasis of number of cells in a free-living population		iron ion binding,carbon-sulfur lyase activity,ion binding,cation binding,S-ribosylhomocysteine lyase activity,metal ion binding,transition metal ion binding	GO:0009372,GO:0042592,GO:0048872,GO:0048874		GO:0005506,GO:0016846,GO:0043167,GO:0043169,GO:0043768,GO:0046872,GO:0046914
BB_0378	NA	1195215	chr	387817	388480	-	-	1	0			1	SR0271	37	0
BB_0379	NA	1195216	chr	388506	388926	-	-	0	0			0			0
BB_0380	mgtE	1195217	chr	388976	390341	-	-	1	1	SR0272	328	0			0		ion transport,cation transport
BB_0381	NA	1195218	chr	390391	391819	-	-	1	0			0			1	SR0273	disaccharide metabolic process,trehalose metabolic process,oligosaccharide metabolic process,glycoside metabolic process	integral to membrane,intrinsic to membrane	alpha,trehalase activity	GO:0005984,GO:0005991,GO:0009311,GO:0016137	GO:0016021,GO:0031224	GO:0004555,GO:0015927
BB_0382	bmpB	1195219	chr	391931	392957	-	-	1	0			1	SR0274	351	0			plasma membrane,intrinsic to membrane,anchored to membrane	lipid binding		GO:0005886,GO:0031224,GO:0031225	GO:0008289
BB_0383	bmpA	1195220	chr	393043	394063	-	-	0	0			0			0			plasma membrane,intrinsic to membrane,anchored to membrane	lipid binding		GO:0005886,GO:0031224,GO:0031225	GO:0008289
BB_0384	bmpC	1195221	chr	394104	395166	-	-2.57	2	1	SR0276	312	1	SR0275	666	0			plasma membrane,intrinsic to membrane,anchored to membrane	lipid binding		GO:0005886,GO:0031224,GO:0031225	GO:0008289
BB_0385	bmpD	1195222	chr	395480	396506	-	-5.96	1	1	SR0278	77	0			0			plasma membrane,intrinsic to membrane,anchored to membrane	lipid binding		GO:0005886,GO:0031224,GO:0031225	GO:0008289
BB_0386	rpsG	1195223	chr	396603	397077	-	-	0	0			0			0		translation	ribosome,small ribosomal subunit,ribonucleoprotein complex,ribosomal subunit,non-membrane-bounded organelle,intracellular non-membrane-bounded organelle	tRNA binding,RNA binding,structural constituent of ribosome,structural molecule activity,rRNA binding	GO:0006412	GO:0005840,GO:0015935,GO:0030529,GO:0033279,GO:0043228,GO:0043232	GO:0000049,GO:0003723,GO:0003735,GO:0005198,GO:0019843
BB_0387	rpsL	1195224	chr	397101	397476	-	-	0	0			0			0		translation	ribosome,small ribosomal subunit,ribonucleoprotein complex,ribosomal subunit,non-membrane-bounded organelle,intracellular non-membrane-bounded organelle	tRNA binding,RNA binding,structural constituent of ribosome,structural molecule activity,rRNA binding	GO:0006412	GO:0005840,GO:0015935,GO:0030529,GO:0033279,GO:0043228,GO:0043232	GO:0000049,GO:0003723,GO:0003735,GO:0005198,GO:0019843
BB_0388	rpoC	1195225	chr	397543	401677	-	-	2	2	SR0279,SR0280	318,1640	0			0		transcription,transcription,RNA biosynthetic process		DNA binding,DNA-directed RNA polymerase activity,nucleotidyltransferase activity,RNA polymerase activity	GO:0006350,GO:0006351,GO:0032774		GO:0003677,GO:0003899,GO:0016779,GO:0034062
BB_0389	rpoB	1195226	chr	401692	405160	-	-	1	0			1	SR0281	2601	0		transcription,transcription,RNA biosynthetic process		nucleoside binding,DNA binding,DNA-directed RNA polymerase activity,nucleotidyltransferase activity,ribonucleoside binding,RNA polymerase activity	GO:0006350,GO:0006351,GO:0032774		GO:0001882,GO:0003677,GO:0003899,GO:0016779,GO:0032549,GO:0034062
BB_0390	rplL	1195227	chr	405242	405617	-	-	1	0			1	SR0282	212	0		translation	ribosome,ribonucleoprotein complex,non-membrane-bounded organelle,intracellular non-membrane-bounded organelle	structural constituent of ribosome,structural molecule activity	GO:0006412	GO:0005840,GO:0030529,GO:0043228,GO:0043232	GO:0003735,GO:0005198
BB_0391	NA	1195228	chr	405687	406176	-	-	0	0			0			0		translation,ribonucleoprotein complex biogenesis,ribosome biogenesis	ribosome,ribonucleoprotein complex,non-membrane-bounded organelle,intracellular non-membrane-bounded organelle	structural constituent of ribosome,structural molecule activity	GO:0006412,GO:0022613,GO:0042254	GO:0005840,GO:0030529,GO:0043228,GO:0043232	GO:0003735,GO:0005198
BB_0392	rplA	1195229	chr	406180	406861	-	-	0	0			0			0		RNA processing,translation,regulation of translation,posttranscriptional regulation of gene expression,regulation of cellular protein metabolic process	ribosome,large ribosomal subunit,ribonucleoprotein complex,ribosomal subunit,non-membrane-bounded organelle,intracellular non-membrane-bounded organelle	tRNA binding,RNA binding,structural constituent of ribosome,structural molecule activity,rRNA binding	GO:0006396,GO:0006412,GO:0006417,GO:0010608,GO:0032268	GO:0005840,GO:0015934,GO:0030529,GO:0033279,GO:0043228,GO:0043232	GO:0000049,GO:0003723,GO:0003735,GO:0005198,GO:0019843
BB_0393	rplK	1195230	chr	406860	407292	-	-	0	0			0			0		translation	ribosome,ribonucleoprotein complex,non-membrane-bounded organelle,intracellular non-membrane-bounded organelle	RNA binding,structural constituent of ribosome,structural molecule activity,rRNA binding	GO:0006412	GO:0005840,GO:0030529,GO:0043228,GO:0043232	GO:0003723,GO:0003735,GO:0005198,GO:0019843
BB_0394	nusG	1195231	chr	407343	407898	-	-	0	0			0			0		transcription,transcription,transcription termination,regulation of transcription,regulation of transcription from RNA polymerase II promoter,positive regulation of macromolecule metabolic process,cellular component disassembly,regulation of transcription termination,transcriptional attenuation,transcription antitermination,RNA biosynthetic process,regulation of RNA elongation,positive regulation…		transcription elongation regulator activity,transcription regulator activity	GO:0006350,GO:0006351,GO:0006353,GO:0006355,GO:0006357,GO:0010604,GO:0022411,GO:0031554,GO:0031555,GO:0031564,GO:0032774,GO:0032784,GO:0032786,GO:0032968,GO:0032984,GO:0034243,GO:0034621,GO:0034623,GO:0043241,GO:0043244,GO:0043624,GO:0043933,GO:0045449,GO:0045935,GO:0051173,GO:0051252,GO:0051254		GO:0003711,GO:0030528
BB_0395	secE	1195232	chr	407921	408092	-	-	0	0			0			0		protein targeting,intracellular protein transport,protein localization,protein secretion,protein transport,secretion by cell,cellular protein localization,establishment of protein localization,secretion,intracellular transport,transmembrane transport,cellular macromolecule localization	plasma membrane,integral to membrane,intrinsic to membrane	protein transmembrane transporter activity,protein transporter activity,primary active transmembrane transporter activity,P-P-bond-hydrolysis-driven transmembrane transporter activity,P-P-bond-hydrolysis-driven protein transmembrane transporter activity,macromolecule transmembrane transporter activity	GO:0006605,GO:0006886,GO:0008104,GO:0009306,GO:0015031,GO:0032940,GO:0034613,GO:0045184,GO:0046903,GO:0046907,GO:0055085,GO:0070727	GO:0005886,GO:0016021,GO:0031224	GO:0008320,GO:0008565,GO:0015399,GO:0015405,GO:0015450,GO:0022884
BB_0396	rpmG	1195234	chr	408200	408380	-	-	0	0			0			0		translation	ribosome,ribonucleoprotein complex,non-membrane-bounded organelle,intracellular non-membrane-bounded organelle	structural constituent of ribosome,structural molecule activity	GO:0006412	GO:0005840,GO:0030529,GO:0043228,GO:0043232	GO:0003735,GO:0005198
BB_0397	NA	1195235	chr	408553	409402	-	2.66	3	0			3	SR0285,SR0286,SR0287	161,353,690	0
BB_0398	NA	1195236	chr	409415	410447	-	-	3	1	SR0288	489	1	SR0289	476	1	SR0290
BB_0399	NA	1195237	chr	410786	411446	+	-	1	0			0			1	SR0291
BB_0400	NA	1195238	chr	411455	413006	-	-	0	0			0			0
BB_0401	NA	1195239	chr	413112	414315	+	-	4	2	SR0293,SR0295	632,1056	1	SR0294	695	1	SR0292
BB_0402	proS	1195240	chr	414326	415793	-	-	0	0			0			0		tRNA metabolic process,translation,tRNA aminoacylation for protein translation,prolyl-tRNA aminoacylation,ncRNA metabolic process,amino acid activation,tRNA aminoacylation		nucleotide binding,nucleoside binding,purine nucleoside binding,aminoacyl-tRNA ligase activity,proline-tRNA ligase activity,ATP binding,ligase activity,ligase activity,purine nucleotide binding,adenyl nucleotide binding,ribonucleotide binding,purine ribonucleotide binding,adenyl ribonucleotide binding	GO:0006399,GO:0006412,GO:0006418,GO:0006433,GO:0034660,GO:0043038,GO:0043039		GO:0000166,GO:0001882,GO:0001883,GO:0004812,GO:0004827,GO:0005524,GO:0016875,GO:0016876,GO:0017076,GO:0030554,GO:0032553,GO:0032555,GO:0032559
BB_0403	NA	1195241	chr	415845	416478	-	-	0	0			0			0
BB_0404	NA	1195242	chr	416688	417105	+	-	1	0			1	SR0297	232	0
BB_0405	NA	1195243	chr	417101	417713	+	-	0	0			0			0
BB_0406	NA	1195244	chr	417723	418335	+	-	1	0			1	SR0298	27	0
BB_0407	manA	1195245	chr	418387	419506	-	-	3	1	SR0300	811	2	SR0299,SR0301	40,1073	0				mannose-6-phosphate isomerase activity,zinc ion binding,intramolecular oxidoreductase activity,intramolecular oxidoreductase activity,ion binding,cation binding,metal ion binding,transition metal ion binding			GO:0004476,GO:0008270,GO:0016860,GO:0016861,GO:0043167,GO:0043169,GO:0046872,GO:0046914
BB_0408	NA	1195246	chr	419502	421380	-	-	0	0			0			0		carbohydrate transport,phosphoenolpyruvate-dependent sugar phosphotransferase system	plasma membrane,integral to membrane,intrinsic to membrane	sugar:hydrogen symporter activity,cation:sugar symporter activity,protein-N(PI)-phosphohistidine-sugar phosphotransferase activity,symporter activity,solute:cation symporter activity,solute:hydrogen symporter activity,sugar transmembrane transporter activity	GO:0008643,GO:0009401	GO:0005886,GO:0016021,GO:0031224	GO:0005351,GO:0005402,GO:0008982,GO:0015293,GO:0015294,GO:0015295,GO:0051119
BB_0409	NA	1195247	chr	421553	422183	+	-	2	1	SR0303	132	0			1	SR0302
BB_0411	NA	11493325	chr	422179	423058	+	-	0	0			0			0
BB_0412	NA	1195250	chr	423054	423834	+	-	3	1	SR0305	464	2	SR0304,SR0306	122,658	0
BB_0413	NA	1195251	chr	423821	424442	-	-	1	0			1	SR0307	333	0
BB_0414	NA	1195252	chr	424693	425551	+	-	0	0			0			0
BB_0415	NA	1195253	chr	425583	426711	+	-	1	0			1	SR0308	-18	0		two-component signal transduction system (phosphorelay),regulation of transcription,chemotaxis,behavior,locomotory behavior,taxis,regulation of transcription,regulation of RNA metabolic process		two-component response regulator activity,carboxylesterase activity,protein-glutamate methylesterase activity,transcription regulator activity,protein methylesterase activity	GO:0000160,GO:0006355,GO:0006935,GO:0007610,GO:0007626,GO:0042330,GO:0045449,GO:0051252		GO:0000156,GO:0004091,GO:0008984,GO:0030528,GO:0051723
BB_0416	NA	1195254	chr	426735	427950	+	-	0	0			0			0
BB_0417	NA	1195255	chr	427986	428622	+	-	2	1	SR0309	429	1	SR0310	568	0		nucleotide biosynthetic process,nucleobase,nucleobase,nitrogen compound biosynthetic process		nucleotide binding,nucleoside binding,purine nucleoside binding,adenylate kinase activity,ATP binding,phosphotransferase activity,purine nucleotide binding,nucleotide kinase activity,nucleobase,adenyl nucleotide binding,ribonucleotide binding,purine ribonucleotide binding,adenyl ribonucleotide binding	GO:0009165,GO:0034404,GO:0034654,GO:0044271		GO:0000166,GO:0001882,GO:0001883,GO:0004017,GO:0005524,GO:0016776,GO:0017076,GO:0019201,GO:0019205,GO:0030554,GO:0032553,GO:0032555,GO:0032559
BB_0418	NA	1195256	chr	428645	429674	+	-	2	0			2	SR0311,SR0312	119,328	0
BB_0419	NA	1195257	chr	429692	430616	-	-	1	0			1	SR0313	752	0		two-component signal transduction system (phosphorelay),regulation of transcription,regulation of transcription,regulation of RNA metabolic process		two-component response regulator activity,transcription regulator activity	GO:0000160,GO:0006355,GO:0045449,GO:0051252		GO:0000156,GO:0030528
BB_0420	NA	1195258	chr	430618	435103	-	-	2	1	SR0315	480	1	SR0314	1206	0		two-component signal transduction system (phosphorelay),regulation of transcription,protein amino acid phosphorylation,phosphorus metabolic process,phosphate metabolic process,intracellular signaling cascade,phosphorylation,peptidyl-histidine phosphorylation,peptidyl-histidine modification,regulation of transcription,regulation of RNA metabolic process		two-component sensor activity,two-component response regulator activity,nucleotide binding,nucleoside binding,purine nucleoside binding,phospholipase activity,phospholipase C activity,protein kinase activity,protein histidine kinase activity,ATP binding,phosphoric diester hydrolase activity,lipase activity,phosphotransferase activity,purine nucleotide binding,transcription regulator activity,aden…	GO:0000160,GO:0006355,GO:0006468,GO:0006793,GO:0006796,GO:0007242,GO:0016310,GO:0018106,GO:0018202,GO:0045449,GO:0051252		GO:0000155,GO:0000156,GO:0000166,GO:0001882,GO:0001883,GO:0004620,GO:0004629,GO:0004672,GO:0004673,GO:0005524,GO:0008081,GO:0016298,GO:0016775,GO:0017076,GO:0030528,GO:0030554,GO:0032553,GO:0032555,GO:0032559
BB_0421	NA	1195263	chr	441712	442552	-	-	0	0			0			0
BB_0422	NA	1195264	chr	442687	443248	-	-	2	1	SR0322	409	1	SR0323	211	0		DNA metabolic process,DNA repair,base-excision repair,response to DNA damage stimulus,cellular response to stress		DNA binding,alkylbase DNA N-glycosylase activity,hydrolase activity,DNA N-glycosylase activity	GO:0006259,GO:0006281,GO:0006284,GO:0006974,GO:0033554		GO:0003677,GO:0003905,GO:0016799,GO:0019104
BB_0426	NA	1195271	chr	446326	446875	-	-	0	0			0			0
BB_0427	NA	1195272	chr	446968	447736	-	-	0	0			0			0
BB_0428	NA	1195273	chr	447854	448172	+	-	0	0			0			0
BB_0429	NA	1195274	chr	448201	448591	-	-	0	0			0			0
BB_0430	NA	1195275	chr	448707	449310	+	-	0	0			0			0
BB_0431	NA	1195276	chr	449418	450171	+	-	0	0			0			0		vitamin metabolic process,water-soluble vitamin metabolic process,porphyrin metabolic process,porphyrin biosynthetic process,vitamin biosynthetic process,cobalamin metabolic process,cobalamin biosynthetic process,heterocycle biosynthetic process,tetrapyrrole metabolic process,tetrapyrrole biosynthetic process,water-soluble vitamin biosynthetic process,nitrogen compound biosynthetic process,cofact…		glutaminase activity,hydrolase activity,cobyrinic acid a	GO:0006766,GO:0006767,GO:0006778,GO:0006779,GO:0009110,GO:0009235,GO:0009236,GO:0018130,GO:0033013,GO:0033014,GO:0042364,GO:0044271,GO:0051186,GO:0051188		GO:0004359,GO:0016811,GO:0042242
BB_0432	NA	1195277	chr	450173	450887	+	-	1	0			1	SR0331	217	0
BB_0434	NA	1195279	chr	451138	451921	-	-	1	1	SR0332	461	0			0		chromosome segregation		DNA binding	GO:0007059		GO:0003677
BB_0435	gyrA	1195280	chr	452039	454472	-	-	1	0			1	SR0333	787	0		DNA metabolic process,DNA topological change,response to antibiotic	chromosome,non-membrane-bounded organelle,intracellular non-membrane-bounded organelle	nucleotide binding,nucleoside binding,purine nucleoside binding,DNA binding,DNA topoisomerase activity,DNA topoisomerase (ATP-hydrolyzing) activity,ATP binding,purine nucleotide binding,adenyl nucleotide binding,ribonucleotide binding,purine ribonucleotide binding,adenyl ribonucleotide binding	GO:0006259,GO:0006265,GO:0046677	GO:0005694,GO:0043228,GO:0043232	GO:0000166,GO:0001882,GO:0001883,GO:0003677,GO:0003916,GO:0003918,GO:0005524,GO:0017076,GO:0030554,GO:0032553,GO:0032555,GO:0032559
BB_0436	gyrB	1195281	chr	454483	456388	-	-	2	0			2	SR0334,SR0335	1176,1628	0		DNA metabolic process,DNA topological change	chromosome,non-membrane-bounded organelle,intracellular non-membrane-bounded organelle	nucleotide binding,nucleoside binding,purine nucleoside binding,DNA binding,DNA topoisomerase activity,DNA topoisomerase (ATP-hydrolyzing) activity,ATP binding,purine nucleotide binding,adenyl nucleotide binding,ribonucleotide binding,purine ribonucleotide binding,adenyl ribonucleotide binding	GO:0006259,GO:0006265	GO:0005694,GO:0043228,GO:0043232	GO:0000166,GO:0001882,GO:0001883,GO:0003677,GO:0003916,GO:0003918,GO:0005524,GO:0017076,GO:0030554,GO:0032553,GO:0032555,GO:0032559
BB_0437	dnaA	1195282	chr	456575	458036	+	-	3	1	SR0338	546	2	SR0337,SR0339	209,706	0		DNA metabolic process,DNA replication,DNA-dependent DNA replication,DNA replication initiation,regulation of DNA replication,regulation of DNA metabolic process		nucleotide binding,nucleoside binding,purine nucleoside binding,DNA binding,DNA replication origin binding,ATP binding,purine nucleotide binding,adenyl nucleotide binding,ribonucleotide binding,purine ribonucleotide binding,adenyl ribonucleotide binding,sequence-specific DNA binding	GO:0006259,GO:0006260,GO:0006261,GO:0006270,GO:0006275,GO:0051052		GO:0000166,GO:0001882,GO:0001883,GO:0003677,GO:0003688,GO:0005524,GO:0017076,GO:0030554,GO:0032553,GO:0032555,GO:0032559,GO:0043565
BB_0438	dnaN	1195283	chr	458276	459434	+	-	0	0			0			0		DNA metabolic process,DNA replication		DNA binding,DNA-directed DNA polymerase activity,nuclease activity,exonuclease activity,3'-5' exonuclease activity,nucleotidyltransferase activity,DNA polymerase activity	GO:0006259,GO:0006260		GO:0003677,GO:0003887,GO:0004518,GO:0004527,GO:0008408,GO:0016779,GO:0034061
BB_0439	NA	1195284	chr	459524	459824	+	-	0	0			0			0
BB_0440	rpmH	1195285	chr	459915	460071	+	-	0	0			0			0		translation	ribosome,ribonucleoprotein complex,non-membrane-bounded organelle,intracellular non-membrane-bounded organelle	structural constituent of ribosome,structural molecule activity	GO:0006412	GO:0005840,GO:0030529,GO:0043228,GO:0043232	GO:0003735,GO:0005198
BB_0441	rnpA	1195286	chr	460051	460411	+	-	0	0			0			0		tRNA 5'-leader removal,RNA processing,tRNA metabolic process,tRNA processing,ncRNA processing,ncRNA metabolic process		tRNA binding,RNA binding,nuclease activity,endonuclease activity,endoribonuclease activity,ribonuclease P activity,ribonuclease activity,tRNA-specific ribonuclease activity,endoribonuclease activity,endonuclease activity	GO:0001682,GO:0006396,GO:0006399,GO:0008033,GO:0034470,GO:0034660		GO:0000049,GO:0003723,GO:0004518,GO:0004519,GO:0004521,GO:0004526,GO:0004540,GO:0004549,GO:0016891,GO:0016893
BB_0442	NA	1195287	chr	460397	462032	+	-	1	0			1	SR0340	1307	0		protein localization,membrane organization,cellular protein localization,protein insertion into membrane,localization within membrane,cellular macromolecule localization	plasma membrane,integral to membrane,intrinsic to membrane		GO:0008104,GO:0016044,GO:0034613,GO:0051205,GO:0051668,GO:0070727
BB_0443	NA	1195288	chr	462044	462773	+	-	0	0			0			0				RNA binding			GO:0003723
BB_0444	NA	1195289	chr	462818	463886	+	-	0	0			0			0				racemase and epimerase activity,racemase and epimerase activity,cofactor binding,coenzyme binding			GO:0016854,GO:0016857,GO:0048037,GO:0050662
BB_0445	fbaA	1195290	chr	464052	465132	+	-	1	1	SR0341	988	0			0		monosaccharide metabolic process,glucose metabolic process,glucose catabolic process,generation of precursor metabolites and energy,glycolysis,carbohydrate catabolic process,hexose metabolic process,hexose catabolic process,cellular carbohydrate catabolic process,alcohol catabolic process,monosaccharide catabolic process		fructose-bisphosphate aldolase activity,zinc ion binding,aldehyde-lyase activity,ion binding,cation binding,metal ion binding,transition metal ion binding	GO:0005996,GO:0006006,GO:0006007,GO:0006091,GO:0006096,GO:0016052,GO:0019318,GO:0019320,GO:0044275,GO:0046164,GO:0046365		GO:0004332,GO:0008270,GO:0016832,GO:0043167,GO:0043169,GO:0046872,GO:0046914
BB_0446	aspS	1195291	chr	465517	467278	-	-	3	3	SR0342,SR0343,SR0344	521,669,830	0			0		tRNA metabolic process,translation,tRNA aminoacylation for protein translation,aspartyl-tRNA aminoacylation,ncRNA metabolic process,amino acid activation,tRNA aminoacylation		nucleotide binding,nucleoside binding,purine nucleoside binding,aminoacyl-tRNA ligase activity,aspartate-tRNA ligase activity,ATP binding,ligase activity,ligase activity,purine nucleotide binding,adenyl nucleotide binding,ribonucleotide binding,purine ribonucleotide binding,adenyl ribonucleotide binding	GO:0006399,GO:0006412,GO:0006418,GO:0006422,GO:0034660,GO:0043038,GO:0043039		GO:0000166,GO:0001882,GO:0001883,GO:0004812,GO:0004815,GO:0005524,GO:0016875,GO:0016876,GO:0017076,GO:0030554,GO:0032553,GO:0032555,GO:0032559
BB_0447	NA	1195292	chr	467281	469387	-	-	2	1	SR0345	1491	1	SR0346	5	0		ion transport,cation transport,carbohydrate transport,phosphoenolpyruvate-dependent sugar phosphotransferase system	integral to membrane,intrinsic to membrane	sugar:hydrogen symporter activity,cation:sugar symporter activity,symporter activity,solute:cation symporter activity,solute:hydrogen symporter activity,antiporter activity,solute:cation antiporter activity,solute:hydrogen antiporter activity,solute:solute antiporter activity,sugar transmembrane transporter activity	GO:0006811,GO:0006812,GO:0008643,GO:0009401	GO:0016021,GO:0031224	GO:0005351,GO:0005402,GO:0015293,GO:0015294,GO:0015295,GO:0015297,GO:0015298,GO:0015299,GO:0015300,GO:0051119
BB_0448	NA	1195293	chr	469389	469665	-	-	0	0			0			0		carbohydrate transport,phosphoenolpyruvate-dependent sugar phosphotransferase system		sugar:hydrogen symporter activity,cation:sugar symporter activity,symporter activity,solute:cation symporter activity,solute:hydrogen symporter activity,sugar transmembrane transporter activity	GO:0008643,GO:0009401		GO:0005351,GO:0005402,GO:0015293,GO:0015294,GO:0015295,GO:0051119
BB_0449	NA	1195294	chr	469677	469971	-	-	0	0			0			0
BB_0450	rpoN	1195295	chr	469960	471220	-	-	0	0			0			0		transcription,transcription,transcription initiation,regulation of transcription,protein complex assembly,RNA biosynthetic process,macromolecular complex subunit organization,regulation of transcription,regulation of RNA metabolic process,macromolecular complex assembly,protein complex biogenesis		DNA binding,transcription factor activity,DNA-directed RNA polymerase activity,nucleotidyltransferase activity,sigma factor activity,transcription regulator activity,RNA polymerase activity	GO:0006350,GO:0006351,GO:0006352,GO:0006355,GO:0006461,GO:0032774,GO:0043933,GO:0045449,GO:0051252,GO:0065003,GO:0070271		GO:0003677,GO:0003700,GO:0003899,GO:0016779,GO:0016987,GO:0030528,GO:0034062
BB_0451	NA	1195296	chr	471222	471756	-	-	0	0			0			0		ion transport,anion transport,inorganic anion transport,chromate transport		anion transmembrane transporter activity,inorganic anion transmembrane transporter activity,chromate transmembrane transporter activity	GO:0006811,GO:0006820,GO:0015698,GO:0015703		GO:0008509,GO:0015103,GO:0015109
BB_0452	NA	1195297	chr	471770	472358	-	-	2	1	SR0347	271	1	SR0348	147	0		ion transport,anion transport,inorganic anion transport,chromate transport		anion transmembrane transporter activity,inorganic anion transmembrane transporter activity,chromate transmembrane transporter activity	GO:0006811,GO:0006820,GO:0015698,GO:0015703		GO:0008509,GO:0015103,GO:0015109
BB_0453	NA	1195298	chr	472565	473408	+	-	0	0			0			0
BB_0454	NA	1195299	chr	473404	474556	-	-	2	0			1	SR0349	718	1	SR0350
BB_0455	NA	1195300	chr	474612	475602	+	-	0	0			0			0		DNA metabolic process,DNA replication	DNA polymerase III complex,DNA polymerase complex	DNA binding,DNA-directed DNA polymerase activity,nucleotidyltransferase activity,DNA polymerase activity	GO:0006259,GO:0006260	GO:0009360,GO:0042575	GO:0003677,GO:0003887,GO:0016779,GO:0034061
BB_0456	NA	1195301	chr	475605	476211	+	-	1	0			1	SR0351	33	0
BB_0457	uvrC	1195302	chr	476262	478005	-	-	3	1	SR0352	1651	1	SR0353	373	1	SR0354	DNA metabolic process,DNA repair,nucleotide-excision repair,response to DNA damage stimulus,SOS response,response to extracellular stimulus,cellular response to extracellular stimulus,cellular response to stress	excinuclease repair complex	DNA binding,nuclease activity,endonuclease activity,endodeoxyribonuclease activity,deoxyribonuclease activity,excinuclease ABC activity	GO:0006259,GO:0006281,GO:0006289,GO:0006974,GO:0009432,GO:0009991,GO:0031668,GO:0033554	GO:0009380	GO:0003677,GO:0004518,GO:0004519,GO:0004520,GO:0004536,GO:0009381
BB_0458	NA	1195303	chr	478195	479716	+	-	1	0			1	SR0355	776	0
BB_0459	NA	1195304	chr	479708	481019	+	-	0	0			0			0
BB_0460	NA	1195305	chr	481343	482057	-	-	0	0			0			0
BB_0461	NA	1195307	chr	482599	484282	+	-	2	1	SR0361	623	1	SR0362	1424	0		DNA metabolic process,DNA replication	DNA polymerase III complex,DNA polymerase complex	nucleotide binding,nucleoside binding,purine nucleoside binding,DNA binding,DNA-directed DNA polymerase activity,ATP binding,nucleotidyltransferase activity,purine nucleotide binding,adenyl nucleotide binding,ribonucleotide binding,purine ribonucleotide binding,adenyl ribonucleotide binding,DNA polymerase activity	GO:0006259,GO:0006260	GO:0009360,GO:0042575	GO:0000166,GO:0001882,GO:0001883,GO:0003677,GO:0003887,GO:0005524,GO:0016779,GO:0017076,GO:0030554,GO:0032553,GO:0032555,GO:0032559,GO:0034061
BB_0462	efbC	1195308	chr	484286	484586	+	-	0	0			0			0
BB_0463	NA	1195309	chr	484756	485266	+	-	0	0			0			0		purine nucleotide metabolic process,purine nucleotide biosynthetic process,GTP biosynthetic process,pyrimidine nucleoside metabolic process,pyrimidine nucleotide metabolic process,pyrimidine nucleotide biosynthetic process,UTP biosynthetic process,CTP biosynthetic process,nucleoside metabolic process,ribonucleoside metabolic process,nucleoside triphosphate metabolic process,nucleoside triphosphat…		nucleotide binding,magnesium ion binding,nucleoside binding,purine nucleoside binding,nucleoside diphosphate kinase activity,ATP binding,phosphotransferase activity,purine nucleotide binding,nucleobase,adenyl nucleotide binding,ribonucleotide binding,purine ribonucleotide binding,adenyl ribonucleotide binding,ion binding,cation binding,metal ion binding	GO:0006163,GO:0006164,GO:0006183,GO:0006213,GO:0006220,GO:0006221,GO:0006228,GO:0006241,GO:0009116,GO:0009119,GO:0009141,GO:0009142,GO:0009144,GO:0009145,GO:0009147,GO:0009148,GO:0009150,GO:0009152,GO:0009165,GO:0009199,GO:0009201,GO:0009205,GO:0009206,GO:0009208,GO:0009209,GO:0009218,GO:0009220,GO:0009259,GO:0009260,GO:0034404,GO:0034654,GO:0044271,GO:0046036,GO:0046039,GO:0046051,GO:0046131		GO:0000166,GO:0000287,GO:0001882,GO:0001883,GO:0004550,GO:0005524,GO:0016776,GO:0017076,GO:0019205,GO:0030554,GO:0032553,GO:0032555,GO:0032559,GO:0043167,GO:0043169,GO:0046872
BB_0464	NA	1195310	chr	485549	486077	+	-	0	0			0			0
BB_0465	NA	1195311	chr	486073	486769	+	-	2	1	SR0364	354	1	SR0365	482	0
BB_0466	NA	1195312	chr	486746	487538	+	-3.54	1	1	SR0366	88	0			0				nucleotide binding,nucleoside binding,purine nucleoside binding,ATP binding,ATPase activity,purine nucleotide binding,adenyl nucleotide binding,ribonucleotide binding,purine ribonucleotide binding,adenyl ribonucleotide binding			GO:0000166,GO:0001882,GO:0001883,GO:0005524,GO:0016887,GO:0017076,GO:0030554,GO:0032553,GO:0032555,GO:0032559
BB_0467	NA	1195313	chr	487534	488224	+	-	2	0			2	SR0367,SR0368	185,380	0
BB_0468	NA	1195314	chr	488225	488972	+	-	0	0			0			0
BB_0469	lspA	1195315	chr	488982	489495	+	-	1	1	SR0369	117	0			0		proteolysis	plasma membrane,integral to membrane,intrinsic to membrane	endopeptidase activity,aspartic-type endopeptidase activity,peptidase activity,aspartic-type peptidase activity,peptidase activity	GO:0006508	GO:0005886,GO:0016021,GO:0031224	GO:0004175,GO:0004190,GO:0008233,GO:0070001,GO:0070011
BB_0470	NA	NA	chr	489539	489719	+	-	0	0			0			0
BB_0471	NA	1195317	chr	489732	490554	+	-	4	3	SR0371,SR0372,SR0373	197,344,521	1	SR0370	138	0
BB_0472	murA	1195318	chr	490643	491927	+	-	1	0			1	SR0374	4	0		peptidoglycan metabolic process,polysaccharide biosynthetic process,polysaccharide metabolic process,monosaccharide metabolic process,aminoglycan metabolic process,aminoglycan biosynthetic process,glycosaminoglycan biosynthetic process,amino sugar metabolic process,cell wall organization,cell cycle,regulation of cell shape,nucleotide-sugar metabolic process,peptidoglycan biosynthetic process,pept…		UDP-N-acetylglucosamine 1-carboxyvinyltransferase activity,transferase activity	GO:0000270,GO:0000271,GO:0005976,GO:0005996,GO:0006022,GO:0006023,GO:0006024,GO:0006040,GO:0007047,GO:0007049,GO:0008360,GO:0009225,GO:0009252,GO:0009273,GO:0010382,GO:0016051,GO:0019276,GO:0019277,GO:0022604,GO:0030203,GO:0034637,GO:0042546,GO:0044036,GO:0044038,GO:0045229,GO:0046165,GO:0046349,GO:0046364,GO:0051301,GO:0070589		GO:0008760,GO:0016765
BB_0473	NA	1195319	chr	492587	493952	+	-	2	0			2	SR0375,SR0376	807,1097	0		multidrug transport,drug transport,response to drug,transmembrane transport		drug transporter activity,antiporter activity	GO:0006855,GO:0015893,GO:0042493,GO:0055085		GO:0015238,GO:0015297
BB_0475	NA	1195321	chr	494149	494539	-	-	0	0			0			0
BB_0476	tuf	1195322	chr	495032	496217	+	-	0	0			0			0		translation,translational elongation		nucleotide binding,translation elongation factor activity,GTPase activity,GTP binding,translation factor activity,purine nucleotide binding,guanyl nucleotide binding,ribonucleotide binding,purine ribonucleotide binding,guanyl ribonucleotide binding	GO:0006412,GO:0006414		GO:0000166,GO:0003746,GO:0003924,GO:0005525,GO:0008135,GO:0017076,GO:0019001,GO:0032553,GO:0032555,GO:0032561
BB_0477	rpsJ	1195323	chr	496267	496579	+	-	0	0			0			0		translation	ribosome,small ribosomal subunit,ribonucleoprotein complex,ribosomal subunit,non-membrane-bounded organelle,intracellular non-membrane-bounded organelle	tRNA binding,RNA binding,structural constituent of ribosome,structural molecule activity	GO:0006412	GO:0005840,GO:0015935,GO:0030529,GO:0033279,GO:0043228,GO:0043232	GO:0000049,GO:0003723,GO:0003735,GO:0005198
BB_0478	rplC	1195324	chr	496614	497235	+	-	1	0			1	SR0379	512	0		translation	ribosome,ribonucleoprotein complex,non-membrane-bounded organelle,intracellular non-membrane-bounded organelle	RNA binding,structural constituent of ribosome,structural molecule activity,rRNA binding	GO:0006412	GO:0005840,GO:0030529,GO:0043228,GO:0043232	GO:0003723,GO:0003735,GO:0005198,GO:0019843
BB_0479	rplD	1195325	chr	497244	497874	+	-	0	0			0			0		translation	ribosome,ribonucleoprotein complex,non-membrane-bounded organelle,intracellular non-membrane-bounded organelle	RNA binding,structural constituent of ribosome,structural molecule activity,rRNA binding	GO:0006412	GO:0005840,GO:0030529,GO:0043228,GO:0043232	GO:0003723,GO:0003735,GO:0005198,GO:0019843
BB_0480	rplW	1195326	chr	497894	498191	+	-	0	0			0			0		translation	ribosome,ribonucleoprotein complex,non-membrane-bounded organelle,intracellular non-membrane-bounded organelle	nucleotide binding,RNA binding,structural constituent of ribosome,structural molecule activity,rRNA binding	GO:0006412	GO:0005840,GO:0030529,GO:0043228,GO:0043232	GO:0000166,GO:0003723,GO:0003735,GO:0005198,GO:0019843
BB_0481	rplB	1195327	chr	498212	499046	+	-	1	0			1	SR0380	629	0		translation	ribosome,large ribosomal subunit,ribonucleoprotein complex,ribosomal subunit,non-membrane-bounded organelle,intracellular non-membrane-bounded organelle	RNA binding,structural constituent of ribosome,structural molecule activity,rRNA binding	GO:0006412	GO:0005840,GO:0015934,GO:0030529,GO:0033279,GO:0043228,GO:0043232	GO:0003723,GO:0003735,GO:0005198,GO:0019843
BB_0482	rpsS	1195328	chr	499055	499334	+	-	0	0			0			0		translation	ribosome,small ribosomal subunit,ribonucleoprotein complex,ribosomal subunit,non-membrane-bounded organelle,intracellular non-membrane-bounded organelle	RNA binding,structural constituent of ribosome,structural molecule activity,rRNA binding	GO:0006412	GO:0005840,GO:0015935,GO:0030529,GO:0033279,GO:0043228,GO:0043232	GO:0003723,GO:0003735,GO:0005198,GO:0019843
BB_0483	rplV	1195329	chr	499340	499703	+	-	0	0			0			0		translation	ribosome,large ribosomal subunit,ribonucleoprotein complex,ribosomal subunit,non-membrane-bounded organelle,intracellular non-membrane-bounded organelle	RNA binding,structural constituent of ribosome,structural molecule activity,rRNA binding	GO:0006412	GO:0005840,GO:0015934,GO:0030529,GO:0033279,GO:0043228,GO:0043232	GO:0003723,GO:0003735,GO:0005198,GO:0019843
BB_0484	rpsC	1195330	chr	499706	500588	+	-	0	0			0			0		translation	ribosome,small ribosomal subunit,ribonucleoprotein complex,ribosomal subunit,non-membrane-bounded organelle,intracellular non-membrane-bounded organelle	RNA binding,structural constituent of ribosome,structural molecule activity,rRNA binding	GO:0006412	GO:0005840,GO:0015935,GO:0030529,GO:0033279,GO:0043228,GO:0043232	GO:0003723,GO:0003735,GO:0005198,GO:0019843
BB_0485	rplP	1195331	chr	500592	501009	+	-	0	0			0			0		translation	ribosome,ribonucleoprotein complex,non-membrane-bounded organelle,intracellular non-membrane-bounded organelle	tRNA binding,RNA binding,structural constituent of ribosome,structural molecule activity,rRNA binding	GO:0006412	GO:0005840,GO:0030529,GO:0043228,GO:0043232	GO:0000049,GO:0003723,GO:0003735,GO:0005198,GO:0019843
BB_0486	rpmC	1195332	chr	501014	501212	+	-	0	0			0			0		translation	ribosome,ribonucleoprotein complex,non-membrane-bounded organelle,intracellular non-membrane-bounded organelle	structural constituent of ribosome,structural molecule activity	GO:0006412	GO:0005840,GO:0030529,GO:0043228,GO:0043232	GO:0003735,GO:0005198
BB_0487	rpsQ	1195333	chr	501214	501469	+	-	0	0			0			0		translation	ribosome,ribonucleoprotein complex,non-membrane-bounded organelle,intracellular non-membrane-bounded organelle	RNA binding,structural constituent of ribosome,structural molecule activity,rRNA binding	GO:0006412	GO:0005840,GO:0030529,GO:0043228,GO:0043232	GO:0003723,GO:0003735,GO:0005198,GO:0019843
BB_0488	rplN	1195334	chr	501496	501865	+	-	0	0			0			0		translation	ribosome,large ribosomal subunit,ribonucleoprotein complex,ribosomal subunit,non-membrane-bounded organelle,intracellular non-membrane-bounded organelle	RNA binding,structural constituent of ribosome,structural molecule activity,rRNA binding	GO:0006412	GO:0005840,GO:0015934,GO:0030529,GO:0033279,GO:0043228,GO:0043232	GO:0003723,GO:0003735,GO:0005198,GO:0019843
BB_0489	rplX	1195335	chr	501879	502185	+	-	0	0			0			0		translation	ribosome,ribonucleoprotein complex,non-membrane-bounded organelle,intracellular non-membrane-bounded organelle	RNA binding,structural constituent of ribosome,structural molecule activity,rRNA binding	GO:0006412	GO:0005840,GO:0030529,GO:0043228,GO:0043232	GO:0003723,GO:0003735,GO:0005198,GO:0019843
BB_0490	NA	1195336	chr	502190	502739	+	-	0	0			0			0		translation	ribosome,ribonucleoprotein complex,non-membrane-bounded organelle,intracellular non-membrane-bounded organelle	tRNA binding,RNA binding,structural constituent of ribosome,structural molecule activity,rRNA binding	GO:0006412	GO:0005840,GO:0030529,GO:0043228,GO:0043232	GO:0000049,GO:0003723,GO:0003735,GO:0005198,GO:0019843
BB_0491	rpsN	1195337	chr	502755	502941	+	-	0	0			0			0		translation	ribosome,ribonucleoprotein complex,non-membrane-bounded organelle,intracellular non-membrane-bounded organelle	RNA binding,structural constituent of ribosome,structural molecule activity,zinc ion binding,rRNA binding,ion binding,cation binding,metal ion binding,transition metal ion binding	GO:0006412	GO:0005840,GO:0030529,GO:0043228,GO:0043232	GO:0003723,GO:0003735,GO:0005198,GO:0008270,GO:0019843,GO:0043167,GO:0043169,GO:0046872,GO:0046914
BB_0492	rpsH	1195338	chr	502950	503349	+	-	0	0			0			0		translation	ribosome,ribonucleoprotein complex,non-membrane-bounded organelle,intracellular non-membrane-bounded organelle	RNA binding,structural constituent of ribosome,structural molecule activity,rRNA binding	GO:0006412	GO:0005840,GO:0030529,GO:0043228,GO:0043232	GO:0003723,GO:0003735,GO:0005198,GO:0019843
BB_0493	NA	1195339	chr	503365	503908	+	-	2	1	SR0381	145	1	SR0382	180	0		translation	ribosome,ribonucleoprotein complex,non-membrane-bounded organelle,intracellular non-membrane-bounded organelle	RNA binding,structural constituent of ribosome,structural molecule activity,rRNA binding	GO:0006412	GO:0005840,GO:0030529,GO:0043228,GO:0043232	GO:0003723,GO:0003735,GO:0005198,GO:0019843
BB_0494	rplR	1195340	chr	503925	504285	+	-	0	0			0			0		translation	ribosome,ribonucleoprotein complex,non-membrane-bounded organelle,intracellular non-membrane-bounded organelle	RNA binding,structural constituent of ribosome,structural molecule activity,rRNA binding	GO:0006412	GO:0005840,GO:0030529,GO:0043228,GO:0043232	GO:0003723,GO:0003735,GO:0005198,GO:0019843
BB_0495	rpsE	1195341	chr	504297	504795	+	-	0	0			0			0		translation	ribosome,small ribosomal subunit,ribonucleoprotein complex,ribosomal subunit,non-membrane-bounded organelle,intracellular non-membrane-bounded organelle	RNA binding,structural constituent of ribosome,structural molecule activity,rRNA binding	GO:0006412	GO:0005840,GO:0015935,GO:0030529,GO:0033279,GO:0043228,GO:0043232	GO:0003723,GO:0003735,GO:0005198,GO:0019843
BB_0496	NA	1195342	chr	504798	505104	+	-	0	0			0			0		translation	ribosome,large ribosomal subunit,ribonucleoprotein complex,ribosomal subunit,non-membrane-bounded organelle,intracellular non-membrane-bounded organelle	structural constituent of ribosome,structural molecule activity	GO:0006412	GO:0005840,GO:0015934,GO:0030529,GO:0033279,GO:0043228,GO:0043232	GO:0003735,GO:0005198
BB_0497	rplO	1195343	chr	505103	505541	+	-	0	0			0			0		translation	ribosome,large ribosomal subunit,ribonucleoprotein complex,ribosomal subunit,non-membrane-bounded organelle,intracellular non-membrane-bounded organelle	RNA binding,structural constituent of ribosome,structural molecule activity,rRNA binding	GO:0006412	GO:0005840,GO:0015934,GO:0030529,GO:0033279,GO:0043228,GO:0043232	GO:0003723,GO:0003735,GO:0005198,GO:0019843
BB_0498	NA	1195344	chr	505553	506858	+	-	1	0			1	SR0383	1147	0		intracellular protein transport,protein localization,protein transport,cellular protein localization,establishment of protein localization,intracellular transport,transmembrane transport,intracellular protein transmembrane transport,cellular macromolecule localization	plasma membrane,integral to membrane,intrinsic to membrane	protein transmembrane transporter activity,protein transporter activity,primary active transmembrane transporter activity,P-P-bond-hydrolysis-driven transmembrane transporter activity,P-P-bond-hydrolysis-driven protein transmembrane transporter activity,macromolecule transmembrane transporter activity	GO:0006886,GO:0008104,GO:0015031,GO:0034613,GO:0045184,GO:0046907,GO:0055085,GO:0065002,GO:0070727	GO:0005886,GO:0016021,GO:0031224	GO:0008320,GO:0008565,GO:0015399,GO:0015405,GO:0015450,GO:0022884
BB_0499	rpmJ	1195345	chr	506864	506984	+	-	0	0			0			0		translation	ribosome,ribonucleoprotein complex,non-membrane-bounded organelle,intracellular non-membrane-bounded organelle	structural constituent of ribosome,structural molecule activity	GO:0006412	GO:0005840,GO:0030529,GO:0043228,GO:0043232	GO:0003735,GO:0005198
BB_0500	rpsM	1195346	chr	507001	507379	+	-	2	1	SR0385	279	1	SR0384	40	0		translation	ribosome,ribonucleoprotein complex,non-membrane-bounded organelle,intracellular non-membrane-bounded organelle	tRNA binding,RNA binding,structural constituent of ribosome,structural molecule activity,rRNA binding	GO:0006412	GO:0005840,GO:0030529,GO:0043228,GO:0043232	GO:0000049,GO:0003723,GO:0003735,GO:0005198,GO:0019843
BB_0501	rpsK	1195347	chr	507405	507798	+	-	1	0			1	SR0386	257	0		translation	ribosome,ribonucleoprotein complex,non-membrane-bounded organelle,intracellular non-membrane-bounded organelle	RNA binding,structural constituent of ribosome,structural molecule activity,rRNA binding	GO:0006412	GO:0005840,GO:0030529,GO:0043228,GO:0043232	GO:0003723,GO:0003735,GO:0005198,GO:0019843
BB_0502	rpoA	1195348	chr	507813	508848	+	-	0	0			0			0		transcription,transcription,RNA biosynthetic process		DNA binding,DNA-directed RNA polymerase activity,nucleotidyltransferase activity,RNA polymerase activity,protein dimerization activity	GO:0006350,GO:0006351,GO:0032774		GO:0003677,GO:0003899,GO:0016779,GO:0034062,GO:0046983
BB_0503	rplQ	1195349	chr	508869	509241	+	-	0	0			0			0		translation	ribosome,ribonucleoprotein complex,non-membrane-bounded organelle,intracellular non-membrane-bounded organelle	structural constituent of ribosome,structural molecule activity	GO:0006412	GO:0005840,GO:0030529,GO:0043228,GO:0043232	GO:0003735,GO:0005198
BB_0504	NA	1195350	chr	509313	510846	+	-	0	0			0			0			plasma membrane,integral to membrane,intrinsic to membrane	RNA binding,cyclic-nucleotide phosphodiesterase activity,phosphoric diester hydrolase activity,2'		GO:0005886,GO:0016021,GO:0031224	GO:0003723,GO:0004112,GO:0008081,GO:0008663
BB_0505	NA	1195351	chr	510835	511624	+	-	1	0			1	SR0387	523	0
BB_0506	NA	11493326	chr	511676	512396	+	-	0	0			0			0
BB_0507	NA	1195353	chr	512392	513139	-	-	1	0			0			1	SR0388
BB_0508	engA	1195354	chr	513225	514527	+	-	1	0			0			1	SR0389			nucleotide binding,GTP binding,purine nucleotide binding,guanyl nucleotide binding,ribonucleotide binding,purine ribonucleotide binding,guanyl ribonucleotide binding			GO:0000166,GO:0005525,GO:0017076,GO:0019001,GO:0032553,GO:0032555,GO:0032561
BB_0509	NA	1195355	chr	514523	515783	+	-	3	1	SR0390	404	2	SR0391,SR0392	972,1106	0
BB_0511	NA	11493327	chr	515779	516473	+	-	0	0			0			0
BB_0512	NA	1195358	chr	516492	522993	+	-	2	0			2	SR0393,SR0394	1961,5064	0
BB_0513	NA	1195359	chr	523004	524576	+	-	1	0			1	SR0395	414	0		tRNA metabolic process,translation,tRNA aminoacylation for protein translation,phenylalanyl-tRNA aminoacylation,ncRNA metabolic process,amino acid activation,tRNA aminoacylation		nucleotide binding,magnesium ion binding,nucleoside binding,purine nucleoside binding,aminoacyl-tRNA ligase activity,phenylalanine-tRNA ligase activity,ATP binding,ligase activity,ligase activity,purine nucleotide binding,adenyl nucleotide binding,ribonucleotide binding,purine ribonucleotide binding,adenyl ribonucleotide binding,ion binding,cation binding,metal ion binding	GO:0006399,GO:0006412,GO:0006418,GO:0006432,GO:0034660,GO:0043038,GO:0043039		GO:0000166,GO:0000287,GO:0001882,GO:0001883,GO:0004812,GO:0004826,GO:0005524,GO:0016875,GO:0016876,GO:0017076,GO:0030554,GO:0032553,GO:0032555,GO:0032559,GO:0043167,GO:0043169,GO:0046872
BB_0514	pheT	1195360	chr	524553	526254	+	-	0	0			0			0		tRNA metabolic process,translation,tRNA aminoacylation for protein translation,phenylalanyl-tRNA aminoacylation,ncRNA metabolic process,amino acid activation,tRNA aminoacylation		nucleotide binding,magnesium ion binding,nucleoside binding,purine nucleoside binding,RNA binding,aminoacyl-tRNA ligase activity,phenylalanine-tRNA ligase activity,ATP binding,ligase activity,ligase activity,purine nucleotide binding,adenyl nucleotide binding,ribonucleotide binding,purine ribonucleotide binding,adenyl ribonucleotide binding,ion binding,cation binding,metal ion binding	GO:0006399,GO:0006412,GO:0006418,GO:0006432,GO:0034660,GO:0043038,GO:0043039		GO:0000166,GO:0000287,GO:0001882,GO:0001883,GO:0003723,GO:0004812,GO:0004826,GO:0005524,GO:0016875,GO:0016876,GO:0017076,GO:0030554,GO:0032553,GO:0032555,GO:0032559,GO:0043167,GO:0043169,GO:0046872
BB_0515	trxB	1195361	chr	526324	527305	+	-	1	0			0			1	SR0396	response to reactive oxygen species,response to superoxide,response to oxygen radical,oxygen and reactive oxygen species metabolic process,superoxide metabolic process,response to oxidative stress,response to inorganic substance,removal of superoxide radicals,cellular response to stress,cellular response to oxidative stress,cellular response to reactive oxygen species,oxidation reduction		nucleotide binding,nucleoside binding,purine nucleoside binding,thioredoxin-disulfide reductase activity,electron carrier activity,antioxidant activity,oxidoreductase activity,oxidoreductase activity,oxidoreductase activity,purine nucleotide binding,adenyl nucleotide binding,cofactor binding,FAD binding,coenzyme binding	GO:0000302,GO:0000303,GO:0000305,GO:0006800,GO:0006801,GO:0006979,GO:0010035,GO:0019430,GO:0033554,GO:0034599,GO:0034614,GO:0055114		GO:0000166,GO:0001882,GO:0001883,GO:0004791,GO:0009055,GO:0016209,GO:0016651,GO:0016667,GO:0016668,GO:0017076,GO:0030554,GO:0048037,GO:0050660,GO:0050662
BB_0516	NA	11493328	chr	527360	528102	-	-	0	0			0			0
BB_0517	dnaJ	1195363	chr	528103	529198	-	-	0	0			0			0		DNA metabolic process,DNA replication,protein folding,response to temperature stimulus,response to heat,response to abiotic stimulus		nucleotide binding,nucleoside binding,purine nucleoside binding,ATP binding,zinc ion binding,purine nucleotide binding,adenyl nucleotide binding,heat shock protein binding,ribonucleotide binding,purine ribonucleotide binding,adenyl ribonucleotide binding,ion binding,cation binding,metal ion binding,transition metal ion binding,unfolded protein binding	GO:0006259,GO:0006260,GO:0006457,GO:0009266,GO:0009408,GO:0009628		GO:0000166,GO:0001882,GO:0001883,GO:0005524,GO:0008270,GO:0017076,GO:0030554,GO:0031072,GO:0032553,GO:0032555,GO:0032559,GO:0043167,GO:0043169,GO:0046872,GO:0046914,GO:0051082
BB_0518	dnaK	1195364	chr	529197	531105	-	3.83	2	1	SR0397	817	1	SR0398	277	0		protein folding		nucleotide binding,nucleoside binding,purine nucleoside binding,ATP binding,purine nucleotide binding,adenyl nucleotide binding,ribonucleotide binding,purine ribonucleotide binding,adenyl ribonucleotide binding,unfolded protein binding	GO:0006457		GO:0000166,GO:0001882,GO:0001883,GO:0005524,GO:0017076,GO:0030554,GO:0032553,GO:0032555,GO:0032559,GO:0051082
BB_0519	grpE	1195365	chr	531128	531692	-	-	1	0			0			1	SR0399	protein folding		nucleotide binding,adenyl-nucleotide exchange factor activity,nucleoside binding,purine nucleoside binding,purine nucleotide binding,adenyl nucleotide binding,identical protein binding,protein homodimerization activity,protein dimerization activity,chaperone binding,nucleoside-triphosphatase regulator activity,ATPase regulator activity	GO:0006457		GO:0000166,GO:0000774,GO:0001882,GO:0001883,GO:0017076,GO:0030554,GO:0042802,GO:0042803,GO:0046983,GO:0051087,GO:0060589,GO:0060590
BB_0522	NA	11493329	chr	532068	533606	+	-	1	1	SR0400	89	0			0
BB_0524	NA	1195370	chr	534300	535155	+	-	2	1	SR0401	155	1	SR0402	493	0				inositol or phosphatidylinositol phosphatase activity,phosphatase activity			GO:0004437,GO:0016791
BB_0525	NA	1195371	chr	535177	535600	-	-	0	0			0			0
BB_0526	NA	1195372	chr	535703	537527	+	-	0	0			0			0
BB_0527	NA	1195373	chr	537543	538308	+	-	0	0			0			0		coenzyme metabolic process,coenzyme biosynthetic process,nucleoside metabolic process,ribonucleoside metabolic process,positive regulation of biosynthetic process,positive regulation of macromolecule biosynthetic process,positive regulation of macromolecule metabolic process,positive regulation of gene expression,coenzyme A metabolic process,coenzyme A biosynthetic process,positive regulation of …		nucleotide binding,nucleoside binding,purine nucleoside binding,pantothenate kinase activity,ATP binding,transcription activator activity,purine nucleotide binding,transcription regulator activity,adenyl nucleotide binding,ribonucleotide binding,purine ribonucleotide binding,adenyl ribonucleotide binding,ion binding,cation binding,metal ion binding	GO:0006732,GO:0009108,GO:0009116,GO:0009119,GO:0009891,GO:0010557,GO:0010604,GO:0010628,GO:0015936,GO:0015937,GO:0031328,GO:0033865,GO:0042278,GO:0045449,GO:0045935,GO:0045941,GO:0046128,GO:0051173,GO:0051186,GO:0051188		GO:0000166,GO:0001882,GO:0001883,GO:0004594,GO:0005524,GO:0016563,GO:0017076,GO:0030528,GO:0030554,GO:0032553,GO:0032555,GO:0032559,GO:0043167,GO:0043169,GO:0046872
BB_0528	NA	1195374	chr	538327	539275	-	-	0	0			0			0		oxidation reduction
BB_0530	NA	11493330	chr	539366	540175	-	-	0	0			0			0
BB_0531	NA	1195377	chr	540158	540773	-	-	0	0			0			0
BB_0532	NA	11493331	chr	540775	542069	-	-	0	0			0			0
BB_0533	NA	1195379	chr	542262	543024	+	-2.7	1	0			0			1	SR0403
BB_0534	xth	1195380	chr	543048	543816	+	-	0	0			0			0		DNA metabolic process,DNA repair,response to DNA damage stimulus,cellular response to stress		DNA binding,nuclease activity,endonuclease activity	GO:0006259,GO:0006281,GO:0006974,GO:0033554		GO:0003677,GO:0004518,GO:0004519
BB_0535	NA	1195381	chr	543831	544605	+	-	0	0			0			0
BB_0536	NA	1195382	chr	544585	547387	+	-	3	1	SR0405	2781	1	SR0404	503	0		proteolysis		endopeptidase activity,metalloendopeptidase activity,peptidase activity,metallopeptidase activity,zinc ion binding,ion binding,cation binding,metal ion binding,transition metal ion binding,peptidase activity	GO:0006508		GO:0004175,GO:0004222,GO:0008233,GO:0008237,GO:0008270,GO:0043167,GO:0043169,GO:0046872,GO:0046914,GO:0070011
BB_0537	NA	1195384	chr	547845	548490	-	-	0	0			0			0
BB_0538	NA	1195385	chr	548486	548885	-	-	0	0			0			0
BB_0539	NA	1195386	chr	548919	549618	-	-	0	0			0			0			plasma membrane,integral to membrane,intrinsic to membrane
BB_0540	fusA	1195387	chr	549641	551723	-	-	3	2	SR0408,SR0409	14,1394	0			1	SR0410	translation,translational elongation		nucleotide binding,translation elongation factor activity,GTPase activity,GTP binding,translation factor activity,purine nucleotide binding,guanyl nucleotide binding,ribonucleotide binding,purine ribonucleotide binding,guanyl ribonucleotide binding	GO:0006412,GO:0006414		GO:0000166,GO:0003746,GO:0003924,GO:0005525,GO:0008135,GO:0017076,GO:0019001,GO:0032553,GO:0032555,GO:0032561
BB_0542	NA	1195389	chr	552439	553018	+	-	1	1	SR0413	533	0			0
BB_0543	NA	1195390	chr	553138	553789	+	-	0	0			0			0
BB_0544	NA	1195391	chr	553991	555212	+	-	0	0			0			0		nucleoside metabolic process,nucleotide biosynthetic process,nucleobase,nucleobase,nitrogen compound biosynthetic process		magnesium ion binding,ribose phosphate diphosphokinase activity,diphosphotransferase activity,ion binding,cation binding,metal ion binding	GO:0009116,GO:0009165,GO:0034404,GO:0034654,GO:0044271		GO:0000287,GO:0004749,GO:0016778,GO:0043167,GO:0043169,GO:0046872
BB_0545	NA	1195392	chr	555215	556580	+	-3.89	2	1	SR0415	1189	1	SR0414	989	0
BB_0546	NA	1195393	chr	556562	557423	-	-	0	0			0			0
BB_0547	coaE	1195394	chr	557406	558024	-	-	0	0			0			0		coenzyme metabolic process,coenzyme biosynthetic process,nucleoside metabolic process,ribonucleoside metabolic process,coenzyme A metabolic process,coenzyme A biosynthetic process,nucleoside bisphosphate metabolic process,purine nucleoside metabolic process,purine ribonucleoside metabolic process,cofactor metabolic process,cofactor biosynthetic process		nucleotide binding,nucleoside binding,purine nucleoside binding,dephospho-CoA kinase activity,ATP binding,purine nucleotide binding,adenyl nucleotide binding,ribonucleotide binding,purine ribonucleotide binding,adenyl ribonucleotide binding	GO:0006732,GO:0009108,GO:0009116,GO:0009119,GO:0015936,GO:0015937,GO:0033865,GO:0042278,GO:0046128,GO:0051186,GO:0051188		GO:0000166,GO:0001882,GO:0001883,GO:0004140,GO:0005524,GO:0017076,GO:0030554,GO:0032553,GO:0032555,GO:0032559
BB_0548	polA	1195395	chr	558005	560732	-	-	1	1	SR0416	1410	0			0		DNA metabolic process,DNA replication,DNA repair,response to DNA damage stimulus,cellular response to stress		DNA binding,DNA-directed DNA polymerase activity,nuclease activity,exonuclease activity,3'-5' exonuclease activity,5'-3' exonuclease activity,nucleotidyltransferase activity,DNA polymerase activity	GO:0006259,GO:0006260,GO:0006281,GO:0006974,GO:0033554		GO:0003677,GO:0003887,GO:0004518,GO:0004527,GO:0008408,GO:0008409,GO:0016779,GO:0034061
BB_0549	NA	1195396	chr	560728	561127	-	-	0	0			0			0
BB_0550	fliS	1195397	chr	561116	561554	-	-	0	0			0			0		flagellum assembly,cell projection organization,cell projection assembly,flagellum organization	flagellin-based flagellum,flagellum,cell projection,non-membrane-bounded organelle,intracellular non-membrane-bounded organelle		GO:0009296,GO:0030030,GO:0030031,GO:0043064
BB_0551	NA	1195398	chr	561562	561943	-	-	1	0			0			1	SR0417	two-component signal transduction system (phosphorelay),regulation of transcription,regulation of transcription,regulation of RNA metabolic process		two-component response regulator activity,transcription regulator activity	GO:0000160,GO:0006355,GO:0045449,GO:0051252		GO:0000156,GO:0030528
BB_0552	ligA	1195399	chr	562184	564167	+	-	1	0			0			1	SR0418	DNA metabolic process,DNA replication,DNA repair,response to DNA damage stimulus,cellular response to stress		magnesium ion binding,DNA binding,DNA ligase activity,DNA ligase (NAD+) activity,zinc ion binding,ligase activity,manganese ion binding,ion binding,cation binding,metal ion binding,transition metal ion binding	GO:0006259,GO:0006260,GO:0006281,GO:0006974,GO:0033554		GO:0000287,GO:0003677,GO:0003909,GO:0003911,GO:0008270,GO:0016886,GO:0030145,GO:0043167,GO:0043169,GO:0046872,GO:0046914
BB_0553	NA	1195400	chr	564187	565681	-	-	1	0			0			1	SR0419
BB_0554	NA	1195401	chr	565954	567823	+	-	0	0			0			0
BB_0555	NA	1195402	chr	567809	568277	+	-	1	0			1	SR0421	130	0
BB_0556	NA	1195403	chr	568269	569139	+	-	3	1	SR0424	798	2	SR0422,SR0423	178,460	0
BB_0557	NA	1195404	chr	569277	569538	+	-	0	0			0			0		carbohydrate transport,phosphoenolpyruvate-dependent sugar phosphotransferase system		sugar:hydrogen symporter activity,cation:sugar symporter activity,symporter activity,solute:cation symporter activity,solute:hydrogen symporter activity,sugar transmembrane transporter activity	GO:0008643,GO:0009401		GO:0005351,GO:0005402,GO:0015293,GO:0015294,GO:0015295,GO:0051119
BB_0558	ptsP	1195405	chr	569558	571280	+	-	1	0			1	SR0425	1111	0		phosphorus metabolic process,phosphate metabolic process,carbohydrate transport,phosphoenolpyruvate-dependent sugar phosphotransferase system,phosphorylation		magnesium ion binding,sugar:hydrogen symporter activity,cation:sugar symporter activity,phosphoenolpyruvate-protein phosphotransferase activity,symporter activity,solute:cation symporter activity,solute:hydrogen symporter activity,phosphotransferase activity,ion binding,cation binding,metal ion binding,sugar transmembrane transporter activity	GO:0006793,GO:0006796,GO:0008643,GO:0009401,GO:0016310		GO:0000287,GO:0005351,GO:0005402,GO:0008965,GO:0015293,GO:0015294,GO:0015295,GO:0016775,GO:0043167,GO:0043169,GO:0046872,GO:0051119
BB_0559	NA	1195406	chr	571282	571852	+	-	2	1	SR0427	515	1	SR0426	499	0		carbohydrate transport,phosphoenolpyruvate-dependent sugar phosphotransferase system		sugar:hydrogen symporter activity,cation:sugar symporter activity,symporter activity,solute:cation symporter activity,solute:hydrogen symporter activity,sugar transmembrane transporter activity	GO:0008643,GO:0009401		GO:0005351,GO:0005402,GO:0015293,GO:0015294,GO:0015295,GO:0051119
BB_0560	NA	1195407	chr	571889	573740	-	-	1	1	SR0428	796	0			0		protein folding		nucleotide binding,nucleoside binding,purine nucleoside binding,ATP binding,purine nucleotide binding,adenyl nucleotide binding,ribonucleotide binding,purine ribonucleotide binding,adenyl ribonucleotide binding,unfolded protein binding	GO:0006457		GO:0000166,GO:0001882,GO:0001883,GO:0005524,GO:0017076,GO:0030554,GO:0032553,GO:0032555,GO:0032559,GO:0051082
BB_0561	gnd	1195408	chr	573852	575247	+	2.69	0	0			0			0		monosaccharide metabolic process,glucose metabolic process,glucose catabolic process,pentose-phosphate shunt,coenzyme metabolic process,oxidoreduction coenzyme metabolic process,NADP metabolic process,nicotinamide metabolic process,alkaloid metabolic process,carbohydrate catabolic process,hexose metabolic process,hexose catabolic process,pyridine nucleotide metabolic process,aldonic acid metaboli…		nucleotide binding,phosphogluconate dehydrogenase (decarboxylating) activity,cofactor binding,NADP or NADPH binding,coenzyme binding	GO:0005996,GO:0006006,GO:0006007,GO:0006098,GO:0006732,GO:0006733,GO:0006739,GO:0006769,GO:0009820,GO:0016052,GO:0019318,GO:0019320,GO:0019362,GO:0019520,GO:0019521,GO:0019748,GO:0043603,GO:0044275,GO:0046164,GO:0046365,GO:0046496,GO:0051186,GO:0055114		GO:0000166,GO:0004616,GO:0048037,GO:0050661,GO:0050662
BB_0562	NA	1195409	chr	575273	575816	-	-	0	0			0			0
BB_0563	NA	1195410	chr	575980	576499	-	5.19	0	0			0			0
BB_0564	NA	1195411	chr	576581	577187	-	-	1	1	SR0429	-19	0			0
BB_0565	NA	1195412	chr	577394	577937	+	5.72	0	0			0			0		chemotaxis,behavior,locomotory behavior,taxis
BB_0566	NA	1195413	chr	577949	578261	+	-	0	0			0			0
BB_0567	NA	1195414	chr	578276	580421	+	5.74	0	0			0			0		two-component signal transduction system (phosphorelay),protein amino acid phosphorylation,phosphorus metabolic process,phosphate metabolic process,chemotaxis,behavior,locomotory behavior,phosphorylation,peptidyl-histidine phosphorylation,peptidyl-histidine modification,taxis		two-component sensor activity,nucleotide binding,nucleoside binding,purine nucleoside binding,protein kinase activity,protein histidine kinase activity,ATP binding,phosphotransferase activity,purine nucleotide binding,adenyl nucleotide binding,ribonucleotide binding,purine ribonucleotide binding,adenyl ribonucleotide binding	GO:0000160,GO:0006468,GO:0006793,GO:0006796,GO:0006935,GO:0007610,GO:0007626,GO:0016310,GO:0018106,GO:0018202,GO:0042330		GO:0000155,GO:0000166,GO:0001882,GO:0001883,GO:0004672,GO:0004673,GO:0005524,GO:0016775,GO:0017076,GO:0030554,GO:0032553,GO:0032555,GO:0032559
BB_0568	NA	1195415	chr	580485	581643	+	-	1	0			1	SR0430	838	0		two-component signal transduction system (phosphorelay),chemotaxis,sensory perception,sensory perception of chemical stimulus,behavior,locomotory behavior,taxis,neurological system process,cognition		two-component response regulator activity,carboxylesterase activity,protein-glutamate methylesterase activity,transcription regulator activity,protein methylesterase activity	GO:0000160,GO:0006935,GO:0007600,GO:0007606,GO:0007610,GO:0007626,GO:0042330,GO:0050877,GO:0050890		GO:0000156,GO:0004091,GO:0008984,GO:0030528,GO:0051723
BB_0569	NA	1195416	chr	581644	583417	+	-	1	1	SR0431	199	0			0
BB_0570	NA	1195417	chr	583457	583832	+	-	0	0			0			0		two-component signal transduction system (phosphorelay),regulation of transcription,regulation of transcription,regulation of RNA metabolic process		two-component response regulator activity,transcription regulator activity	GO:0000160,GO:0006355,GO:0045449,GO:0051252		GO:0000156,GO:0030528
BB_0571	NA	1195418	chr	584190	584880	-	-	1	0			0			0		pyrimidine nucleotide metabolic process,pyrimidine nucleotide biosynthetic process,cellular amino acid biosynthetic process,nucleotide biosynthetic process,amine biosynthetic process,organic acid biosynthetic process,nucleobase,nucleobase,nitrogen compound biosynthetic process,carboxylic acid biosynthetic process		nucleotide binding,nucleoside binding,purine nucleoside binding,ATP binding,uridylate kinase activity,phosphotransferase activity,purine nucleotide binding,nucleotide kinase activity,nucleobase,adenyl nucleotide binding,ribonucleotide binding,purine ribonucleotide binding,adenyl ribonucleotide binding	GO:0006220,GO:0006221,GO:0008652,GO:0009165,GO:0009309,GO:0016053,GO:0034404,GO:0034654,GO:0044271,GO:0046394		GO:0000166,GO:0001882,GO:0001883,GO:0005524,GO:0009041,GO:0016776,GO:0017076,GO:0019201,GO:0019205,GO:0030554,GO:0032553,GO:0032555,GO:0032559
BB_0572	NA	1195419	chr	585079	586156	+	-	1	1	SR0433	95	0			0
BB_0573	NA	1195420	chr	586217	587024	+	-	1	0			0			1	SR0434			nucleotide binding,nucleoside binding,purine nucleoside binding,ATP binding,ATPase activity,purine nucleotide binding,adenyl nucleotide binding,ribonucleotide binding,purine ribonucleotide binding,adenyl ribonucleotide binding			GO:0000166,GO:0001882,GO:0001883,GO:0005524,GO:0016887,GO:0017076,GO:0030554,GO:0032553,GO:0032555,GO:0032559
BB_0574	NA	1195421	chr	587030	587882	+	-	1	1	SR0435	231	0			0
BB_0575	pyrG	1195422	chr	588065	589667	+	-	1	0			1	SR0436	1421	0		pyrimidine nucleotide metabolic process,pyrimidine nucleotide biosynthetic process,glutamine metabolic process,glutamine family amino acid metabolic process,nucleotide biosynthetic process,nucleobase,nucleobase,nitrogen compound biosynthetic process		nucleotide binding,nucleoside binding,purine nucleoside binding,CTP synthase activity,ATP binding,ligase activity,purine nucleotide binding,adenyl nucleotide binding,ribonucleotide binding,purine ribonucleotide binding,adenyl ribonucleotide binding	GO:0006220,GO:0006221,GO:0006541,GO:0009064,GO:0009165,GO:0034404,GO:0034654,GO:0044271		GO:0000166,GO:0001882,GO:0001883,GO:0003883,GO:0005524,GO:0016879,GO:0017076,GO:0030554,GO:0032553,GO:0032555,GO:0032559
BB_0576	NA	1195423	chr	589683	590208	-	-	3	1	SR0438	225	1	SR0437	295	1	SR0439
BB_0577	NA	1195424	chr	590347	590935	+	-	1	0			0			0
BB_0578	NA	1195425	chr	591187	592357	+	-	0	0			0			0		chemotaxis,behavior,locomotory behavior,taxis
BB_0579	NA	1195426	chr	592445	595931	+	-	3	2	SR0442,SR0443	593,1578	1	SR0441	39	0		DNA metabolic process,DNA replication		DNA binding,DNA-directed DNA polymerase activity,nuclease activity,exonuclease activity,3'-5' exonuclease activity,nucleotidyltransferase activity,DNA polymerase activity	GO:0006259,GO:0006260		GO:0003677,GO:0003887,GO:0004518,GO:0004527,GO:0008408,GO:0016779,GO:0034061
BB_0580	NA	1195427	chr	595942	596521	+	-	2	1	SR0445	401	1	SR0444	372	0
BB_0581	recG	1195428	chr	596530	598591	+	-	1	1	SR0446	1977	0			0		DNA metabolic process,DNA repair,DNA recombination,response to DNA damage stimulus,cellular response to stress		nucleotide binding,nucleoside binding,purine nucleoside binding,DNA binding,DNA helicase activity,ATP-dependent DNA helicase activity,helicase activity,ATP binding,ATP-dependent helicase activity,DNA-dependent ATPase activity,ATPase activity,purine nucleotide binding,adenyl nucleotide binding,ribonucleotide binding,purine ribonucleotide binding,adenyl ribonucleotide binding,ATPase activity,purine…	GO:0006259,GO:0006281,GO:0006310,GO:0006974,GO:0033554		GO:0000166,GO:0001882,GO:0001883,GO:0003677,GO:0003678,GO:0004003,GO:0004386,GO:0005524,GO:0008026,GO:0008094,GO:0016887,GO:0017076,GO:0030554,GO:0032553,GO:0032555,GO:0032559,GO:0042623,GO:0070035
BB_0582	NA	1195429	chr	598587	599376	-	-	2	1	SR0447	624	1	SR0448	544	0		proteolysis		carboxypeptidase activity,peptidase activity,exopeptidase activity,peptidase activity	GO:0006508		GO:0004180,GO:0008233,GO:0008238,GO:0070011
BB_0583	NA	1195430	chr	599494	600844	+	-	2	1	SR0450	1099	1	SR0449	642	0		multidrug transport,drug transport,response to drug,transmembrane transport	integral to membrane,intrinsic to membrane	drug transporter activity,antiporter activity	GO:0006855,GO:0015893,GO:0042493,GO:0055085	GO:0016021,GO:0031224	GO:0015238,GO:0015297
BB_0584	NA	1195431	chr	601009	602344	+	-	0	0			0			0		multidrug transport,drug transport,response to drug,transmembrane transport	integral to membrane,intrinsic to membrane	drug transporter activity,antiporter activity	GO:0006855,GO:0015893,GO:0042493,GO:0055085	GO:0016021,GO:0031224	GO:0015238,GO:0015297
BB_0585	murD	1195432	chr	602373	603729	+	-	2	2	SR0452,SR0453	467,900	0			0		peptidoglycan metabolic process,polysaccharide biosynthetic process,polysaccharide metabolic process,aminoglycan metabolic process,aminoglycan biosynthetic process,glycosaminoglycan biosynthetic process,cell wall organization,cell cycle,regulation of cell shape,peptidoglycan biosynthetic process,peptidoglycan-based cell wall biogenesis,cellular cell wall macromolecule metabolic process,carbohydra…		nucleotide binding,nucleoside binding,purine nucleoside binding,ATP binding,UDP-N-acetylmuramoylalanine-D-glutamate ligase activity,ligase activity,acid-amino acid ligase activity,purine nucleotide binding,adenyl nucleotide binding,ribonucleotide binding,purine ribonucleotide binding,adenyl ribonucleotide binding	GO:0000270,GO:0000271,GO:0005976,GO:0006022,GO:0006023,GO:0006024,GO:0007047,GO:0007049,GO:0008360,GO:0009252,GO:0009273,GO:0010382,GO:0016051,GO:0022604,GO:0030203,GO:0042546,GO:0044036,GO:0044038,GO:0045229,GO:0051301,GO:0070589		GO:0000166,GO:0001882,GO:0001883,GO:0005524,GO:0008764,GO:0016879,GO:0016881,GO:0017076,GO:0030554,GO:0032553,GO:0032555,GO:0032559
BB_0586	NA	1195433	chr	603725	604769	-	-	1	1	SR0454	578	0			0		peptidoglycan metabolic process,polysaccharide biosynthetic process,polysaccharide metabolic process,aminoglycan metabolic process,aminoglycan biosynthetic process,glycosaminoglycan biosynthetic process,peptidoglycan biosynthetic process,peptidoglycan-based cell wall biogenesis,cellular cell wall macromolecule metabolic process,carbohydrate biosynthetic process,glycosaminoglycan metabolic process…
BB_0587	metG	1195434	chr	604778	606983	-	-	3	1	SR0457	1003	2	SR0455,SR0456	1982,2175	0		tRNA metabolic process,translation,tRNA aminoacylation for protein translation,methionyl-tRNA aminoacylation,ncRNA metabolic process,amino acid activation,tRNA aminoacylation		tRNA binding,nucleotide binding,nucleoside binding,purine nucleoside binding,RNA binding,aminoacyl-tRNA ligase activity,methionine-tRNA ligase activity,ATP binding,zinc ion binding,ligase activity,ligase activity,purine nucleotide binding,adenyl nucleotide binding,ribonucleotide binding,purine ribonucleotide binding,adenyl ribonucleotide binding,ion binding,cation binding,metal ion binding,transi…	GO:0006399,GO:0006412,GO:0006418,GO:0006431,GO:0034660,GO:0043038,GO:0043039		GO:0000049,GO:0000166,GO:0001882,GO:0001883,GO:0003723,GO:0004812,GO:0004825,GO:0005524,GO:0008270,GO:0016875,GO:0016876,GO:0017076,GO:0030554,GO:0032553,GO:0032555,GO:0032559,GO:0043167,GO:0043169,GO:0046872,GO:0046914
BB_0588	NA	1195435	chr	607137	607935	+	3.35	2	1	SR0459	487	0			1	SR0458	sulfur amino acid metabolic process,sulfur amino acid biosynthetic process,methionine metabolic process,sulfur metabolic process,cellular amino acid biosynthetic process,aspartate family amino acid metabolic process,aspartate family amino acid biosynthetic process,methionine biosynthetic process,nucleoside metabolic process,nucleoside catabolic process,amine biosynthetic process,organic acid bios…		adenosylhomocysteine nucleosidase activity,methylthioadenosine nucleosidase activity,hydrolase activity	GO:0000096,GO:0000097,GO:0006555,GO:0006790,GO:0008652,GO:0009066,GO:0009067,GO:0009086,GO:0009116,GO:0009164,GO:0009309,GO:0016053,GO:0019509,GO:0034655,GO:0034656,GO:0043094,GO:0043102,GO:0044270,GO:0044271,GO:0044272,GO:0046394,GO:0046700		GO:0008782,GO:0008930,GO:0016799
BB_0589	pta	1195436	chr	608022	609078	+	-	0	0			0			0				phosphate acetyltransferase activity,acetyltransferase activity			GO:0008959,GO:0016407
BB_0590	ksgA	1195437	chr	609060	609906	-	-	0	0			0			0		rRNA modification,rRNA processing,RNA processing,RNA modification,rRNA metabolic process,ribonucleoprotein complex biogenesis,ncRNA processing,ncRNA metabolic process,ribosome biogenesis,response to antibiotic		rRNA (adenine-N6,RNA binding,N-methyltransferase activity,RNA methyltransferase activity,rRNA methyltransferase activity,rRNA (adenine) methyltransferase activity	GO:0000154,GO:0006364,GO:0006396,GO:0009451,GO:0016072,GO:0022613,GO:0034470,GO:0034660,GO:0042254,GO:0046677		GO:0000179,GO:0003723,GO:0008170,GO:0008173,GO:0008649,GO:0016433
BB_0591	NA	1195438	chr	609942	611193	-	-	2	2	SR0460,SR0461	840,1127	0			0
BB_0592	NA	1195439	chr	611308	612022	+	-	1	0			0			1	SR0462
BB_0593	NA	1195440	chr	612047	613985	+	-	1	0			1	SR0463	1783	0
BB_0594	argS	1195441	chr	614013	615771	-	-	3	2	SR0465,SR0466	229,1551	1	SR0464	1704	0		tRNA metabolic process,translation,tRNA aminoacylation for protein translation,arginyl-tRNA aminoacylation,ncRNA metabolic process,amino acid activation,tRNA aminoacylation		nucleotide binding,nucleoside binding,purine nucleoside binding,aminoacyl-tRNA ligase activity,arginine-tRNA ligase activity,ATP binding,ligase activity,ligase activity,purine nucleotide binding,adenyl nucleotide binding,ribonucleotide binding,purine ribonucleotide binding,adenyl ribonucleotide binding	GO:0006399,GO:0006412,GO:0006418,GO:0006420,GO:0034660,GO:0043038,GO:0043039		GO:0000166,GO:0001882,GO:0001883,GO:0004812,GO:0004814,GO:0005524,GO:0016875,GO:0016876,GO:0017076,GO:0030554,GO:0032553,GO:0032555,GO:0032559
BB_0595	NA	1195442	chr	615763	616390	-	-	0	0			0			0
BB_0596	NA	1195443	chr	616411	618559	-	-	1	0			0			1	SR0467	chemotaxis,behavior,locomotory behavior,taxis	integral to membrane,intrinsic to membrane		GO:0006935,GO:0007610,GO:0007626,GO:0042330
BB_0597	NA	1195444	chr	618827	621035	+	-	2	2	SR0468,SR0469	1334,1935	0			0		chemotaxis,behavior,locomotory behavior,taxis
BB_0598	murB	1195445	chr	621044	621953	-	-	3	1	SR0470	839	1	SR0471	328	1	SR0472	peptidoglycan metabolic process,polysaccharide biosynthetic process,polysaccharide metabolic process,aminoglycan metabolic process,aminoglycan biosynthetic process,glycosaminoglycan biosynthetic process,cell wall organization,cell cycle,regulation of cell shape,peptidoglycan biosynthetic process,peptidoglycan-based cell wall biogenesis,cellular cell wall macromolecule metabolic process,carbohydra…		nucleotide binding,nucleoside binding,purine nucleoside binding,UDP-N-acetylmuramate dehydrogenase activity,purine nucleotide binding,adenyl nucleotide binding,cofactor binding,FAD binding,coenzyme binding	GO:0000270,GO:0000271,GO:0005976,GO:0006022,GO:0006023,GO:0006024,GO:0007047,GO:0007049,GO:0008360,GO:0009252,GO:0009273,GO:0010382,GO:0016051,GO:0022604,GO:0030203,GO:0042546,GO:0044036,GO:0044038,GO:0045229,GO:0051301,GO:0055114,GO:0070589		GO:0000166,GO:0001882,GO:0001883,GO:0008762,GO:0017076,GO:0030554,GO:0048037,GO:0050660,GO:0050662
BB_0599	cysS	1195446	chr	622004	623447	+	-	3	0			2	SR0474,SR0475	1113,1329	1	SR0473	tRNA metabolic process,translation,tRNA aminoacylation for protein translation,cysteinyl-tRNA aminoacylation,ncRNA metabolic process,amino acid activation,tRNA aminoacylation		nucleotide binding,nucleoside binding,purine nucleoside binding,aminoacyl-tRNA ligase activity,cysteine-tRNA ligase activity,ATP binding,zinc ion binding,ligase activity,ligase activity,purine nucleotide binding,adenyl nucleotide binding,ribonucleotide binding,purine ribonucleotide binding,adenyl ribonucleotide binding,ion binding,cation binding,metal ion binding,transition metal ion binding	GO:0006399,GO:0006412,GO:0006418,GO:0006423,GO:0034660,GO:0043038,GO:0043039		GO:0000166,GO:0001882,GO:0001883,GO:0004812,GO:0004817,GO:0005524,GO:0008270,GO:0016875,GO:0016876,GO:0017076,GO:0030554,GO:0032553,GO:0032555,GO:0032559,GO:0043167,GO:0043169,GO:0046872,GO:0046914
BB_0600	NA	1195447	chr	623450	625007	+	-	1	1	SR0476	453	0			0
BB_0601	glyA	1195448	chr	625006	626260	+	3.03	0	0			0			0		glycine metabolic process,L-serine metabolic process,one-carbon metabolic process,serine family amino acid metabolic process		glycine hydroxymethyltransferase activity,vitamin binding,pyridoxal phosphate binding,cofactor binding,vitamin B6 binding	GO:0006544,GO:0006563,GO:0006730,GO:0009069		GO:0004372,GO:0019842,GO:0030170,GO:0048037,GO:0070279
BB_0602	NA	1195449	chr	626285	627038	+	-	0	0			0			0				heat shock protein binding			GO:0031072
BB_0603	p66	1195450	chr	627091	628948	-	-	1	0			1	SR0477	1549	0
BB_0604	NA	1195451	chr	629195	630698	-	-	2	2	SR0478,SR0479	71,222	0			0		ion transport,anion transport,organic anion transport,monocarboxylic acid transport,lactate transport,organic acid transport,carboxylic acid transport		monocarboxylic acid transmembrane transporter activity,lactate transmembrane transporter activity	GO:0006811,GO:0006820,GO:0015711,GO:0015718,GO:0015727,GO:0015849,GO:0046942		GO:0008028,GO:0015129
BB_0605	NA	1195452	chr	630795	631986	+	-	2	1	SR0481	1134	1	SR0480	931	0		proteolysis		carboxypeptidase activity,serine-type carboxypeptidase activity,peptidase activity,serine-type peptidase activity,exopeptidase activity,serine-type D-Ala-D-Ala carboxypeptidase activity,serine hydrolase activity,serine-type exopeptidase activity,peptidase activity	GO:0006508		GO:0004180,GO:0004185,GO:0008233,GO:0008236,GO:0008238,GO:0009002,GO:0017171,GO:0070008,GO:0070011
BB_0606	NA	1195453	chr	631990	632482	+	-	0	0			0			0		chemotaxis,behavior,locomotory behavior,taxis		hydrolase activity,protein-glutamine glutaminase activity	GO:0006935,GO:0007610,GO:0007626,GO:0042330		GO:0016811,GO:0050568
BB_0607	pcrA	1195454	chr	632484	634464	+	-	4	3	SR0483,SR0484,SR0485	615,1343,1887	1	SR0482	43	0		DNA metabolic process,DNA repair,response to DNA damage stimulus,cellular response to stress		nucleotide binding,nucleoside binding,purine nucleoside binding,DNA binding,DNA helicase activity,ATP-dependent DNA helicase activity,helicase activity,ATP binding,ATP-dependent helicase activity,DNA-dependent ATPase activity,ATPase activity,purine nucleotide binding,adenyl nucleotide binding,ribonucleotide binding,purine ribonucleotide binding,adenyl ribonucleotide binding,ATPase activity,purine…	GO:0006259,GO:0006281,GO:0006974,GO:0033554		GO:0000166,GO:0001882,GO:0001883,GO:0003677,GO:0003678,GO:0004003,GO:0004386,GO:0005524,GO:0008026,GO:0008094,GO:0016887,GO:0017076,GO:0030554,GO:0032553,GO:0032555,GO:0032559,GO:0042623,GO:0070035
BB_0608	NA	1195455	chr	634580	636011	+	-	0	0			0			0		proteolysis		peptidase activity,metallopeptidase activity,protein dimerization activity,peptidase activity	GO:0006508		GO:0008233,GO:0008237,GO:0046983,GO:0070011
BB_0610	tig	1195459	chr	636592	637957	+	-	0	0			0			0		protein folding,cell cycle,protein localization,protein transport,establishment of protein localization,cell division		peptidyl-prolyl cis-trans isomerase activity,cis-trans isomerase activity	GO:0006457,GO:0007049,GO:0008104,GO:0015031,GO:0045184,GO:0051301		GO:0003755,GO:0016859
BB_0611	clpP	1195460	chr	637971	638556	+	-	1	0			1	SR0490	96	0		proteolysis		nucleotide binding,nucleoside binding,purine nucleoside binding,endopeptidase activity,serine-type endopeptidase activity,ATP binding,peptidase activity,serine-type peptidase activity,purine nucleotide binding,serine hydrolase activity,adenyl nucleotide binding,ribonucleotide binding,purine ribonucleotide binding,adenyl ribonucleotide binding,peptidase activity	GO:0006508		GO:0000166,GO:0001882,GO:0001883,GO:0004175,GO:0004252,GO:0005524,GO:0008233,GO:0008236,GO:0017076,GO:0017171,GO:0030554,GO:0032553,GO:0032555,GO:0032559,GO:0070011
BB_0612	clpX	1195461	chr	638579	639872	+	-	2	2	SR0491,SR0492	66,1217	0			0		regulation of transcription,protein folding,protein localization,protein transport,establishment of protein localization,regulation of transcription,regulation of RNA metabolic process		nucleotide binding,nucleoside binding,purine nucleoside binding,ATP binding,transcription factor binding,peptidase activity,zinc ion binding,ATPase activity,purine nucleotide binding,adenyl nucleotide binding,ribonucleotide binding,purine ribonucleotide binding,adenyl ribonucleotide binding,ion binding,cation binding,metal ion binding,transition metal ion binding,protein dimerization activity,unf…	GO:0006355,GO:0006457,GO:0008104,GO:0015031,GO:0045184,GO:0045449,GO:0051252		GO:0000166,GO:0001882,GO:0001883,GO:0005524,GO:0008134,GO:0008233,GO:0008270,GO:0016887,GO:0017076,GO:0030554,GO:0032553,GO:0032555,GO:0032559,GO:0043167,GO:0043169,GO:0046872,GO:0046914,GO:0046983,GO:0051082
BB_0613	lon	1195462	chr	639858	642249	+	-	1	1	SR0493	309	0			0		proteolysis		nucleotide binding,nucleoside binding,purine nucleoside binding,endopeptidase activity,ATP-dependent peptidase activity,serine-type endopeptidase activity,ATP binding,peptidase activity,serine-type peptidase activity,ATPase activity,purine nucleotide binding,serine hydrolase activity,adenyl nucleotide binding,ribonucleotide binding,purine ribonucleotide binding,adenyl ribonucleotide binding,ATPas…	GO:0006508		GO:0000166,GO:0001882,GO:0001883,GO:0004175,GO:0004176,GO:0004252,GO:0005524,GO:0008233,GO:0008236,GO:0016887,GO:0017076,GO:0017171,GO:0030554,GO:0032553,GO:0032555,GO:0032559,GO:0042623,GO:0070011
BB_0614	NA	1195463	chr	642288	642441	+	-	0	0			0			0
BB_0615	rpsD	1195464	chr	642499	643126	-	-	1	0			0			0		translation	ribosome,small ribosomal subunit,ribonucleoprotein complex,ribosomal subunit,non-membrane-bounded organelle,intracellular non-membrane-bounded organelle	RNA binding,structural constituent of ribosome,structural molecule activity,rRNA binding	GO:0006412	GO:0005840,GO:0015935,GO:0030529,GO:0033279,GO:0043228,GO:0043232	GO:0003723,GO:0003735,GO:0005198,GO:0019843
BB_0616	NA	1195465	chr	643294	644650	-	-	0	0			0			0		ion transport,cation transport
BB_0617	NA	1195466	chr	644771	645140	+	-	1	0			1	SR0495	257	0
BB_0618	cdd	1195467	chr	645136	645601	-	-	2	1	SR0496	253	0			1	SR0497	pyrimidine nucleoside metabolic process,nucleoside metabolic process,ribonucleoside metabolic process,cytidine metabolic process,pyrimidine ribonucleoside metabolic process		cytidine deaminase activity,zinc ion binding,hydrolase activity,deaminase activity,ion binding,cation binding,metal ion binding,transition metal ion binding	GO:0006213,GO:0009116,GO:0009119,GO:0046087,GO:0046131		GO:0004126,GO:0008270,GO:0016814,GO:0019239,GO:0043167,GO:0043169,GO:0046872,GO:0046914
BB_0619	NA	1195468	chr	645718	646681	+	-	3	1	SR0500	858	1	SR0499	494	1	SR0498			manganese ion binding,ion binding,cation binding,metal ion binding,transition metal ion binding			GO:0030145,GO:0043167,GO:0043169,GO:0046872,GO:0046914
BB_0620	NA	1195469	chr	646658	648254	-	-	2	2	SR0501,SR0502	307,829,1591	0			0
BB_0621	NA	1195471	chr	648552	649107	+	-	1	1	SR0504	507	0			0
BB_0622	ackA	1195472	chr	649169	650387	-	-	1	1	SR0505	264	0			0		phosphorus metabolic process,phosphate metabolic process,phosphorylation		nucleotide binding,nucleoside binding,purine nucleoside binding,ATP binding,acetate kinase activity,phosphotransferase activity,purine nucleotide binding,adenyl nucleotide binding,ribonucleotide binding,purine ribonucleotide binding,adenyl ribonucleotide binding	GO:0006793,GO:0006796,GO:0016310		GO:0000166,GO:0001882,GO:0001883,GO:0005524,GO:0008776,GO:0016774,GO:0017076,GO:0030554,GO:0032553,GO:0032555,GO:0032559
BB_0623	mfd	1195473	chr	650412	653790	-	-	4	3	SR0506,SR0508,SR0509	269,931,3074	1	SR0507	2071	0		DNA metabolic process,DNA repair,regulation of transcription,response to DNA damage stimulus,cellular response to stress,regulation of transcription,regulation of RNA metabolic process		nucleotide binding,nucleoside binding,purine nucleoside binding,DNA binding,damaged DNA binding,transcription factor activity,helicase activity,ATP binding,ATP-dependent helicase activity,ATPase activity,purine nucleotide binding,transcription regulator activity,adenyl nucleotide binding,ribonucleotide binding,purine ribonucleotide binding,adenyl ribonucleotide binding,ATPase activity,purine NTP-…	GO:0006259,GO:0006281,GO:0006355,GO:0006974,GO:0033554,GO:0045449,GO:0051252		GO:0000166,GO:0001882,GO:0001883,GO:0003677,GO:0003684,GO:0003700,GO:0004386,GO:0005524,GO:0008026,GO:0016887,GO:0017076,GO:0030528,GO:0030554,GO:0032553,GO:0032555,GO:0032559,GO:0042623,GO:0070035
BB_0624	NA	1195474	chr	653886	654849	+	-	0	0			0			0
BB_0625	NA	1195475	chr	654862	656902	+	-	1	0			1	SR0510	1437	0		peptidoglycan metabolic process,polysaccharide catabolic process,polysaccharide metabolic process,aminoglycan metabolic process,aminoglycan catabolic process,glycosaminoglycan catabolic process,macromolecule catabolic process,peptidoglycan catabolic process,carbohydrate catabolic process,cell wall macromolecule catabolic process,glycosaminoglycan metabolic process,cell wall macromolecule metaboli…		N-acetylmuramoyl-L-alanine amidase activity,hydrolase activity	GO:0000270,GO:0000272,GO:0005976,GO:0006022,GO:0006026,GO:0006027,GO:0009057,GO:0009253,GO:0016052,GO:0016998,GO:0030203,GO:0044036		GO:0008745,GO:0016811
BB_0626	rnmV	1195477	chr	656997	657543	-	-	2	0			1	SR0512	434	0		DNA metabolic process,DNA topological change	chromosome,non-membrane-bounded organelle,intracellular non-membrane-bounded organelle	nucleotide binding,nucleoside binding,purine nucleoside binding,DNA binding,DNA topoisomerase activity,DNA topoisomerase (ATP-hydrolyzing) activity,ATP binding,purine nucleotide binding,adenyl nucleotide binding,ribonucleotide binding,purine ribonucleotide binding,adenyl ribonucleotide binding	GO:0006259,GO:0006265	GO:0005694,GO:0043228,GO:0043232	GO:0000166,GO:0001882,GO:0001883,GO:0003677,GO:0003916,GO:0003918,GO:0005524,GO:0017076,GO:0030554,GO:0032553,GO:0032555,GO:0032559
BB_0627	NA	1195478	chr	657545	658817	-	-	2	0			1	SR0513	879	1	SR0514	proteolysis	vacuole	aminopeptidase activity,peptidase activity,metallopeptidase activity,exopeptidase activity,zinc ion binding,ion binding,cation binding,metal ion binding,transition metal ion binding,peptidase activity	GO:0006508	GO:0005773	GO:0004177,GO:0008233,GO:0008237,GO:0008238,GO:0008270,GO:0043167,GO:0043169,GO:0046872,GO:0046914,GO:0070011
BB_0628	NA	1195479	chr	658897	659623	+	-	3	0			2	SR0516,SR0517	136,454	1	SR0515
BB_0629	NA	1195480	chr	659643	661515	-	-	1	0			1	SR0518	137	0		carbohydrate transport,phosphoenolpyruvate-dependent sugar phosphotransferase system	plasma membrane,integral to membrane,intrinsic to membrane	sugar:hydrogen symporter activity,cation:sugar symporter activity,protein-N(PI)-phosphohistidine-sugar phosphotransferase activity,symporter activity,solute:cation symporter activity,solute:hydrogen symporter activity,sugar transmembrane transporter activity	GO:0008643,GO:0009401	GO:0005886,GO:0016021,GO:0031224	GO:0005351,GO:0005402,GO:0008982,GO:0015293,GO:0015294,GO:0015295,GO:0051119
BB_0630	pfkB	1195481	chr	661605	662529	+	-	1	0			0			1	SR0519			nucleotide binding,nucleoside binding,purine nucleoside binding,ATP binding,phosphofructokinase activity,1-phosphofructokinase activity,purine nucleotide binding,carbohydrate kinase activity,adenyl nucleotide binding,ribonucleotide binding,purine ribonucleotide binding,adenyl ribonucleotide binding			GO:0000166,GO:0001882,GO:0001883,GO:0005524,GO:0008443,GO:0008662,GO:0017076,GO:0019200,GO:0030554,GO:0032553,GO:0032555,GO:0032559
BB_0631	NA	1195482	chr	662602	662917	-	-	0	0			0			0
BB_0632	recD	1195484	chr	663178	665011	-	-	1	1	SR0522	102	0			0			exodeoxyribonuclease V complex	nucleotide binding,nucleoside binding,purine nucleoside binding,nuclease activity,exonuclease activity,exodeoxyribonuclease activity,deoxyribonuclease activity,ATP binding,exodeoxyribonuclease V activity,exonuclease activity,exodeoxyribonuclease activity,purine nucleotide binding,adenyl nucleotide binding,ribonucleotide binding,purine ribonucleotide binding,adenyl ribonucleotide binding		GO:0009338	GO:0000166,GO:0001882,GO:0001883,GO:0004518,GO:0004527,GO:0004529,GO:0004536,GO:0005524,GO:0008854,GO:0016796,GO:0016895,GO:0017076,GO:0030554,GO:0032553,GO:0032555,GO:0032559
BB_0633	recB	1195485	chr	665007	668517	-	-	4	3	SR0524,SR0525,SR0526	1078,2027,2331	1	SR0523	2977	0		DNA metabolic process,DNA repair,response to DNA damage stimulus,cellular response to stress		nucleotide binding,nucleoside binding,purine nucleoside binding,DNA binding,DNA helicase activity,ATP-dependent DNA helicase activity,helicase activity,nuclease activity,endonuclease activity,exonuclease activity,exodeoxyribonuclease activity,deoxyribonuclease activity,ATP binding,ATP-dependent helicase activity,DNA-dependent ATPase activity,exodeoxyribonuclease V activity,exonuclease activity,AT…	GO:0006259,GO:0006281,GO:0006974,GO:0033554		GO:0000166,GO:0001882,GO:0001883,GO:0003677,GO:0003678,GO:0004003,GO:0004386,GO:0004518,GO:0004519,GO:0004527,GO:0004529,GO:0004536,GO:0005524,GO:0008026,GO:0008094,GO:0008854,GO:0016796,GO:0016887,GO:0016895,GO:0017076,GO:0030554,GO:0032553,GO:0032555,GO:0032559,GO:0042623,GO:0070035
BB_0634	recC	11493332	chr	668522	671763	-	-	6	2	SR0529,SR0530	771,1028	4	SR0527,SR0528,SR0531,SR0532	47,367,1867,2791	0
BB_0635	pncB	1195487	chr	671766	673167	-	-	2	1	SR0534	992	1	SR0533	1097	0		coenzyme metabolic process,oxidoreduction coenzyme metabolic process,vitamin metabolic process,water-soluble vitamin metabolic process,coenzyme biosynthetic process,vitamin biosynthetic process,nucleotide biosynthetic process,pyridine nucleotide metabolic process,pyridine nucleotide biosynthetic process,nucleobase,nucleobase,water-soluble vitamin biosynthetic process,nitrogen compound biosyntheti…		nicotinate phosphoribosyltransferase activity,transferase activity	GO:0006732,GO:0006733,GO:0006766,GO:0006767,GO:0009108,GO:0009110,GO:0009165,GO:0019362,GO:0019363,GO:0034404,GO:0034654,GO:0042364,GO:0044271,GO:0051186,GO:0051188		GO:0004516,GO:0016763
BB_0636	zwf	1195488	chr	673341	674778	+	-	2	0			1	SR0536	907	1	SR0535	monosaccharide metabolic process,glucose metabolic process,hexose metabolic process,oxidation reduction		glucose-6-phosphate dehydrogenase activity	GO:0005996,GO:0006006,GO:0019318,GO:0055114		GO:0004345
BB_0637	NA	1195489	chr	675034	676378	+	-	2	2	SR0538,SR0539	638,1082	0			0		ion transport,cation transport,sodium ion transport,regulation of pH,monovalent inorganic cation transport,metal ion transport,homeostatic process,chemical homeostasis,ion homeostasis,monovalent inorganic cation homeostasis,cation homeostasis	integral to membrane,intrinsic to membrane	monovalent cation:hydrogen antiporter activity,monovalent inorganic cation transmembrane transporter activity,hydrogen ion transmembrane transporter activity,antiporter activity,solute:cation antiporter activity,solute:hydrogen antiporter activity,solute:solute antiporter activity,sodium:hydrogen antiporter activity,cation:cation antiporter activity,inorganic cation transmembrane transporter acti…	GO:0006811,GO:0006812,GO:0006814,GO:0006885,GO:0015672,GO:0030001,GO:0042592,GO:0048878,GO:0050801,GO:0055067,GO:0055080	GO:0016021,GO:0031224	GO:0005451,GO:0015077,GO:0015078,GO:0015297,GO:0015298,GO:0015299,GO:0015300,GO:0015385,GO:0015491,GO:0022890
BB_0638	NA	1195490	chr	676471	677860	+	-	0	0			0			0		ion transport,cation transport,sodium ion transport,regulation of pH,monovalent inorganic cation transport,metal ion transport,homeostatic process,chemical homeostasis,ion homeostasis,monovalent inorganic cation homeostasis,cation homeostasis	integral to membrane,intrinsic to membrane	monovalent cation:hydrogen antiporter activity,monovalent inorganic cation transmembrane transporter activity,hydrogen ion transmembrane transporter activity,antiporter activity,solute:cation antiporter activity,solute:hydrogen antiporter activity,solute:solute antiporter activity,sodium:hydrogen antiporter activity,cation:cation antiporter activity,inorganic cation transmembrane transporter acti…	GO:0006811,GO:0006812,GO:0006814,GO:0006885,GO:0015672,GO:0030001,GO:0042592,GO:0048878,GO:0050801,GO:0055067,GO:0055080	GO:0016021,GO:0031224	GO:0005451,GO:0015077,GO:0015078,GO:0015297,GO:0015298,GO:0015299,GO:0015300,GO:0015385,GO:0015491,GO:0022890
BB_0639	NA	1195491	chr	677891	678938	-	-	0	0			0			0			outer membrane-bounded periplasmic space,external encapsulating structure,cell envelope,envelope,periplasmic space,external encapsulating structure part
BB_0640	NA	1195492	chr	678958	679750	-	-	1	1	SR0540	355	0			0			plasma membrane,integral to membrane,intrinsic to membrane
BB_0641	NA	1195493	chr	679753	680557	-	-	1	0			1	SR0541	70	0			plasma membrane,integral to membrane,intrinsic to membrane
BB_0642	NA	1195494	chr	680562	681606	-	-	0	0			0			0		amine transport,polyamine transport	plasma membrane,extrinsic to membrane,ATP-binding cassette (ABC) transporter complex	nucleotide binding,nucleoside binding,purine nucleoside binding,amine transmembrane transporter activity,ATP binding,polyamine transmembrane transporter activity,primary active transmembrane transporter activity,P-P-bond-hydrolysis-driven transmembrane transporter activity,polyamine-transporting ATPase activity,hydrolase activity,ATPase activity,purine nucleotide binding,adenyl nucleotide binding…	GO:0015837,GO:0015846	GO:0005886,GO:0019898,GO:0043190	GO:0000166,GO:0001882,GO:0001883,GO:0005275,GO:0005524,GO:0015203,GO:0015399,GO:0015405,GO:0015417,GO:0016820,GO:0016887,GO:0017076,GO:0030554,GO:0032553,GO:0032555,GO:0032559,GO:0042623,GO:0042626,GO:0043492
BB_0643	ylqF	1195495	chr	681684	682524	-	-	3	1	SR0542	529	1	SR0543	532	1	SR0544			nucleotide binding,GTP binding,purine nucleotide binding,guanyl nucleotide binding,ribonucleotide binding,purine ribonucleotide binding,guanyl ribonucleotide binding			GO:0000166,GO:0005525,GO:0017076,GO:0019001,GO:0032553,GO:0032555,GO:0032561
BB_0644	NA	1195496	chr	682678	683377	+	-	0	0			0			0		monosaccharide metabolic process,amino sugar metabolic process,mannosamine metabolic process,N-acetylmannosamine metabolic process		racemase and epimerase activity,racemase and epimerase activity,N-acylglucosamine-6-phosphate 2-epimerase activity	GO:0005996,GO:0006040,GO:0006050,GO:0006051		GO:0016854,GO:0016857,GO:0047465
BB_0645	NA	1195497	chr	683422	684967	+	-	1	0			1	SR0545	1490	0		carbohydrate transport,phosphoenolpyruvate-dependent sugar phosphotransferase system	plasma membrane,integral to membrane,intrinsic to membrane	sugar:hydrogen symporter activity,cation:sugar symporter activity,protein-N(PI)-phosphohistidine-sugar phosphotransferase activity,symporter activity,solute:cation symporter activity,solute:hydrogen symporter activity,sugar transmembrane transporter activity	GO:0008643,GO:0009401	GO:0005886,GO:0016021,GO:0031224	GO:0005351,GO:0005402,GO:0008982,GO:0015293,GO:0015294,GO:0015295,GO:0051119
BB_0646	NA	1195498	chr	684996	685980	-	3.57	0	0			0			0
BB_0647	bosR	1195499	chr	685976	686507	-	-	1	0			0			1	SR0546	regulation of transcription,regulation of transcription,regulation of RNA metabolic process		DNA binding,transcription factor activity,transcription regulator activity	GO:0006355,GO:0045449,GO:0051252		GO:0003677,GO:0003700,GO:0030528
BB_0648	NA	1195500	chr	686606	688295	-	-	2	2	SR0547,SR0548	23,375	0			0
BB_0649	groL	1195501	chr	688489	690127	+	-	3	1	SR0549	289	2	SR0550,SR0551	1078,1411	0		protein folding,protein refolding		nucleotide binding,nucleoside binding,purine nucleoside binding,ATP binding,purine nucleotide binding,adenyl nucleotide binding,ribonucleotide binding,purine ribonucleotide binding,adenyl ribonucleotide binding,unfolded protein binding	GO:0006457,GO:0042026		GO:0000166,GO:0001882,GO:0001883,GO:0005524,GO:0017076,GO:0030554,GO:0032553,GO:0032555,GO:0032559,GO:0051082
BB_0650	NA	1195502	chr	690192	690489	+	-	0	0			0			0
BB_0651	NA	1195503	chr	690481	690799	+	-	0	0			0			0			plasma membrane,integral to membrane,intrinsic to membrane
BB_0652	secD	1195504	chr	690884	692645	+	-	0	0			0			0		intracellular protein transport,protein localization,protein secretion,protein transport,protein secretion by the type II secretion system,secretion by cell,cellular protein localization,establishment of protein localization,secretion,intracellular transport,transmembrane transport,intracellular protein transmembrane transport,cellular macromolecule localization	cell wall,plasma membrane,peptidoglycan-based cell wall,Gram-negative-bacterium-type cell wall,type II protein secretion system complex,integral to membrane,external encapsulating structure,cell envelope,intrinsic to membrane,envelope	protein transmembrane transporter activity,protein transporter activity,primary active transmembrane transporter activity,P-P-bond-hydrolysis-driven transmembrane transporter activity,P-P-bond-hydrolysis-driven protein transmembrane transporter activity,macromolecule transmembrane transporter activity	GO:0006886,GO:0008104,GO:0009306,GO:0015031,GO:0015628,GO:0032940,GO:0034613,GO:0045184,GO:0046903,GO:0046907,GO:0055085,GO:0065002,GO:0070727	GO:0005618,GO:0005886,GO:0009274,GO:0009276,GO:0015627,GO:0016021,GO:0030312,GO:0030313,GO:0031224,GO:0031975	GO:0008320,GO:0008565,GO:0015399,GO:0015405,GO:0015450,GO:0022884
BB_0653	secF	1195505	chr	692628	693528	+	-	1	0			1	SR0552	537	0		intracellular protein transport,protein localization,protein secretion,protein transport,protein secretion by the type II secretion system,secretion by cell,cellular protein localization,establishment of protein localization,secretion,intracellular transport,transmembrane transport,cellular macromolecule localization	cell wall,plasma membrane,peptidoglycan-based cell wall,Gram-negative-bacterium-type cell wall,type II protein secretion system complex,integral to membrane,external encapsulating structure,cell envelope,intrinsic to membrane,envelope	protein transmembrane transporter activity,protein transporter activity,primary active transmembrane transporter activity,P-P-bond-hydrolysis-driven transmembrane transporter activity,P-P-bond-hydrolysis-driven protein transmembrane transporter activity,macromolecule transmembrane transporter activity	GO:0006886,GO:0008104,GO:0009306,GO:0015031,GO:0015628,GO:0032940,GO:0034613,GO:0045184,GO:0046903,GO:0046907,GO:0055085,GO:0070727	GO:0005618,GO:0005886,GO:0009274,GO:0009276,GO:0015627,GO:0016021,GO:0030312,GO:0030313,GO:0031224,GO:0031975	GO:0008320,GO:0008565,GO:0015399,GO:0015405,GO:0015450,GO:0022884
BB_0654	NA	1195506	chr	693553	694696	+	-	2	1	SR0553	-18	1	SR0554	99	0
BB_0655	NA	1195507	chr	694692	695523	-	-	1	0			1	SR0555	790	0		protein folding		heat shock protein binding,unfolded protein binding	GO:0006457		GO:0031072,GO:0051082
BB_0656	NA	1195508	chr	695630	696764	+	-	2	0			1	SR0557	1039	1	SR0556			iron-sulfur cluster binding,metal cluster binding			GO:0051536,GO:0051540
BB_0657	rpiA	1195509	chr	696750	697437	-	-	0	0			0			0		monosaccharide metabolic process,glucose metabolic process,glucose catabolic process,pentose-phosphate shunt,coenzyme metabolic process,oxidoreduction coenzyme metabolic process,NADP metabolic process,nicotinamide metabolic process,pentose-phosphate shunt,alkaloid metabolic process,carbohydrate catabolic process,hexose metabolic process,hexose catabolic process,pentose metabolic process,pyridine …		ribose-5-phosphate isomerase activity,intramolecular oxidoreductase activity,intramolecular oxidoreductase activity	GO:0005996,GO:0006006,GO:0006007,GO:0006098,GO:0006732,GO:0006733,GO:0006739,GO:0006769,GO:0009052,GO:0009820,GO:0016052,GO:0019318,GO:0019320,GO:0019321,GO:0019362,GO:0019748,GO:0043603,GO:0044275,GO:0046164,GO:0046365,GO:0046496,GO:0051186		GO:0004751,GO:0016860,GO:0016861
BB_0658	NA	1195510	chr	697585	698332	+	-	1	0			1	SR0558	258	0		monosaccharide metabolic process,glucose metabolic process,glucose catabolic process,generation of precursor metabolites and energy,glycolysis,carbohydrate catabolic process,hexose metabolic process,hexose catabolic process,cellular carbohydrate catabolic process,alcohol catabolic process,monosaccharide catabolic process		phosphoglycerate mutase activity,intramolecular transferase activity,intramolecular transferase activity,2	GO:0005996,GO:0006006,GO:0006007,GO:0006091,GO:0006096,GO:0016052,GO:0019318,GO:0019320,GO:0044275,GO:0046164,GO:0046365		GO:0004619,GO:0016866,GO:0016868,GO:0046538
BB_0659	lysS	1195511	chr	698399	699965	-	-	1	0			0			1	SR0559	tRNA metabolic process,translation,tRNA aminoacylation for protein translation,lysyl-tRNA aminoacylation,ncRNA metabolic process,amino acid activation,tRNA aminoacylation		nucleotide binding,nucleoside binding,purine nucleoside binding,aminoacyl-tRNA ligase activity,lysine-tRNA ligase activity,ATP binding,ligase activity,ligase activity,purine nucleotide binding,adenyl nucleotide binding,ribonucleotide binding,purine ribonucleotide binding,adenyl ribonucleotide binding	GO:0006399,GO:0006412,GO:0006418,GO:0006430,GO:0034660,GO:0043038,GO:0043039		GO:0000166,GO:0001882,GO:0001883,GO:0004812,GO:0004824,GO:0005524,GO:0016875,GO:0016876,GO:0017076,GO:0030554,GO:0032553,GO:0032555,GO:0032559
BB_0660	era	1195512	chr	700051	700924	-	-	2	1	SR0560	106	0			1	SR0561			nucleotide binding,RNA binding,GTP binding,purine nucleotide binding,guanyl nucleotide binding,ribonucleotide binding,purine ribonucleotide binding,guanyl ribonucleotide binding			GO:0000166,GO:0003723,GO:0005525,GO:0017076,GO:0019001,GO:0032553,GO:0032555,GO:0032561
BB_0661	NA	1195513	chr	701028	701385	+	-	0	0			0			0
BB_0662	NA	1195514	chr	701394	701805	+	-	0	0			0			0
BB_0663	NA	1195515	chr	701824	702274	+	-	0	0			0			0
BB_0664	NA	1195516	chr	702282	702951	-	-	0	0			0			0
BB_0665	NA	1195517	chr	703008	703968	+	-	1	0			0			1	SR0562
BB_0666	NA	1195518	chr	703960	704959	+	-	1	1	SR0563	45	0			0		peptidoglycan metabolic process,polysaccharide catabolic process,polysaccharide metabolic process,aminoglycan metabolic process,aminoglycan catabolic process,glycosaminoglycan catabolic process,macromolecule catabolic process,peptidoglycan catabolic process,carbohydrate catabolic process,glycosaminoglycan metabolic process		N-acetylmuramoyl-L-alanine amidase activity,hydrolase activity	GO:0000270,GO:0000272,GO:0005976,GO:0006022,GO:0006026,GO:0006027,GO:0009057,GO:0009253,GO:0016052,GO:0030203		GO:0008745,GO:0016811
BB_0667	NA	1195519	chr	704948	705500	+	-	0	0			0			0
BB_0668	NA	1195520	chr	705579	706605	+	4.22	1	0			1	SR0564	792	0		ciliary or flagellar motility,cell motion,cell motility,localization of cell	flagellin-based flagellum,flagellum,outer membrane-bounded periplasmic space,external encapsulating structure,cell envelope,envelope,periplasmic space,cell projection,non-membrane-bounded organelle,intracellular non-membrane-bounded organelle,external encapsulating structure part,periplasmic flagellum		GO:0001539,GO:0006928,GO:0048870,GO:0051674
BB_0669	NA	1195521	chr	706672	709267	+	4.58	2	1	SR0565	1403	1	SR0566	2156	0		two-component signal transduction system (phosphorelay),protein amino acid phosphorylation,phosphorus metabolic process,phosphate metabolic process,cell motion,chemotaxis,behavior,locomotory behavior,phosphorylation,peptidyl-histidine phosphorylation,peptidyl-histidine modification,taxis		two-component sensor activity,nucleotide binding,nucleoside binding,purine nucleoside binding,protein kinase activity,protein histidine kinase activity,ATP binding,phosphotransferase activity,purine nucleotide binding,adenyl nucleotide binding,ribonucleotide binding,purine ribonucleotide binding,adenyl ribonucleotide binding	GO:0000160,GO:0006468,GO:0006793,GO:0006796,GO:0006928,GO:0006935,GO:0007610,GO:0007626,GO:0016310,GO:0018106,GO:0018202,GO:0042330		GO:0000155,GO:0000166,GO:0001882,GO:0001883,GO:0004672,GO:0004673,GO:0005524,GO:0016775,GO:0017076,GO:0030554,GO:0032553,GO:0032555,GO:0032559
BB_0670	NA	1195522	chr	709273	710674	+	-	1	0			1	SR0567	764	0		chemotaxis,behavior,locomotory behavior,taxis
BB_0671	NA	1195523	chr	710685	711171	+	6.46	0	0			0			0
BB_0672	NA	1195524	chr	711210	711651	+	-	1	1	SR0568	373	0			0		two-component signal transduction system (phosphorelay),regulation of transcription,regulation of transcription,regulation of RNA metabolic process		two-component response regulator activity,transcription regulator activity	GO:0000160,GO:0006355,GO:0045449,GO:0051252		GO:0000156,GO:0030528
BB_0673	NA	1195525	chr	711691	712207	-	-	0	0			0			0
BB_0674	NA	1195526	chr	712203	713250	-	-	1	1	SR0569	419	0			0
BB_0675	NA	1195527	chr	713243	714107	-	-	2	1	SR0570	426	1	SR0571	164	0
BB_0676	NA	1195528	chr	714103	714766	-	-	2	1	SR0573	45	0			1	SR0572			phosphoglycolate phosphatase activity,phosphatase activity			GO:0008967,GO:0016791
BB_0677	rbsA	1195529	chr	715008	716619	+	3.88	1	0			1	SR0574	912	0				nucleotide binding,nucleoside binding,purine nucleoside binding,ATP binding,ATPase activity,purine nucleotide binding,adenyl nucleotide binding,ribonucleotide binding,purine ribonucleotide binding,adenyl ribonucleotide binding			GO:0000166,GO:0001882,GO:0001883,GO:0005524,GO:0016887,GO:0017076,GO:0030554,GO:0032553,GO:0032555,GO:0032559
BB_0678	NA	1195530	chr	716619	717771	+	-	0	0			0			0			plasma membrane,integral to membrane,intrinsic to membrane
BB_0679	NA	1195531	chr	717742	718669	+	-	0	0			0			0			plasma membrane,integral to membrane,intrinsic to membrane
BB_0680	NA	1195532	chr	718826	721088	+	7.14	4	2	SR0575,SR0577	576,993	2	SR0576,SR0578	814,1819	0		chemotaxis,behavior,locomotory behavior,taxis
BB_0681	NA	1195533	chr	721118	723020	+	15.15	3	1	SR0579	904	2	SR0580,SR0581	1756,1876	0		chemotaxis,behavior,locomotory behavior,taxis	integral to membrane,intrinsic to membrane		GO:0006935,GO:0007610,GO:0007626,GO:0042330
BB_0682	trmU	1195534	chr	723062	724130	-	-	3	1	SR0584	0	1	SR0582	975	1	SR0583	RNA processing,tRNA metabolic process,tRNA modification,tRNA processing,RNA modification,ncRNA processing,ncRNA metabolic process		tRNA binding,nucleotide binding,nucleoside binding,purine nucleoside binding,RNA binding,tRNA (5-methylaminomethyl-2-thiouridylate)-methyltransferase activity,ATP binding,RNA methyltransferase activity,tRNA methyltransferase activity,purine nucleotide binding,adenyl nucleotide binding,ribonucleotide binding,purine ribonucleotide binding,adenyl ribonucleotide binding	GO:0006396,GO:0006399,GO:0006400,GO:0008033,GO:0009451,GO:0034470,GO:0034660		GO:0000049,GO:0000166,GO:0001882,GO:0001883,GO:0003723,GO:0004808,GO:0005524,GO:0008173,GO:0008175,GO:0017076,GO:0030554,GO:0032553,GO:0032555,GO:0032559
BB_0683	NA	1195535	chr	724223	725447	+	-3.22	2	0			1	SR0586	119	1	SR0585	isoprenoid metabolic process,isoprenoid biosynthetic process,lipid biosynthetic process		hydroxymethylglutaryl-CoA synthase activity,transferase activity	GO:0006720,GO:0008299,GO:0008610		GO:0004421,GO:0046912
BB_0684	fni	1195536	chr	725430	726495	+	-5.42	0	0			0			0		isoprenoid metabolic process,isoprenoid biosynthetic process,lipid biosynthetic process		nucleotide binding,isopentenyl-diphosphate delta-isomerase activity,FMN binding,intramolecular oxidoreductase activity,intramolecular oxidoreductase activity,cofactor binding,coenzyme binding	GO:0006720,GO:0008299,GO:0008610		GO:0000166,GO:0004452,GO:0010181,GO:0016860,GO:0016863,GO:0048037,GO:0050662
BB_0685	NA	1195537	chr	726457	727753	+	-	1	1	SR0587	807	0			0		coenzyme metabolic process,nucleoside metabolic process,ribonucleoside metabolic process,coenzyme A metabolic process,nucleoside bisphosphate metabolic process,purine nucleoside metabolic process,purine ribonucleoside metabolic process,cofactor metabolic process,oxidation reduction		hydroxymethylglutaryl-CoA reductase (NADPH) activity,hydroxymethylglutaryl-CoA reductase activity,cofactor binding,coenzyme binding	GO:0006732,GO:0009116,GO:0009119,GO:0015936,GO:0033865,GO:0042278,GO:0046128,GO:0051186,GO:0055114		GO:0004420,GO:0042282,GO:0048037,GO:0050662
BB_0686	mvaD	1195538	chr	727736	728675	+	-2.93	0	0			0			0		isoprenoid metabolic process,phosphorus metabolic process,phosphate metabolic process,isoprenoid biosynthetic process,lipid biosynthetic process,phosphorylation		nucleotide binding,nucleoside binding,purine nucleoside binding,diphosphomevalonate decarboxylase activity,ATP binding,carboxy-lyase activity,purine nucleotide binding,adenyl nucleotide binding,ribonucleotide binding,purine ribonucleotide binding,adenyl ribonucleotide binding	GO:0006720,GO:0006793,GO:0006796,GO:0008299,GO:0008610,GO:0016310		GO:0000166,GO:0001882,GO:0001883,GO:0004163,GO:0005524,GO:0016831,GO:0017076,GO:0030554,GO:0032553,GO:0032555,GO:0032559
BB_0687	NA	1195539	chr	728665	729619	+	-	0	0			0			0		phosphorus metabolic process,phosphate metabolic process,phosphorylation		nucleotide binding,nucleoside binding,purine nucleoside binding,ATP binding,purine nucleotide binding,adenyl nucleotide binding,ribonucleotide binding,purine ribonucleotide binding,adenyl ribonucleotide binding	GO:0006793,GO:0006796,GO:0016310		GO:0000166,GO:0001882,GO:0001883,GO:0005524,GO:0017076,GO:0030554,GO:0032553,GO:0032555,GO:0032559
BB_0688	mvk	1195540	chr	729612	730506	+	-	2	1	SR0588	55	1	SR0589	495	0		isoprenoid metabolic process,phosphorus metabolic process,phosphate metabolic process,isoprenoid biosynthetic process,lipid biosynthetic process,phosphorylation		nucleotide binding,nucleoside binding,purine nucleoside binding,mevalonate kinase activity,ATP binding,purine nucleotide binding,adenyl nucleotide binding,ribonucleotide binding,purine ribonucleotide binding,adenyl ribonucleotide binding	GO:0006720,GO:0006793,GO:0006796,GO:0008299,GO:0008610,GO:0016310		GO:0000166,GO:0001882,GO:0001883,GO:0004496,GO:0005524,GO:0017076,GO:0030554,GO:0032553,GO:0032555,GO:0032559
BB_0689	NA	1195542	chr	730631	731099	-	2.7	0	0			0			0
BB_0690	napA	1195543	chr	731183	731720	+	-	0	0			0			0		cellular ion homeostasis,cellular iron ion homeostasis,cellular homeostasis,cellular cation homeostasis,cellular di-,homeostatic process,chemical homeostasis,ion homeostasis,di-,iron ion homeostasis,cation homeostasis,cellular chemical homeostasis		iron ion binding,ferric iron binding,ion binding,cation binding,metal ion binding,transition metal ion binding	GO:0006873,GO:0006879,GO:0019725,GO:0030003,GO:0030005,GO:0042592,GO:0048878,GO:0050801,GO:0055066,GO:0055072,GO:0055080,GO:0055082		GO:0005506,GO:0008199,GO:0043167,GO:0043169,GO:0046872,GO:0046914
BB_0691	fusA	1195544	chr	731793	733803	+	-	4	0			3	SR0592,SR0593,SR0594	355,775,1077	1	SR0591	translation,translational elongation		nucleotide binding,translation elongation factor activity,GTPase activity,GTP binding,translation factor activity,purine nucleotide binding,guanyl nucleotide binding,ribonucleotide binding,purine ribonucleotide binding,guanyl ribonucleotide binding	GO:0006412,GO:0006414		GO:0000166,GO:0003746,GO:0003924,GO:0005525,GO:0008135,GO:0017076,GO:0019001,GO:0032553,GO:0032555,GO:0032561
BB_0693	NA	1195546	chr	734080	735289	+	-	0	0			0			0
BB_0694	ffh	1195547	chr	735351	736686	+	-	2	0			1	SR0596	256	1	SR0595	protein targeting,protein targeting to membrane,cotranslational protein targeting to membrane,SRP-dependent cotranslational protein targeting to membrane,intracellular protein transport,protein localization,protein transport,protein localization in organelle,cellular protein localization,protein targeting to ER,establishment of protein localization,intracellular transport,cellular macromolecule l…	ribonucleoprotein complex,signal recognition particle	nucleotide binding,RNA binding,GTP binding,7S RNA binding,purine nucleotide binding,guanyl nucleotide binding,ribonucleotide binding,purine ribonucleotide binding,guanyl ribonucleotide binding	GO:0006605,GO:0006612,GO:0006613,GO:0006614,GO:0006886,GO:0008104,GO:0015031,GO:0033365,GO:0034613,GO:0045047,GO:0045184,GO:0046907,GO:0070727	GO:0030529,GO:0048500	GO:0000166,GO:0003723,GO:0005525,GO:0008312,GO:0017076,GO:0019001,GO:0032553,GO:0032555,GO:0032561
BB_0695	rpsP	1195548	chr	736698	736959	+	-	0	0			0			0		translation	ribosome,ribonucleoprotein complex,non-membrane-bounded organelle,intracellular non-membrane-bounded organelle	structural constituent of ribosome,structural molecule activity	GO:0006412	GO:0005840,GO:0030529,GO:0043228,GO:0043232	GO:0003735,GO:0005198
BB_0696	NA	1195549	chr	736959	737208	+	-	0	0			0			0				RNA binding			GO:0003723
BB_0697	rimM	1195550	chr	737211	737712	+	-	0	0			0			0		rRNA processing,RNA processing,rRNA metabolic process,ribonucleoprotein complex biogenesis,ncRNA processing,ncRNA metabolic process,ribosome biogenesis,ribosomal small subunit biogenesis	ribosome,ribonucleoprotein complex,non-membrane-bounded organelle,intracellular non-membrane-bounded organelle	ribonucleoprotein binding,ribosome binding	GO:0006364,GO:0006396,GO:0016072,GO:0022613,GO:0034470,GO:0034660,GO:0042254,GO:0042274	GO:0005840,GO:0030529,GO:0043228,GO:0043232	GO:0043021,GO:0043022
BB_0698	trmD	1195551	chr	737708	738428	+	-	2	1	SR0597	183	1	SR0598	330	0		RNA processing,tRNA metabolic process,tRNA modification,tRNA processing,RNA modification,ncRNA processing,ncRNA metabolic process		RNA binding,RNA methyltransferase activity,tRNA methyltransferase activity,tRNA (guanine-N1-)-methyltransferase activity,tRNA (guanine) methyltransferase activity	GO:0006396,GO:0006399,GO:0006400,GO:0008033,GO:0009451,GO:0034470,GO:0034660		GO:0003723,GO:0008173,GO:0008175,GO:0009019,GO:0016423
BB_0699	rplS	1195552	chr	738405	738771	+	-	0	0			0			0		translation	ribosome,ribonucleoprotein complex,non-membrane-bounded organelle,intracellular non-membrane-bounded organelle	structural constituent of ribosome,structural molecule activity	GO:0006412	GO:0005840,GO:0030529,GO:0043228,GO:0043232	GO:0003735,GO:0005198
BB_0701	NA	1195554	chr	739143	739683	+	-	0	0			0			0
BB_0702	coaD	1195555	chr	739684	740176	+	-	0	0			0			0		coenzyme metabolic process,coenzyme biosynthetic process,nucleoside metabolic process,ribonucleoside metabolic process,coenzyme A metabolic process,coenzyme A biosynthetic process,nucleoside bisphosphate metabolic process,purine nucleoside metabolic process,purine ribonucleoside metabolic process,cofactor metabolic process,cofactor biosynthetic process		nucleotide binding,nucleoside binding,purine nucleoside binding,pantetheine-phosphate adenylyltransferase activity,ATP binding,nucleotidyltransferase activity,purine nucleotide binding,adenyl nucleotide binding,ribonucleotide binding,purine ribonucleotide binding,adenyl ribonucleotide binding,adenylyltransferase activity	GO:0006732,GO:0009108,GO:0009116,GO:0009119,GO:0015936,GO:0015937,GO:0033865,GO:0042278,GO:0046128,GO:0051186,GO:0051188		GO:0000166,GO:0001882,GO:0001883,GO:0004595,GO:0005524,GO:0016779,GO:0017076,GO:0030554,GO:0032553,GO:0032555,GO:0032559,GO:0070566
BB_0703	rpmF	1195556	chr	740239	740422	+	-	0	0			0			0		translation	ribosome,large ribosomal subunit,ribonucleoprotein complex,ribosomal subunit,non-membrane-bounded organelle,intracellular non-membrane-bounded organelle	structural constituent of ribosome,structural molecule activity	GO:0006412	GO:0005840,GO:0015934,GO:0030529,GO:0033279,GO:0043228,GO:0043232	GO:0003735,GO:0005198
BB_0704	acpP	1195557	chr	740445	740688	+	-	1	1	SR0599	-19	0			0		fatty acid metabolic process,fatty acid biosynthetic process,lipid biosynthetic process,organic acid biosynthetic process,carboxylic acid biosynthetic process		acyl carrier activity,cofactor binding	GO:0006631,GO:0006633,GO:0008610,GO:0016053,GO:0046394		GO:0000036,GO:0048037
BB_0705	rnc	1195558	chr	740687	741425	+	-	0	0			0			0		rRNA processing,RNA processing,mRNA processing,RNA catabolic process,macromolecule catabolic process,mRNA metabolic process,rRNA metabolic process,rRNA catabolic process,ribonucleoprotein complex biogenesis,ncRNA processing,ncRNA metabolic process,ncRNA catabolic process,ribosome biogenesis,cellular macromolecule catabolic process		RNA binding,double-stranded RNA binding,nuclease activity,endonuclease activity,endoribonuclease activity,ribonuclease III activity,ribonuclease activity,endoribonuclease activity,endonuclease activity	GO:0006364,GO:0006396,GO:0006397,GO:0006401,GO:0009057,GO:0016071,GO:0016072,GO:0016075,GO:0022613,GO:0034470,GO:0034660,GO:0034661,GO:0042254,GO:0044265		GO:0003723,GO:0003725,GO:0004518,GO:0004519,GO:0004521,GO:0004525,GO:0004540,GO:0016891,GO:0016893
BB_0706	NA	1195559	chr	741395	742628	-	-	4	2	SR0600,SR0603	86,457	1	SR0601	404	1	SR0602	RNA processing		nucleotide binding,nucleoside binding,purine nucleoside binding,RNA binding,ATP binding,nucleotidyltransferase activity,purine nucleotide binding,adenyl nucleotide binding,ribonucleotide binding,purine ribonucleotide binding,adenyl ribonucleotide binding	GO:0006396		GO:0000166,GO:0001882,GO:0001883,GO:0003723,GO:0005524,GO:0016779,GO:0017076,GO:0030554,GO:0032553,GO:0032555,GO:0032559
BB_0707	NA	1195560	chr	742743	744516	+	-	1	0			1	SR0604	1606	0
BB_0708	NA	1195561	chr	744521	744845	+	-	0	0			0			0
BB_0709	NA	1195563	chr	745301	746333	+	-	1	1	SR0607	525	0			0
BB_0710	dnaG	11493333	chr	746338	748119	+	-	3	0			3	SR0608,SR0609,SR0610	795,1329,1581	0
BB_0712	NA	1195566	chr	748122	750018	+	-	1	0			1	SR0611	1463	0		transcription,transcription,transcription initiation,regulation of transcription,protein complex assembly,RNA biosynthetic process,macromolecular complex subunit organization,regulation of transcription,regulation of RNA metabolic process,macromolecular complex assembly,protein complex biogenesis		DNA binding,transcription factor activity,sigma factor activity,transcription regulator activity	GO:0006350,GO:0006351,GO:0006352,GO:0006355,GO:0006461,GO:0032774,GO:0043933,GO:0045449,GO:0051252,GO:0065003,GO:0070271		GO:0003677,GO:0003700,GO:0016987,GO:0030528
BB_0713	NA	1195567	chr	750030	750789	+	-	1	0			1	SR0612	552	0
BB_0714	NA	1195568	chr	751190	752159	+	-	2	2	SR0614,SR0615	-70,555	0			0
BB_0715	NA	1195569	chr	752169	753219	+	-	0	0			0			0		cell morphogenesis,cellular component morphogenesis		nucleotide binding,nucleoside binding,purine nucleoside binding,ATP binding,purine nucleotide binding,adenyl nucleotide binding,ribonucleotide binding,purine ribonucleotide binding,adenyl ribonucleotide binding	GO:0000902,GO:0032989		GO:0000166,GO:0001882,GO:0001883,GO:0005524,GO:0017076,GO:0030554,GO:0032553,GO:0032555,GO:0032559
BB_0716	mreC	1195570	chr	753291	754068	+	-	0	0			0			0		regulation of cell shape,regulation of cell morphogenesis
BB_0717	NA	1195571	chr	754067	754550	+	-	1	1	SR0616	322	0			0
BB_0718	NA	1195572	chr	754636	756349	+	-	0	0			0			0		peptidoglycan-based cell wall biogenesis,cell wall biogenesis		drug binding,penicillin binding,carboxylic acid binding	GO:0009273,GO:0042546		GO:0008144,GO:0008658,GO:0031406
BB_0719	mrdB	1195573	chr	756353	757670	+	-	2	2	SR0617,SR0618	291,1017	0			0		cell cycle,regulation of cell shape,regulation of cell morphogenesis	cell wall,peptidoglycan-based cell wall,Gram-negative-bacterium-type cell wall,integral to membrane,external encapsulating structure,cell envelope,intrinsic to membrane,envelope		GO:0007049,GO:0008360,GO:0022604
BB_0720	thrS	1195574	chr	757835	759581	+	-	0	0			0			0		tRNA metabolic process,translation,tRNA aminoacylation for protein translation,threonyl-tRNA aminoacylation,ncRNA metabolic process,amino acid activation,tRNA aminoacylation		nucleotide binding,nucleoside binding,purine nucleoside binding,aminoacyl-tRNA ligase activity,threonine-tRNA ligase activity,ATP binding,zinc ion binding,ligase activity,ligase activity,purine nucleotide binding,adenyl nucleotide binding,ribonucleotide binding,purine ribonucleotide binding,adenyl ribonucleotide binding,ion binding,cation binding,metal ion binding,transition metal ion binding	GO:0006399,GO:0006412,GO:0006418,GO:0006435,GO:0034660,GO:0043038,GO:0043039		GO:0000166,GO:0001882,GO:0001883,GO:0004812,GO:0004829,GO:0005524,GO:0008270,GO:0016875,GO:0016876,GO:0017076,GO:0030554,GO:0032553,GO:0032555,GO:0032559,GO:0043167,GO:0043169,GO:0046872,GO:0046914
BB_0721	pgsA	1195575	chr	759585	760215	+	-	0	0			0			0		phospholipid metabolic process,lipid biosynthetic process,phospholipid biosynthetic process,organophosphate metabolic process	integral to membrane,intrinsic to membrane	CDP-diacylglycerol-glycerol-3-phosphate 3-phosphatidyltransferase activity,phosphotransferase activity,CDP-alcohol phosphatidyltransferase activity	GO:0006644,GO:0008610,GO:0008654,GO:0019637	GO:0016021,GO:0031224	GO:0008444,GO:0016780,GO:0017169
BB_0722	NA	1195576	chr	760225	761647	+	-	4	3	SR0619,SR0620,SR0621	137,697,833	1	SR0622	1297	0
BB_0723	NA	1195577	chr	761620	762154	-	-	1	0			1	SR0623	437	0		purine nucleotide metabolic process,purine nucleotide biosynthetic process,cAMP biosynthetic process,nucleoside monophosphate metabolic process,nucleoside monophosphate biosynthetic process,nucleotide biosynthetic process,cyclic nucleotide metabolic process,cyclic nucleotide biosynthetic process,nucleobase,nucleobase,nitrogen compound biosynthetic process,cAMP metabolic process		adenylate cyclase activity,cyclase activity,phosphorus-oxygen lyase activity	GO:0006163,GO:0006164,GO:0006171,GO:0009123,GO:0009124,GO:0009165,GO:0009187,GO:0009190,GO:0034404,GO:0034654,GO:0044271,GO:0046058		GO:0004016,GO:0009975,GO:0016849
BB_0724	NA	1195578	chr	762250	763573	+	-	1	0			1	SR0624	1219	0		ion transport,cation transport	integral to membrane,intrinsic to membrane		GO:0006811,GO:0006812
BB_0725	NA	1195579	chr	763578	764361	+	-	2	1	SR0625	199	1	SR0626	423	0		ion transport,cation transport,potassium ion transport,monovalent inorganic cation transport,metal ion transport
BB_0726	NA	1195580	chr	764370	765342	+	-	0	0			0			0				nucleotide binding,nucleoside binding,purine nucleoside binding,ATP binding,purine nucleotide binding,adenyl nucleotide binding,ribonucleotide binding,purine ribonucleotide binding,adenyl ribonucleotide binding			GO:0000166,GO:0001882,GO:0001883,GO:0005524,GO:0017076,GO:0030554,GO:0032553,GO:0032555,GO:0032559
BB_0727	NA	1195581	chr	765372	766716	+	-	0	0			0			0		monosaccharide metabolic process,glucose metabolic process,glucose catabolic process,generation of precursor metabolites and energy,glycolysis,carbohydrate catabolic process,hexose metabolic process,hexose catabolic process,cellular carbohydrate catabolic process,alcohol catabolic process,monosaccharide catabolic process	cytosol,6-phosphofructokinase complex,cytosolic part	nucleotide binding,nucleoside binding,purine nucleoside binding,6-phosphofructokinase activity,ATP binding,phosphofructokinase activity,purine nucleotide binding,carbohydrate kinase activity,adenyl nucleotide binding,ribonucleotide binding,purine ribonucleotide binding,adenyl ribonucleotide binding	GO:0005996,GO:0006006,GO:0006007,GO:0006091,GO:0006096,GO:0016052,GO:0019318,GO:0019320,GO:0044275,GO:0046164,GO:0046365	GO:0005829,GO:0005945,GO:0044445	GO:0000166,GO:0001882,GO:0001883,GO:0003872,GO:0005524,GO:0008443,GO:0017076,GO:0019200,GO:0030554,GO:0032553,GO:0032555,GO:0032559
BB_0728	cdr	1195582	chr	766732	768064	-	-	0	0			0			0		protein folding,protein thiol-disulfide exchange,cellular homeostasis,homeostatic process,cell redox homeostasis,oxidation reduction		nucleotide binding,nucleoside binding,purine nucleoside binding,electron carrier activity,oxidoreductase activity,oxidoreductase activity,oxidoreductase activity,purine nucleotide binding,adenyl nucleotide binding,cofactor binding,CoA-disulfide reductase activity,FAD binding,NADP or NADPH binding,coenzyme binding	GO:0006457,GO:0006467,GO:0019725,GO:0042592,GO:0045454,GO:0055114		GO:0000166,GO:0001882,GO:0001883,GO:0009055,GO:0016651,GO:0016667,GO:0016668,GO:0017076,GO:0030554,GO:0048037,GO:0050451,GO:0050660,GO:0050661,GO:0050662
BB_0729	NA	1195583	chr	768078	769470	-	-	3	2	SR0627,SR0629	189,1019	1	SR0628	894	0		dicarboxylic acid transport,organic acid transport,carboxylic acid transport	integral to membrane,intrinsic to membrane	dicarboxylic acid transmembrane transporter activity,organic acid:sodium symporter activity,anion transmembrane transporter activity,symporter activity,solute:cation symporter activity,anion:cation symporter activity,solute:sodium symporter activity,sodium:dicarboxylate symporter activity	GO:0006835,GO:0015849,GO:0046942	GO:0016021,GO:0031224	GO:0005310,GO:0005343,GO:0008509,GO:0015293,GO:0015294,GO:0015296,GO:0015370,GO:0017153
BB_0730	pgi	1195584	chr	769546	771139	-	-	3	2	SR0630,SR0632	957,1200	1	SR0631	1124	0		monosaccharide metabolic process,glucose metabolic process,glucose catabolic process,pyruvate metabolic process,generation of precursor metabolites and energy,gluconeogenesis,glycolysis,carbohydrate biosynthetic process,carbohydrate catabolic process,hexose metabolic process,hexose biosynthetic process,hexose catabolic process,cellular carbohydrate biosynthetic process,cellular carbohydrate catab…		glucose-6-phosphate isomerase activity,intramolecular oxidoreductase activity,intramolecular oxidoreductase activity	GO:0005996,GO:0006006,GO:0006007,GO:0006090,GO:0006091,GO:0006094,GO:0006096,GO:0016051,GO:0016052,GO:0019318,GO:0019319,GO:0019320,GO:0034637,GO:0044275,GO:0046164,GO:0046165,GO:0046364,GO:0046365		GO:0004347,GO:0016860,GO:0016861
BB_0731	NA	1195585	chr	771161	771563	-	-	0	0			0			0				DNA binding			GO:0003677
BB_0732	NA	1195586	chr	771569	774368	-	-	2	0			1	SR0633	1190	1	SR0634	peptidoglycan metabolic process,polysaccharide biosynthetic process,polysaccharide metabolic process,aminoglycan metabolic process,aminoglycan biosynthetic process,glycosaminoglycan biosynthetic process,cell wall organization,regulation of cell shape,peptidoglycan biosynthetic process,peptidoglycan-based cell wall biogenesis,cellular cell wall macromolecule metabolic process,carbohydrate biosynth…	cell wall,peptidoglycan-based cell wall,external encapsulating structure	drug binding,peptidase activity,penicillin binding,transferase activity,carboxylic acid binding	GO:0000270,GO:0000271,GO:0005976,GO:0006022,GO:0006023,GO:0006024,GO:0007047,GO:0008360,GO:0009252,GO:0009273,GO:0010382,GO:0016051,GO:0022604,GO:0030203,GO:0042546,GO:0044036,GO:0044038,GO:0045229,GO:0046677,GO:0070589	GO:0005618,GO:0009274,GO:0030312	GO:0008144,GO:0008233,GO:0008658,GO:0016763,GO:0031406
BB_0733	NA	1195587	chr	774676	775462	+	-	0	0			0			0
BB_0734	NA	1195588	chr	775665	776679	-	-	1	0			0			1	SR0636
BB_0735	NA	1195589	chr	776784	777573	+	-	0	0			0			0
BB_0737	NA	1195591	chr	777764	778754	+	-	0	0			0			0		RNA processing,tRNA metabolic process,tRNA processing,ncRNA processing,ncRNA metabolic process,oxidation reduction		nucleotide binding,nucleoside binding,purine nucleoside binding,purine nucleotide binding,tRNA dihydrouridine synthase activity,adenyl nucleotide binding,cofactor binding,FAD binding,coenzyme binding	GO:0006396,GO:0006399,GO:0008033,GO:0034470,GO:0034660,GO:0055114		GO:0000166,GO:0001882,GO:0001883,GO:0017076,GO:0017150,GO:0030554,GO:0048037,GO:0050660,GO:0050662
BB_0738	valS	1195592	chr	778757	781385	+	-	0	0			0			0		tRNA metabolic process,translation,tRNA aminoacylation for protein translation,valyl-tRNA aminoacylation,ncRNA metabolic process,amino acid activation,tRNA aminoacylation		nucleotide binding,nucleoside binding,purine nucleoside binding,aminoacyl-tRNA ligase activity,valine-tRNA ligase activity,ATP binding,ligase activity,ligase activity,purine nucleotide binding,adenyl nucleotide binding,ribonucleotide binding,purine ribonucleotide binding,adenyl ribonucleotide binding	GO:0006399,GO:0006412,GO:0006418,GO:0006438,GO:0034660,GO:0043038,GO:0043039		GO:0000166,GO:0001882,GO:0001883,GO:0004812,GO:0004832,GO:0005524,GO:0016875,GO:0016876,GO:0017076,GO:0030554,GO:0032553,GO:0032555,GO:0032559
BB_0739	NA	1195593	chr	781485	782073	-	-	0	0			0			0
BB_0740	NA	1195594	chr	782151	782829	-	-	0	0			0			0
BB_0741	groS	1195595	chr	782975	783248	-	3.2	0	0			0			0		protein folding		nucleotide binding,nucleoside binding,purine nucleoside binding,ATP binding,purine nucleotide binding,adenyl nucleotide binding,ribonucleotide binding,purine ribonucleotide binding,adenyl ribonucleotide binding	GO:0006457		GO:0000166,GO:0001882,GO:0001883,GO:0005524,GO:0017076,GO:0030554,GO:0032553,GO:0032555,GO:0032559
BB_0742	NA	1195596	chr	783389	785021	+	-	0	0			0			0				nucleotide binding,nucleoside binding,purine nucleoside binding,ATP binding,ATPase activity,purine nucleotide binding,adenyl nucleotide binding,ribonucleotide binding,purine ribonucleotide binding,adenyl ribonucleotide binding			GO:0000166,GO:0001882,GO:0001883,GO:0005524,GO:0016887,GO:0017076,GO:0030554,GO:0032553,GO:0032555,GO:0032559
BB_0743	NA	1195597	chr	785056	786754	+	-	0	0			0			0
BB_0744	p83/100	1195598	chr	786859	788962	+	-	1	1	SR0637	176	0			0
BB_0745	NA	1195601	chr	789302	789938	+	-	2	1	SR0642	114	0			1	SR0641	DNA metabolic process,DNA repair,base-excision repair,response to DNA damage stimulus,cellular response to stress		DNA binding,nuclease activity,endonuclease activity,iron-sulfur cluster binding,4 iron,metal cluster binding	GO:0006259,GO:0006281,GO:0006284,GO:0006974,GO:0033554		GO:0003677,GO:0004518,GO:0004519,GO:0051536,GO:0051539,GO:0051540
BB_0746	NA	1195602	chr	789946	790807	-	-	1	1	SR0643	525	0			0			plasma membrane,integral to membrane,intrinsic to membrane
BB_0747	NA	1195603	chr	790806	791787	-	-	1	1	SR0644	289	0			0			plasma membrane,integral to membrane,intrinsic to membrane
BB_0748	NA	1195604	chr	791793	792252	-	-	1	0			0			1	SR0645	cell cycle
BB_0749	NA	1195605	chr	792350	793625	+	-	1	0			0			1	SR0646
BB_0751	NA	1195607	chr	793841	794855	-	-	0	0			0			0
BB_0752	NA	1195608	chr	794874	796383	-	-	0	0			0			0			plasma membrane,integral to membrane,intrinsic to membrane
BB_0753	NA	1195609	chr	796387	797122	-	-	1	1	SR0648	574	0			0
BB_0754	NA	1195610	chr	797118	798048	-	-	1	1	SR0649	76	0			0				nucleotide binding,nucleoside binding,purine nucleoside binding,ATP binding,ATPase activity,purine nucleotide binding,adenyl nucleotide binding,ribonucleotide binding,purine ribonucleotide binding,adenyl ribonucleotide binding			GO:0000166,GO:0001882,GO:0001883,GO:0005524,GO:0016887,GO:0017076,GO:0030554,GO:0032553,GO:0032555,GO:0032559
BB_0755	rnz	1195611	chr	798056	799016	-	-	0	0			0			0		RNA processing,tRNA metabolic process,tRNA processing,RNA 3'-end processing,ncRNA processing,ncRNA metabolic process,tRNA 3'-trailer cleavage,tRNA 3'-end processing,ncRNA 3'-end processing		nuclease activity,endonuclease activity,endoribonuclease activity,ribonuclease activity,zinc ion binding,endoribonuclease activity,endonuclease activity,3'-tRNA processing endoribonuclease activity,ion binding,cation binding,metal ion binding,transition metal ion binding	GO:0006396,GO:0006399,GO:0008033,GO:0031123,GO:0034470,GO:0034660,GO:0042779,GO:0042780,GO:0043628		GO:0004518,GO:0004519,GO:0004521,GO:0004540,GO:0008270,GO:0016891,GO:0016893,GO:0042781,GO:0043167,GO:0043169,GO:0046872,GO:0046914
BB_0756	NA	1195612	chr	799207	800275	-	-	0	0			0			0
BB_0757	clpP	1195613	chr	800475	801072	+	-	0	0			0			0		proteolysis		nucleotide binding,nucleoside binding,purine nucleoside binding,endopeptidase activity,serine-type endopeptidase activity,ATP binding,peptidase activity,serine-type peptidase activity,purine nucleotide binding,serine hydrolase activity,adenyl nucleotide binding,ribonucleotide binding,purine ribonucleotide binding,adenyl ribonucleotide binding,peptidase activity	GO:0006508		GO:0000166,GO:0001882,GO:0001883,GO:0004175,GO:0004252,GO:0005524,GO:0008233,GO:0008236,GO:0017076,GO:0017171,GO:0030554,GO:0032553,GO:0032555,GO:0032559,GO:0070011
BB_0758	NA	1195614	chr	801118	801778	+	-	0	0			0			0
BB_0759	NA	1195616	chr	801940	802798	-	-	0	0			0			0
BB_0760	NA	1195617	chr	802837	803167	-	-	0	0			0			0
BB_0761	NA	1195618	chr	803277	804165	+	-	1	1	SR0652	225	0			0		proteolysis,cell wall macromolecule catabolic process,cell wall macromolecule metabolic process		endopeptidase activity,metalloendopeptidase activity,peptidase activity,metallopeptidase activity,peptidase activity	GO:0006508,GO:0016998,GO:0044036		GO:0004175,GO:0004222,GO:0008233,GO:0008237,GO:0070011
BB_0763	NA	1195620	chr	804416	805772	-	-	0	0			0			0		two-component signal transduction system (phosphorelay),transcription,regulation of transcription,regulation of transcription,regulation of RNA metabolic process		two-component response regulator activity,nucleotide binding,nucleoside binding,purine nucleoside binding,DNA binding,transcription factor activity,ATP binding,transcription factor binding,purine nucleotide binding,transcription regulator activity,adenyl nucleotide binding,ribonucleotide binding,purine ribonucleotide binding,adenyl ribonucleotide binding	GO:0000160,GO:0006350,GO:0006355,GO:0045449,GO:0051252		GO:0000156,GO:0000166,GO:0001882,GO:0001883,GO:0003677,GO:0003700,GO:0005524,GO:0008134,GO:0017076,GO:0030528,GO:0030554,GO:0032553,GO:0032555,GO:0032559
BB_0764	NA	1195621	chr	805774	806923	-	-	0	0			0			0		protein amino acid phosphorylation,phosphorus metabolic process,phosphate metabolic process,phosphorylation,peptidyl-histidine phosphorylation,peptidyl-histidine modification		two-component sensor activity,nucleotide binding,nucleoside binding,purine nucleoside binding,protein kinase activity,protein histidine kinase activity,ATP binding,phosphotransferase activity,purine nucleotide binding,adenyl nucleotide binding,ribonucleotide binding,purine ribonucleotide binding,adenyl ribonucleotide binding	GO:0006468,GO:0006793,GO:0006796,GO:0016310,GO:0018106,GO:0018202		GO:0000155,GO:0000166,GO:0001882,GO:0001883,GO:0004672,GO:0004673,GO:0005524,GO:0016775,GO:0017076,GO:0030554,GO:0032553,GO:0032555,GO:0032559
BB_0765	NA	1195622	chr	806919	807966	-	-	0	0			0			0
BB_0766	cvpA	1195623	chr	807975	808464	-	-	0	0			0			0		toxin biosynthetic process,toxin metabolic process,secondary metabolic process
BB_0767	murG	1195624	chr	808460	809552	-	-	0	0			0			0		peptidoglycan metabolic process,polysaccharide biosynthetic process,polysaccharide metabolic process,monosaccharide metabolic process,aminoglycan metabolic process,aminoglycan biosynthetic process,glycosaminoglycan biosynthetic process,amino sugar metabolic process,cell wall organization,cell cycle,regulation of cell shape,nucleotide-sugar metabolic process,peptidoglycan biosynthetic process,pept…	cell wall,plasma membrane,peptidoglycan-based cell wall,Gram-negative-bacterium-type cell wall,extrinsic to membrane,external encapsulating structure,cell envelope,envelope	acetylglucosaminyltransferase activity,carbohydrate binding,undecaprenyldiphospho-muramoylpentapeptide beta-N-acetylglucosaminyltransferase activity	GO:0000270,GO:0000271,GO:0005976,GO:0005996,GO:0006022,GO:0006023,GO:0006024,GO:0006040,GO:0007047,GO:0007049,GO:0008360,GO:0009225,GO:0009252,GO:0009273,GO:0010382,GO:0016051,GO:0019276,GO:0019277,GO:0022604,GO:0030203,GO:0030258,GO:0030259,GO:0034637,GO:0042546,GO:0044036,GO:0044038,GO:0045229,GO:0046165,GO:0046349,GO:0046364,GO:0051301,GO:0070589	GO:0005618,GO:0005886,GO:0009274,GO:0009276,GO:0019898,GO:0030312,GO:0030313,GO:0031975	GO:0008375,GO:0030246,GO:0050511
BB_0768	NA	1195625	chr	809700	810495	-	-	2	1	SR0655	304	1	SR0654	478	0
BB_0769	NA	1195626	chr	810469	811510	-	-	1	0			1	SR0656	106	0		proteolysis		endopeptidase activity,metalloendopeptidase activity,peptidase activity,metallopeptidase activity,zinc ion binding,ion binding,cation binding,metal ion binding,transition metal ion binding,peptidase activity	GO:0006508		GO:0004175,GO:0004222,GO:0008233,GO:0008237,GO:0008270,GO:0043167,GO:0043169,GO:0046872,GO:0046914,GO:0070011
BB_0770	NA	1195627	chr	811506	812388	-	-	1	0			1	SR0657	-52	0
BB_0771	rpoS	1195628	chr	812438	813239	-	-	1	0			0			0		transcription,transcription,transcription initiation,regulation of transcription,protein complex assembly,RNA biosynthetic process,macromolecular complex subunit organization,regulation of transcription,regulation of RNA metabolic process,macromolecular complex assembly,protein complex biogenesis		DNA binding,transcription factor activity,sigma factor activity,transcription regulator activity	GO:0006350,GO:0006351,GO:0006352,GO:0006355,GO:0006461,GO:0032774,GO:0043933,GO:0045449,GO:0051252,GO:0065003,GO:0070271		GO:0003677,GO:0003700,GO:0016987,GO:0030528
BB_0771a	NA	11493334	chr	813385	813706	-	-	0	0			0			0
BB_0772	NA	1195629	chr	813689	814697	-	-	2	1	SR0658	439	0			1	SR0659	ciliary or flagellar motility,cell motion,cell motility,localization of cell	flagellin-based flagellum,flagellin-based flagellum basal body,flagellin-based flagellum basal body,flagellin-based flagellum basal body,flagellum,outer membrane-bounded periplasmic space,external encapsulating structure,cell envelope,flagellin-based flagellum basal body,envelope,periplasmic space,cell projection,non-membrane-bounded organelle,intracellular non-membrane-bounded organelle,flagellu…	structural molecule activity	GO:0001539,GO:0006928,GO:0048870,GO:0051674	GO:0009288,GO:0009425,GO:0009426,GO:0009428,GO:0019861,GO:0030288,GO:0030312,GO:0030313,GO:0030694,GO:0031975,GO:0042597,GO:0042995,GO:0043228,GO:0043232,GO:0044460,GO:0044461,GO:0044462,GO:0044463	GO:0005198
BB_0773	NA	1195630	chr	814867	815302	-	-	0	0			0			0
BB_0774	flgG	1195631	chr	815501	816299	-	-	0	0			0			0		ciliary or flagellar motility,cell motion,cell projection organization,flagellum organization,cell motility,localization of cell	flagellin-based flagellum,flagellin-based flagellum basal body,flagellin-based flagellum basal body,flagellum,flagellin-based flagellum basal body,cell projection,non-membrane-bounded organelle,intracellular non-membrane-bounded organelle,flagellum part,flagellin-based flagellum part,cell projection part	motor activity,structural molecule activity	GO:0001539,GO:0006928,GO:0030030,GO:0043064,GO:0048870,GO:0051674	GO:0009288,GO:0009425,GO:0009426,GO:0019861,GO:0030694,GO:0042995,GO:0043228,GO:0043232,GO:0044460,GO:0044461,GO:0044463	GO:0003774,GO:0005198
BB_0775	NA	1195632	chr	816311	817160	-	-	1	0			1	SR0660	465	0		ciliary or flagellar motility,cell motion,cell motility,localization of cell	flagellin-based flagellum,flagellum,cell projection,non-membrane-bounded organelle,intracellular non-membrane-bounded organelle	motor activity,structural molecule activity	GO:0001539,GO:0006928,GO:0048870,GO:0051674	GO:0009288,GO:0019861,GO:0042995,GO:0043228,GO:0043232	GO:0003774,GO:0005198
BB_0776	NA	1195633	chr	817395	817956	+	-	0	0			0			0
BB_0777	apt	1195634	chr	818017	818548	+	-	0	0			0			0		purine base metabolic process,purine ribonucleoside salvage,adenine salvage,nucleobase metabolic process,purine base biosynthetic process,nucleoside metabolic process,ribonucleoside metabolic process,nucleoside biosynthetic process,heterocycle biosynthetic process,nucleobase,nucleobase,purine nucleoside metabolic process,pigment metabolic process,purine nucleoside biosynthetic process,ribonucleos…		adenine phosphoribosyltransferase activity,transferase activity	GO:0006144,GO:0006166,GO:0006168,GO:0009112,GO:0009113,GO:0009116,GO:0009119,GO:0009163,GO:0018130,GO:0034404,GO:0034654,GO:0042278,GO:0042440,GO:0042451,GO:0042455,GO:0043094,GO:0043096,GO:0043101,GO:0043174,GO:0044271,GO:0046083,GO:0046084,GO:0046112,GO:0046128,GO:0046129,GO:0046148		GO:0003999,GO:0016763
BB_0778	rplU	1195635	chr	818604	818916	+	-	0	0			0			0		translation	ribosome,ribonucleoprotein complex,non-membrane-bounded organelle,intracellular non-membrane-bounded organelle	RNA binding,structural constituent of ribosome,structural molecule activity,rRNA binding	GO:0006412	GO:0005840,GO:0030529,GO:0043228,GO:0043232	GO:0003723,GO:0003735,GO:0005198,GO:0019843
BB_0779	NA	1195636	chr	819035	819242	+	-	0	0			0			0
BB_0780	rpmA	1195637	chr	819241	819487	+	-	1	1	SR0661	87	0			0		translation	ribosome,ribonucleoprotein complex,non-membrane-bounded organelle,intracellular non-membrane-bounded organelle	structural constituent of ribosome,structural molecule activity	GO:0006412	GO:0005840,GO:0030529,GO:0043228,GO:0043232	GO:0003735,GO:0005198
BB_0781	NA	1195638	chr	819541	820528	+	-	1	0			1	SR0662	824	0				nucleotide binding,GTP binding,purine nucleotide binding,guanyl nucleotide binding,ribonucleotide binding,purine ribonucleotide binding,guanyl ribonucleotide binding			GO:0000166,GO:0005525,GO:0017076,GO:0019001,GO:0032553,GO:0032555,GO:0032561
BB_0782	nadD	1195639	chr	820606	821188	+	-	0	0			0			0		coenzyme metabolic process,oxidoreduction coenzyme metabolic process,vitamin metabolic process,water-soluble vitamin metabolic process,nicotinamide metabolic process,coenzyme biosynthetic process,vitamin biosynthetic process,nucleotide biosynthetic process,NAD biosynthetic process,alkaloid metabolic process,nicotinamide nucleotide biosynthetic process,pyridine nucleotide metabolic process,pyridin…		nucleotide binding,nucleoside binding,purine nucleoside binding,nicotinate-nucleotide adenylyltransferase activity,ATP binding,nucleotidyltransferase activity,purine nucleotide binding,adenyl nucleotide binding,ribonucleotide binding,purine ribonucleotide binding,adenyl ribonucleotide binding,adenylyltransferase activity	GO:0006732,GO:0006733,GO:0006766,GO:0006767,GO:0006769,GO:0009108,GO:0009110,GO:0009165,GO:0009435,GO:0009820,GO:0019359,GO:0019362,GO:0019363,GO:0019674,GO:0019748,GO:0034404,GO:0034654,GO:0042364,GO:0043603,GO:0044271,GO:0046496,GO:0051186,GO:0051188		GO:0000166,GO:0001882,GO:0001883,GO:0004515,GO:0005524,GO:0016779,GO:0017076,GO:0030554,GO:0032553,GO:0032555,GO:0032559,GO:0070566
BB_0783	NA	1195640	chr	821184	822369	+	-	2	1	SR0663	70	1	SR0664	351	0
BB_0784	NA	1195641	chr	822343	822694	+	-	1	1	SR0665	65	0			0
BB_0785	NA	1195642	chr	822809	823103	+	-	1	1	SR0666	131	0			0		cytokinesis,barrier septum formation,cell cycle,sporulation resulting in formation of a cellular spore,cytokinetic process,sporulation,cell division
BB_0786	NA	1195643	chr	823262	823811	+	-	0	0			0			0		translation	ribosome,ribonucleoprotein complex,non-membrane-bounded organelle,intracellular non-membrane-bounded organelle	RNA binding,structural constituent of ribosome,structural molecule activity,5S rRNA binding,rRNA binding	GO:0006412	GO:0005840,GO:0030529,GO:0043228,GO:0043232	GO:0003723,GO:0003735,GO:0005198,GO:0008097,GO:0019843
BB_0787	pth	1195645	chr	823815	824382	+	-	0	0			0			0		translation		aminoacyl-tRNA hydrolase activity,carboxylesterase activity	GO:0006412		GO:0004045,GO:0004091
BB_0788	tilS	1195646	chr	824381	825704	+	-	0	0			0			0		RNA processing,tRNA metabolic process,tRNA modification,translation,tRNA processing,RNA modification,ncRNA processing,ncRNA metabolic process		nucleotide binding,nucleoside binding,purine nucleoside binding,ATP binding,ligase activity,purine nucleotide binding,adenyl nucleotide binding,ribonucleotide binding,purine ribonucleotide binding,adenyl ribonucleotide binding	GO:0006396,GO:0006399,GO:0006400,GO:0006412,GO:0008033,GO:0009451,GO:0034470,GO:0034660		GO:0000166,GO:0001882,GO:0001883,GO:0005524,GO:0016879,GO:0017076,GO:0030554,GO:0032553,GO:0032555,GO:0032559
BB_0789	NA	1195647	chr	825700	827620	+	-	2	0			2	SR0668,SR0669	599,1563	0		proteolysis,macromolecule catabolic process,protein catabolic process,cell division	integral to membrane,intrinsic to membrane	nucleotide binding,nucleoside binding,purine nucleoside binding,endopeptidase activity,metalloendopeptidase activity,ATP binding,peptidase activity,metallopeptidase activity,zinc ion binding,purine nucleotide binding,adenyl nucleotide binding,ribonucleotide binding,purine ribonucleotide binding,adenyl ribonucleotide binding,ion binding,cation binding,metal ion binding,transition metal ion binding…	GO:0006508,GO:0009057,GO:0030163,GO:0051301	GO:0016021,GO:0031224	GO:0000166,GO:0001882,GO:0001883,GO:0004175,GO:0004222,GO:0005524,GO:0008233,GO:0008237,GO:0008270,GO:0017076,GO:0030554,GO:0032553,GO:0032555,GO:0032559,GO:0043167,GO:0043169,GO:0046872,GO:0046914,GO:0070011
BB_0790	NA	1195648	chr	827630	829112	+	-	1	0			1	SR0670	1423	0
BB_0791	NA	1195649	chr	829217	830321	+	-	0	0			0			0				nucleotide binding,nucleoside binding,purine nucleoside binding,thymidine kinase activity,ATP binding,purine nucleotide binding,deoxynucleoside kinase activity,nucleobase,nucleoside kinase activity,adenyl nucleotide binding,ribonucleotide binding,purine ribonucleotide binding,adenyl ribonucleotide binding			GO:0000166,GO:0001882,GO:0001883,GO:0004797,GO:0005524,GO:0017076,GO:0019136,GO:0019205,GO:0019206,GO:0030554,GO:0032553,GO:0032555,GO:0032559
BB_0792	NA	1195650	chr	830317	830941	-	-	1	0			0			1	SR0671
BB_0793	tmk	1195651	chr	830954	831563	-	-	0	0			0			0		pyrimidine nucleotide metabolic process,pyrimidine nucleotide biosynthetic process,dTDP biosynthetic process,nucleoside diphosphate metabolic process,nucleoside diphosphate biosynthetic process,pyrimidine nucleoside diphosphate metabolic process,pyrimidine nucleoside diphosphate biosynthetic process,nucleotide biosynthetic process,deoxyribonucleoside diphosphate metabolic process,deoxyribonucleos…		nucleotide binding,nucleoside binding,purine nucleoside binding,thymidylate kinase activity,ATP binding,phosphotransferase activity,purine nucleotide binding,nucleotide kinase activity,nucleobase,adenyl nucleotide binding,ribonucleotide binding,purine ribonucleotide binding,adenyl ribonucleotide binding	GO:0006220,GO:0006221,GO:0006233,GO:0009132,GO:0009133,GO:0009138,GO:0009139,GO:0009165,GO:0009186,GO:0009189,GO:0009196,GO:0009197,GO:0009219,GO:0009221,GO:0009262,GO:0009263,GO:0009265,GO:0009394,GO:0034404,GO:0034654,GO:0044271,GO:0046072		GO:0000166,GO:0001882,GO:0001883,GO:0004798,GO:0005524,GO:0016776,GO:0017076,GO:0019201,GO:0019205,GO:0030554,GO:0032553,GO:0032555,GO:0032559
BB_0794	NA	1195652	chr	831681	836043	+	-	7	2	SR0673,SR0675	301,2475	4	SR0674,SR0676,SR0677,SR0678	447,3098,3830,4033	1	SR0672
BB_0795	NA	1195653	chr	836060	838526	+	-	1	1	SR0679	94	0			0			outer membrane
BB_0796	NA	1195654	chr	838546	839080	+	-	0	0			0			0
BB_0797	mutS	1195655	chr	839243	841832	+	-	4	2	SR0681,SR0683	557,1972	2	SR0680,SR0682	538,1673	0		DNA metabolic process,DNA repair,mismatch repair,response to DNA damage stimulus,cellular response to stress		nucleotide binding,nucleoside binding,purine nucleoside binding,DNA binding,damaged DNA binding,double-stranded DNA binding,ATP binding,purine nucleotide binding,adenyl nucleotide binding,mismatched DNA binding,ribonucleotide binding,purine ribonucleotide binding,adenyl ribonucleotide binding,structure-specific DNA binding	GO:0006259,GO:0006281,GO:0006298,GO:0006974,GO:0033554		GO:0000166,GO:0001882,GO:0001883,GO:0003677,GO:0003684,GO:0003690,GO:0005524,GO:0017076,GO:0030554,GO:0030983,GO:0032553,GO:0032555,GO:0032559,GO:0043566
BB_0798	NA	1195656	chr	841833	842451	+	-	1	1	SR0684	312	0			0
BB_0799	NA	1195657	chr	842500	842989	+	-	1	0			0			1	SR0685	ribonucleoprotein complex biogenesis,ribosome biogenesis,ribosomal small subunit biogenesis
BB_0800	NA	1195658	chr	843002	844451	+	-	1	1	SR0686	314	0			0		transcription,transcription,transcription termination,regulation of transcription,cellular component disassembly,regulation of transcription termination,transcriptional attenuation,transcription antitermination,RNA biosynthetic process,macromolecular complex disassembly,cellular macromolecular complex subunit organization,cellular macromolecular complex disassembly,protein complex disassembly,reg…		DNA binding,transcription factor activity,RNA binding,transcription regulator activity	GO:0006350,GO:0006351,GO:0006353,GO:0006355,GO:0022411,GO:0031554,GO:0031555,GO:0031564,GO:0032774,GO:0032984,GO:0034621,GO:0034623,GO:0043241,GO:0043244,GO:0043624,GO:0043933,GO:0045449,GO:0051252		GO:0003677,GO:0003700,GO:0003723,GO:0030528
BB_0801	NA	1195659	chr	844453	847102	+	-	0	0			0			0		translation,translational initiation		nucleotide binding,translation initiation factor activity,GTPase activity,GTP binding,translation factor activity,purine nucleotide binding,guanyl nucleotide binding,ribonucleotide binding,purine ribonucleotide binding,guanyl ribonucleotide binding	GO:0006412,GO:0006413		GO:0000166,GO:0003743,GO:0003924,GO:0005525,GO:0008135,GO:0017076,GO:0019001,GO:0032553,GO:0032555,GO:0032561
BB_0802	rbfA	1195660	chr	847125	847488	+	-	0	0			0			0		rRNA processing,RNA processing,rRNA metabolic process,ribonucleoprotein complex biogenesis,ncRNA processing,ncRNA metabolic process,ribosome biogenesis
BB_0803	truB	1195661	chr	847490	848339	+	-	1	1	SR0687	769	0			0		pseudouridine synthesis,RNA processing,tRNA metabolic process,tRNA modification,tRNA processing,RNA modification,tRNA pseudouridine synthesis,ncRNA processing,ncRNA metabolic process		RNA binding,pseudouridine synthase activity,intramolecular transferase activity	GO:0001522,GO:0006396,GO:0006399,GO:0006400,GO:0008033,GO:0009451,GO:0031119,GO:0034470,GO:0034660		GO:0003723,GO:0009982,GO:0016866
BB_0804	rpsO	1195662	chr	848537	848804	+	-	0	0			0			0		translation	ribosome,ribonucleoprotein complex,non-membrane-bounded organelle,intracellular non-membrane-bounded organelle	RNA binding,structural constituent of ribosome,structural molecule activity,rRNA binding	GO:0006412	GO:0005840,GO:0030529,GO:0043228,GO:0043232	GO:0003723,GO:0003735,GO:0005198,GO:0019843
BB_0805	NA	1195663	chr	848836	850987	+	-	0	0			0			0		RNA processing,RNA catabolic process,mRNA catabolic process,macromolecule catabolic process,mRNA metabolic process,cellular macromolecule catabolic process		3'-5'-exoribonuclease activity,RNA binding,nuclease activity,exonuclease activity,exoribonuclease activity,ribonuclease activity,polyribonucleotide nucleotidyltransferase activity,3'-5' exonuclease activity,nucleotidyltransferase activity,exonuclease activity,exoribonuclease activity	GO:0006396,GO:0006401,GO:0006402,GO:0009057,GO:0016071,GO:0044265		GO:0000175,GO:0003723,GO:0004518,GO:0004527,GO:0004532,GO:0004540,GO:0004654,GO:0008408,GO:0016779,GO:0016796,GO:0016896
BB_0806	NA	1195664	chr	850993	852514	+	-	0	0			0			0
BB_0807	NA	1195665	chr	852488	853778	+	-	0	0			0			0			integral to membrane,intrinsic to membrane
BB_0808	NA	1195666	chr	853774	854842	+	-	0	0			0			0			integral to membrane,intrinsic to membrane
BB_0809	tgt	1195667	chr	854868	855996	+	-	0	0			0			0		RNA processing,tRNA metabolic process,tRNA modification,tRNA processing,queuosine biosynthetic process,guanosine metabolic process,7-methylguanosine metabolic process,nucleoside metabolic process,ribonucleoside metabolic process,nucleoside biosynthetic process,RNA modification,nucleobase,ncRNA processing,nucleobase,ncRNA metabolic process,purine nucleoside metabolic process,purine nucleoside bios…		zinc ion binding,queuine tRNA-ribosyltransferase activity,transferase activity,ion binding,cation binding,metal ion binding,transition metal ion binding	GO:0006396,GO:0006399,GO:0006400,GO:0008033,GO:0008616,GO:0008617,GO:0008618,GO:0009116,GO:0009119,GO:0009163,GO:0009451,GO:0034404,GO:0034470,GO:0034654,GO:0034660,GO:0042278,GO:0042451,GO:0042455,GO:0044271,GO:0046114,GO:0046116,GO:0046118,GO:0046128,GO:0046129		GO:0008270,GO:0008479,GO:0016763,GO:0043167,GO:0043169,GO:0046872,GO:0046914
BB_0810	mviN	1195668	chr	855988	857509	+	-	3	2	SR0688,SR0690	174,836	1	SR0689	722	0			plasma membrane,integral to membrane,intrinsic to membrane
BB_0811	NA	1195669	chr	857505	858915	+	-	1	0			1	SR0691	904	0
BB_0812	coaBC	1195670	chr	858938	860111	-	-	0	0			0			0		cellular amino acid derivative metabolic process,coenzyme metabolic process,coenzyme biosynthetic process,coenzyme catabolic process,nucleoside metabolic process,ribonucleoside metabolic process,coenzyme A metabolic process,coenzyme A biosynthetic process,pantothenate metabolic process,pantothenate catabolic process,nucleoside bisphosphate metabolic process,cellular amino acid derivative cataboli…		nucleotide binding,phosphopantothenate--cysteine ligase activity,phosphopantothenoylcysteine decarboxylase activity,FMN binding,carboxy-lyase activity,ligase activity,acid-amino acid ligase activity,cofactor binding,coenzyme binding	GO:0006575,GO:0006732,GO:0009108,GO:0009109,GO:0009116,GO:0009119,GO:0015936,GO:0015937,GO:0015939,GO:0015941,GO:0033865,GO:0042219,GO:0042278,GO:0046128,GO:0051186,GO:0051187,GO:0051188		GO:0000166,GO:0004632,GO:0004633,GO:0010181,GO:0016831,GO:0016879,GO:0016881,GO:0048037,GO:0050662
BB_0814	panF	1195672	chr	860439	861774	+	-	2	1	SR0693	-106	1	SR0694	433	0		ion transport,cation transport,sodium ion transport,monovalent inorganic cation transport,pantothenate transport,metal ion transport,vitamin transport,cofactor transport,transmembrane transport	cell wall,plasma membrane,peptidoglycan-based cell wall,Gram-negative-bacterium-type cell wall,integral to membrane,external encapsulating structure,cell envelope,intrinsic to membrane,envelope	monovalent inorganic cation transmembrane transporter activity,sodium ion transmembrane transporter activity,pantothenate transporter activity,inorganic cation transmembrane transporter activity,sodium ion binding,alkali metal ion binding,ion binding,cation binding,metal ion binding,metal ion transmembrane transporter activity,vitamin transporter activity,cofactor transporter activity	GO:0006811,GO:0006812,GO:0006814,GO:0015672,GO:0015887,GO:0030001,GO:0051180,GO:0051181,GO:0055085	GO:0005618,GO:0005886,GO:0009274,GO:0009276,GO:0016021,GO:0030312,GO:0030313,GO:0031224,GO:0031975	GO:0015077,GO:0015081,GO:0015233,GO:0022890,GO:0031402,GO:0031420,GO:0043167,GO:0043169,GO:0046872,GO:0046873,GO:0051183,GO:0051184
BB_0815	NA	1195673	chr	861813	862730	+	-	2	0			2	SR0695,SR0696	639,812	0		pseudouridine synthesis,RNA modification		RNA binding,pseudouridine synthase activity,intramolecular transferase activity	GO:0001522,GO:0009451		GO:0003723,GO:0009982,GO:0016866
BB_0816	NA	1195674	chr	862698	863646	+	-	1	1	SR0697	779	0			0
BB_0817	murC	1195675	chr	863635	865042	+	-	0	0			0			0		peptidoglycan metabolic process,polysaccharide biosynthetic process,polysaccharide metabolic process,aminoglycan metabolic process,aminoglycan biosynthetic process,glycosaminoglycan biosynthetic process,cell wall organization,cell cycle,regulation of cell shape,peptidoglycan biosynthetic process,peptidoglycan-based cell wall biogenesis,cellular cell wall macromolecule metabolic process,carbohydra…		nucleotide binding,nucleoside binding,purine nucleoside binding,ATP binding,UDP-N-acetylmuramate-L-alanine ligase activity,ligase activity,acid-amino acid ligase activity,purine nucleotide binding,adenyl nucleotide binding,ribonucleotide binding,purine ribonucleotide binding,adenyl ribonucleotide binding	GO:0000270,GO:0000271,GO:0005976,GO:0006022,GO:0006023,GO:0006024,GO:0007047,GO:0007049,GO:0008360,GO:0009252,GO:0009273,GO:0010382,GO:0016051,GO:0022604,GO:0030203,GO:0042546,GO:0044036,GO:0044038,GO:0045229,GO:0051301,GO:0070589		GO:0000166,GO:0001882,GO:0001883,GO:0005524,GO:0008763,GO:0016879,GO:0016881,GO:0017076,GO:0030554,GO:0032553,GO:0032555,GO:0032559
BB_0818	NA	1195676	chr	865052	865919	+	-	0	0			0			0
BB_0819	NA	1195677	chr	865915	866458	+	-	0	0			0			0		pyrimidine nucleotide metabolic process		nucleotide binding,nucleoside binding,purine nucleoside binding,cytidylate kinase activity,ATP binding,purine nucleotide binding,nucleotide kinase activity,nucleobase,adenyl nucleotide binding,ribonucleotide binding,purine ribonucleotide binding,adenyl ribonucleotide binding	GO:0006220		GO:0000166,GO:0001882,GO:0001883,GO:0004127,GO:0005524,GO:0017076,GO:0019201,GO:0019205,GO:0030554,GO:0032553,GO:0032555,GO:0032559
BB_0820	rpoZ	1195678	chr	866493	866694	+	-	0	0			0			0		transcription		DNA-directed RNA polymerase activity,nucleotidyltransferase activity,RNA polymerase activity	GO:0006350		GO:0003899,GO:0016779,GO:0034062
BB_0821	miaA	1195679	chr	866680	867601	+	-	1	0			1	SR0698	783	0		RNA processing,tRNA metabolic process,tRNA processing,ncRNA processing,ncRNA metabolic process		nucleotide binding,magnesium ion binding,nucleoside binding,purine nucleoside binding,tRNA isopentenyltransferase activity,ATP binding,transferase activity,nucleotidyltransferase activity,purine nucleotide binding,adenyl nucleotide binding,ribonucleotide binding,purine ribonucleotide binding,adenyl ribonucleotide binding,ion binding,cation binding,metal ion binding	GO:0006396,GO:0006399,GO:0008033,GO:0034470,GO:0034660		GO:0000166,GO:0000287,GO:0001882,GO:0001883,GO:0004811,GO:0005524,GO:0016765,GO:0016779,GO:0017076,GO:0030554,GO:0032553,GO:0032555,GO:0032559,GO:0043167,GO:0043169,GO:0046872
BB_0823	NA	1195681	chr	867742	868114	-	-	0	0			0			0
BB_0824	NA	1195682	chr	868194	868740	+	-	0	0			0			0
BB_0825	NA	1195683	chr	868732	869380	-	-	1	0			1	SR0699	484	0
BB_0826	NA	1195684	chr	869507	870023	-	-	1	0			0			1	SR0700
BB_0827	NA	1195685	chr	870111	872583	-	-	1	1	SR0701	976	0			0				nucleotide binding,nucleoside binding,purine nucleoside binding,helicase activity,ATP binding,purine nucleotide binding,adenyl nucleotide binding,ribonucleotide binding,purine ribonucleotide binding,adenyl ribonucleotide binding			GO:0000166,GO:0001882,GO:0001883,GO:0004386,GO:0005524,GO:0017076,GO:0030554,GO:0032553,GO:0032555,GO:0032559
BB_0828	topA	1195686	chr	872585	875132	-	-	4	2	SR0703,SR0705	923,1414	2	SR0702,SR0704	1403,2473	0		DNA metabolic process,DNA replication,DNA-dependent DNA replication,DNA topological change,DNA unwinding during replication,DNA geometric change,DNA duplex unwinding	chromosome,non-membrane-bounded organelle,intracellular non-membrane-bounded organelle	nucleotide binding,nucleoside binding,purine nucleoside binding,DNA binding,DNA topoisomerase activity,DNA topoisomerase type I activity,ATP binding,purine nucleotide binding,adenyl nucleotide binding,ribonucleotide binding,purine ribonucleotide binding,adenyl ribonucleotide binding	GO:0006259,GO:0006260,GO:0006261,GO:0006265,GO:0006268,GO:0032392,GO:0032508	GO:0005694,GO:0043228,GO:0043232	GO:0000166,GO:0001882,GO:0001883,GO:0003677,GO:0003916,GO:0003917,GO:0005524,GO:0017076,GO:0030554,GO:0032553,GO:0032555,GO:0032559
BB_0829	NA	1195687	chr	875206	876448	+	-	1	0			0			1	SR0706	DNA metabolic process		nuclease activity,exonuclease activity	GO:0006259		GO:0004518,GO:0004527
BB_0830	NA	1195688	chr	876491	879281	+	-	0	0			0			0			chromosome,non-membrane-bounded organelle,intracellular non-membrane-bounded organelle	nucleotide binding,nucleoside binding,purine nucleoside binding,nuclease activity,exonuclease activity,ATP binding,purine nucleotide binding,adenyl nucleotide binding,ribonucleotide binding,purine ribonucleotide binding,adenyl ribonucleotide binding		GO:0005694,GO:0043228,GO:0043232	GO:0000166,GO:0001882,GO:0001883,GO:0004518,GO:0004527,GO:0005524,GO:0017076,GO:0030554,GO:0032553,GO:0032555,GO:0032559
BB_0831	NA	1195689	chr	879314	880250	+	-	0	0			0			0
BB_0832	NA	1195690	chr	880266	881091	-	-	0	0			0			0
BB_0833	ileS	1195691	chr	881084	884213	-	-	5	3	SR0708,SR0709,SR0710	927,2176,2659	2	SR0707,SR0711	70,2790	0		tRNA metabolic process,translation,tRNA aminoacylation for protein translation,isoleucyl-tRNA aminoacylation,ncRNA metabolic process,amino acid activation,tRNA aminoacylation		nucleotide binding,nucleoside binding,purine nucleoside binding,aminoacyl-tRNA ligase activity,isoleucine-tRNA ligase activity,ATP binding,zinc ion binding,ligase activity,ligase activity,purine nucleotide binding,adenyl nucleotide binding,ribonucleotide binding,purine ribonucleotide binding,adenyl ribonucleotide binding,ion binding,cation binding,metal ion binding,transition metal ion binding	GO:0006399,GO:0006412,GO:0006418,GO:0006428,GO:0034660,GO:0043038,GO:0043039		GO:0000166,GO:0001882,GO:0001883,GO:0004812,GO:0004822,GO:0005524,GO:0008270,GO:0016875,GO:0016876,GO:0017076,GO:0030554,GO:0032553,GO:0032555,GO:0032559,GO:0043167,GO:0043169,GO:0046872,GO:0046914
BB_0834	NA	1195692	chr	884227	886447	-	-	2	1	SR0712	597	1	SR0713	-51	0				nucleotide binding,nucleoside binding,purine nucleoside binding,ATP binding,peptidase activity,purine nucleotide binding,adenyl nucleotide binding,ribonucleotide binding,purine ribonucleotide binding,adenyl ribonucleotide binding			GO:0000166,GO:0001882,GO:0001883,GO:0005524,GO:0008233,GO:0017076,GO:0030554,GO:0032553,GO:0032555,GO:0032559
BB_0835	NA	1195693	chr	886469	888179	-	-	0	0			0			0				intramolecular transferase activity,intramolecular transferase activity			GO:0016866,GO:0016868
BB_0836	uvrB	1195694	chr	888311	890318	+	-	2	0			1	SR0715	1390	1	SR0714	DNA metabolic process,DNA repair,nucleotide-excision repair,response to DNA damage stimulus,SOS response,response to extracellular stimulus,cellular response to extracellular stimulus,cellular response to stress	excinuclease repair complex	nucleotide binding,nucleoside binding,purine nucleoside binding,DNA binding,helicase activity,nuclease activity,endonuclease activity,endodeoxyribonuclease activity,deoxyribonuclease activity,ATP binding,excinuclease ABC activity,purine nucleotide binding,adenyl nucleotide binding,ribonucleotide binding,purine ribonucleotide binding,adenyl ribonucleotide binding	GO:0006259,GO:0006281,GO:0006289,GO:0006974,GO:0009432,GO:0009991,GO:0031668,GO:0033554	GO:0009380	GO:0000166,GO:0001882,GO:0001883,GO:0003677,GO:0004386,GO:0004518,GO:0004519,GO:0004520,GO:0004536,GO:0005524,GO:0009381,GO:0017076,GO:0030554,GO:0032553,GO:0032555,GO:0032559
BB_0837	uvrA	1195695	chr	890321	893174	+	-	2	0			2	SR0716,SR0717	29,1482	0		DNA metabolic process,DNA repair,nucleotide-excision repair,response to DNA damage stimulus,SOS response,response to extracellular stimulus,cellular response to extracellular stimulus,cellular response to stress	excinuclease repair complex	nucleotide binding,nucleoside binding,purine nucleoside binding,DNA binding,nuclease activity,endonuclease activity,endodeoxyribonuclease activity,deoxyribonuclease activity,ATP binding,zinc ion binding,excinuclease ABC activity,ATPase activity,purine nucleotide binding,adenyl nucleotide binding,ribonucleotide binding,purine ribonucleotide binding,adenyl ribonucleotide binding,ion binding,cation …	GO:0006259,GO:0006281,GO:0006289,GO:0006974,GO:0009432,GO:0009991,GO:0031668,GO:0033554	GO:0009380	GO:0000166,GO:0001882,GO:0001883,GO:0003677,GO:0004518,GO:0004519,GO:0004520,GO:0004536,GO:0005524,GO:0008270,GO:0009381,GO:0016887,GO:0017076,GO:0030554,GO:0032553,GO:0032555,GO:0032559,GO:0043167,GO:0043169,GO:0046872,GO:0046914
BB_0838	NA	1195696	chr	893128	896569	+	-	0	0			0			0
BB_0838a	NA	11493335	chr	896578	897127	-	-	0	0			0			0
BB_0839	NA	1195697	chr	897095	897695	-	-	0	0			0			0
BB_0840	NA	1195698	chr	897703	899320	-	-	1	0			1	SR0718	329	0
BB_0841	arcA	1195699	chr	899498	900731	+	-	1	0			1	SR0719	192	0		arginine metabolic process,arginine catabolic process,cellular amino acid catabolic process,glutamine family amino acid metabolic process,glutamine family amino acid catabolic process,amine catabolic process,organic acid catabolic process,carboxylic acid catabolic process		hydrolase activity,arginine deiminase activity	GO:0006525,GO:0006527,GO:0009063,GO:0009064,GO:0009065,GO:0009310,GO:0016054,GO:0046395		GO:0016813,GO:0016990
BB_0842	argF	1195700	chr	900798	901782	+	-	1	0			1	SR0720	760	0		arginine metabolic process,glutamine family amino acid metabolic process	ornithine carbamoyltransferase complex	ornithine carbamoyltransferase activity,amino acid binding,carboxyl- or carbamoyltransferase activity,carboxylic acid binding,amine binding	GO:0006525,GO:0009064	GO:0009348	GO:0004585,GO:0016597,GO:0016743,GO:0031406,GO:0043176
BB_0843	NA	1195701	chr	901833	903258	+	-	2	1	SR0722	1291	1	SR0721	1036	0			integral to membrane,intrinsic to membrane
BB_0843a	NA	11493336	chr	903254	903415	+	-	0	0			0			0
BB_0844	NA	1195702	chr	903928	904900	-	15.1	0	0			0			0
BB_0845a	NA	11493337	chr	905024	905255	-	-	1	1	SR0723	68	0			0
BB_0845b	NA	11493338	chr	905474	905775	+	-	0	0			0			0
BB_0848a	NA	11493339	chr	906074	906275	+	-	0	0			0			0
BB_0849a	NA	11493340	chr	906274	906725	-	-	0	0			0			0
BB_0849b	NA	11493341	chr	907224	908225	+	-	0	0			0			0
BB_0852	NA	1195709	chr	908406	909591	+	-	1	0			0			1	SR0724	DNA metabolic process,DNA modification		DNA binding,nuclease activity,endonuclease activity	GO:0006259,GO:0006304		GO:0003677,GO:0004518,GO:0004519
BB_0853	NA	11493342	chr	909844	910175	-	-	0	0			0			0
BB_0853a	NA	11493343	chr	910374	910555	-	-	0	0			0			0
BB_A0078	NA	11473656	lp54	49852	50077	-	-	0	0			0			0
BB_A01	NA	11473657	lp54	651	1137	+	-	0	0			0			0
BB_A03	NA	1194324	lp54	1460	1970	+	2.72	0	0			0			0			plasma membrane,cell outer membrane,outer membrane,extrinsic to membrane,external encapsulating structure,cell envelope,envelope,external encapsulating structure part
BB_A04	NA	1194325	lp54	2044	2893	-	5.69	1	0			1	SR0880	538	0
BB_A05	NA	1194326	lp54	3002	4256	-	9.22	1	0			1	SR0881	583	0
BB_A07	NA	1194327	lp54	4666	5140	-	11.11	1	0			1	SR0882	424	0
BB_A08	NA	1194328	lp54	5313	5649	+	-	0	0			0			0
BB_A09	NA	1194329	lp54	5645	6518	+	-	0	0			0			0
BB_A10	NA	1194330	lp54	6520	7147	+	-	0	0			0			0
BB_A11	NA	1194331	lp54	7208	8243	+	-	1	1	SR0883	814	0			0
BB_A12	NA	1194332	lp54	8265	8445	+	-	0	0			0			0
BB_A13	NA	1194333	lp54	8441	8867	+	-	0	0			0			0
BB_A14	NA	11473658	lp54	8856	9222	+	-	0	0			0			0
BB_A15	ospA	1194357	lp54	9456	10278	+	-	0	0			0			0			plasma membrane,cell outer membrane,outer membrane,external encapsulating structure,cell envelope,intrinsic to membrane,anchored to membrane,envelope,external encapsulating structure part
BB_A16	ospB	1194340	lp54	10287	11178	+	-	1	0			1	SR0884	215	0			plasma membrane,cell outer membrane,outer membrane,external encapsulating structure,cell envelope,intrinsic to membrane,anchored to membrane,envelope,external encapsulating structure part
BB_A18	NA	1194342	lp54	11750	12947	+	-	3	1	SR0889	224	1	SR0890	1064	1	SR0888
BB_A19	NA	1194343	lp54	12994	13579	+	-	0	0			0			0
BB_A20	NA	1194344	lp54	13554	14307	+	-	0	0			0			0		vitamin metabolic process,water-soluble vitamin metabolic process,porphyrin metabolic process,porphyrin biosynthetic process,vitamin biosynthetic process,cobalamin metabolic process,cobalamin biosynthetic process,heterocycle biosynthetic process,tetrapyrrole metabolic process,tetrapyrrole biosynthetic process,water-soluble vitamin biosynthetic process,nitrogen compound biosynthetic process,cofact…		glutaminase activity,hydrolase activity,cobyrinic acid a	GO:0006766,GO:0006767,GO:0006778,GO:0006779,GO:0009110,GO:0009235,GO:0009236,GO:0018130,GO:0033013,GO:0033014,GO:0042364,GO:0044271,GO:0051186,GO:0051188		GO:0004359,GO:0016811,GO:0042242
BB_A21	NA	1194345	lp54	14337	14883	+	-	1	0			0			0
BB_A22	NA	11473659	lp54	15147	15306	+	-	0	0			0			0
BB_A23	NA	1194346	lp54	15369	15801	+	-	1	0			0			1	SR0892
BB_A24	dbpA	1194347	lp54	16000	16576	-	46.68	0	0			0			0
BB_A25	dbpB	1194341	lp54	16695	17259	-	85.69	0	0			0			0
BB_A30	NA	1194393	lp54	18127	18721	+	-	0	0			0			0
BB_A31	NA	1194358	lp54	18724	20077	+	-	1	1	SR0895	-6	0			0		DNA packaging
BB_A32	NA	1194390	lp54	20717	20912	+	-	0	0			0			0
BB_A33	NA	1194394	lp54	21086	21626	+	-	0	0			0			0
BB_A34	NA	1194359	lp54	21683	23273	-	16.1	1	1	SR0896	36	0			0
BB_A36	NA	1194360	lp54	23776	24415	+	58.08	0	0			0			0
BB_A37	NA	1194396	lp54	24497	25103	+	-	0	0			0			0
BB_A38	NA	1194397	lp54	25467	26694	+	-	0	0			0			0
BB_A39	NA	11473651	lp54	26705	27293	+	-	0	0			0			0
BB_A40	NA	1194373	lp54	27389	27998	+	-	0	0			0			0
BB_A41	NA	1194348	lp54	28013	28931	+	-	0	0			0			0
BB_A42	NA	1194349	lp54	28934	29387	+	-	0	0			0			0
BB_A43	NA	1194350	lp54	29383	29758	+	-	2	1	SR0900	-18	1	SR0901	52	0
BB_A44	NA	11473652	lp54	29754	30072	+	-	0	0			0			0
BB_A45	NA	1194351	lp54	30093	30633	+	-	0	0			0			0
BB_A46	NA	1194375	lp54	30709	31780	+	-	0	0			0			0
BB_A47	NA	1194376	lp54	31779	32202	+	-	0	0			0			0
BB_A48	NA	1194377	lp54	32260	32749	+	-	0	0			0			0
BB_A49	NA	1194378	lp54	32741	32960	+	-	0	0			0			0
BB_A50	NA	1194379	lp54	32968	34366	+	-	0	0			0			0
BB_A51	NA	1194380	lp54	34384	34948	+	-	0	0			0			0
BB_A52	NA	1194334	lp54	34987	35833	+	-	0	0			0			0			plasma membrane,cell outer membrane,outer membrane,extrinsic to membrane,external encapsulating structure,cell envelope,envelope,external encapsulating structure part
BB_A53	NA	1194363	lp54	35953	36229	+	-	0	0			0			0
BB_A54	NA	1194364	lp54	36255	36534	+	-	0	0			0			0
BB_A55	NA	1194365	lp54	36621	37551	+	-	0	0			0			0
BB_A56	NA	11473653	lp54	37540	38110	+	-	0	0			0			0
BB_A57	NA	1194367	lp54	38160	39405	-	-	1	0			0			1	SR0902
BB_A58	NA	1194368	lp54	39629	39833	+	-	0	0			0			0
BB_A59	NA	1194335	lp54	39872	40112	-	-	0	0			0			0
BB_A60	NA	1194336	lp54	40211	41045	-	-	0	0			0			0
BB_A61	NA	1194337	lp54	41395	42019	-	2.55	1	1	SR0907	369	0			0
BB_A62	lp6.6	1194338	lp54	42266	42473	+	-	0	0			0			0
BB_A64	NA	1194352	lp54	42623	43532	-	15.35	1	0			1	SR0908	788	0
BB_A65	NA	1194381	lp54	43684	44533	-	19.52	0	0			0			0
BB_A66	NA	1194353	lp54	44711	45947	-	75.22	3	1	SR0911	660	2	SR0909,SR0910	1076,1233	0
BB_A68	cspA	1194383	lp54	46472	47228	-	-	0	0			0			0
BB_A69	NA	1194384	lp54	47475	48267	-	-	0	0			0			0
BB_A70	NA	11473654	lp54	48583	49222	-	-	0	0			0			0
BB_A71	NA	11473655	lp54	49446	49860	-	3.48	0	0			0			0
BB_A73	NA	1194354	lp54	50285	51176	-	11.05	1	0			1	SR0917	831	0
BB_A74	osm28	1194355	lp54	51705	52479	+	3.32	0	0			0			0
BB_A76	thyX	1194339	lp54	52705	53503	+	-	0	0			0			0		pyrimidine nucleotide metabolic process,pyrimidine nucleotide biosynthetic process,dTMP biosynthetic process,nucleoside monophosphate metabolic process,nucleoside monophosphate biosynthetic process,pyrimidine nucleoside monophosphate metabolic process,pyrimidine nucleoside monophosphate biosynthetic process,deoxyribonucleoside monophosphate biosynthetic process,deoxyribonucleoside monophosphate m…		nucleotide binding,nucleoside binding,purine nucleoside binding,purine nucleotide binding,adenyl nucleotide binding,5,cofactor binding,FAD binding,coenzyme binding,thymidylate synthase (FAD) activity	GO:0006220,GO:0006221,GO:0006231,GO:0009123,GO:0009124,GO:0009129,GO:0009130,GO:0009157,GO:0009162,GO:0009165,GO:0009176,GO:0009177,GO:0009219,GO:0009221,GO:0009262,GO:0009263,GO:0009265,GO:0009394,GO:0034404,GO:0034654,GO:0044271,GO:0046073		GO:0000166,GO:0001882,GO:0001883,GO:0017076,GO:0030554,GO:0042083,GO:0048037,GO:0050660,GO:0050662,GO:0050797
BB_B01	NA	1194411	cp26	45	324	+	-	0	0			0			0				acylphosphatase activity			GO:0003998
BB_B02	NA	1194420	cp26	307	751	-	-	0	0			0			0
BB_B03	NA	1194419	cp26	836	2186	-	-	2	2	SR0945,SR0946	119,1230	0			0		DNA metabolic process,DNA recombination	chromosome,chromosome,non-membrane-bounded organelle,intracellular non-membrane-bounded organelle,chromosomal part	nuclease activity,endonuclease activity	GO:0006259,GO:0006310	GO:0000781,GO:0005694,GO:0043228,GO:0043232,GO:0044427	GO:0004518,GO:0004519
BB_B04	NA	1194410	cp26	2475	3798	-	-	4	2	SR0948,SR0951	540,1321	1	SR0950	1114	0		carbohydrate transport,phosphoenolpyruvate-dependent sugar phosphotransferase system	plasma membrane,integral to membrane,intrinsic to membrane	sugar:hydrogen symporter activity,cation:sugar symporter activity,protein-N(PI)-phosphohistidine-sugar phosphotransferase activity,symporter activity,solute:cation symporter activity,solute:hydrogen symporter activity,sugar transmembrane transporter activity	GO:0008643,GO:0009401	GO:0005886,GO:0016021,GO:0031224	GO:0005351,GO:0005402,GO:0008982,GO:0015293,GO:0015294,GO:0015295,GO:0051119
BB_B05	NA	1194409	cp26	4083	4431	+	-	0	0			0			0		carbohydrate transport,phosphoenolpyruvate-dependent sugar phosphotransferase system		sugar:hydrogen symporter activity,cation:sugar symporter activity,symporter activity,solute:cation symporter activity,solute:hydrogen symporter activity,sugar transmembrane transporter activity	GO:0008643,GO:0009401		GO:0005351,GO:0005402,GO:0015293,GO:0015294,GO:0015295,GO:0051119
BB_B06	NA	1194408	cp26	4481	4757	+	-	0	0			0			0		carbohydrate transport,phosphoenolpyruvate-dependent sugar phosphotransferase system		sugar:hydrogen symporter activity,cation:sugar symporter activity,sugar binding,protein-N(PI)-phosphohistidine-sugar phosphotransferase activity,symporter activity,solute:cation symporter activity,solute:hydrogen symporter activity,carbohydrate binding,sugar transmembrane transporter activity	GO:0008643,GO:0009401		GO:0005351,GO:0005402,GO:0005529,GO:0008982,GO:0015293,GO:0015294,GO:0015295,GO:0030246,GO:0051119
BB_B07	NA	1194407	cp26	4768	5866	+	-	0	0			0			0
BB_B08	NA	1194418	cp26	5887	6517	-	-	0	0			0			0
BB_B09	NA	1194417	cp26	6676	7714	+	-	4	2	SR0953,SR0955	337,995	2	SR0954,SR0956	591,997	0
BB_B10	NA	1194406	cp26	7835	8765	+	-	3	1	SR0958	198	1	SR0959	803	1	SR0957
BB_B11	NA	1194405	cp26	8780	9299	+	-	0	0			0			0
BB_B12	NA	1194404	cp26	9274	10036	+	-	0	0			0			0		vitamin metabolic process,water-soluble vitamin metabolic process,porphyrin metabolic process,porphyrin biosynthetic process,vitamin biosynthetic process,cobalamin metabolic process,cobalamin biosynthetic process,heterocycle biosynthetic process,tetrapyrrole metabolic process,tetrapyrrole biosynthetic process,water-soluble vitamin biosynthetic process,nitrogen compound biosynthetic process,cofact…		glutaminase activity,hydrolase activity,cobyrinic acid a	GO:0006766,GO:0006767,GO:0006778,GO:0006779,GO:0009110,GO:0009235,GO:0009236,GO:0018130,GO:0033013,GO:0033014,GO:0042364,GO:0044271,GO:0051186,GO:0051188		GO:0004359,GO:0016811,GO:0042242
BB_B13	NA	1194403	cp26	10103	10652	+	-	1	1	SR0960	120	0			0
BB_B14	NA	1194402	cp26	10919	11417	-	-	1	1	SR0963	74	0			0
BB_B16	NA	1194401	cp26	12013	13606	+	-	2	1	SR0966	289	0			1	SR0965
BB_B17	NA	1194400	cp26	13892	15107	-	-	1	1	SR0968	966	0			0		purine nucleotide metabolic process,purine nucleotide biosynthetic process,GMP biosynthetic process,nucleoside monophosphate metabolic process,nucleoside monophosphate biosynthetic process,purine nucleoside monophosphate metabolic process,purine nucleoside monophosphate biosynthetic process,purine ribonucleotide metabolic process,purine ribonucleotide biosynthetic process,ribonucleoside monophosp…		IMP dehydrogenase activity,potassium ion binding,alkali metal ion binding,ion binding,cation binding,metal ion binding	GO:0006163,GO:0006164,GO:0006177,GO:0009123,GO:0009124,GO:0009126,GO:0009127,GO:0009150,GO:0009152,GO:0009156,GO:0009161,GO:0009165,GO:0009167,GO:0009168,GO:0009259,GO:0009260,GO:0034404,GO:0034654,GO:0044271,GO:0046037,GO:0055114		GO:0003938,GO:0030955,GO:0031420,GO:0043167,GO:0043169,GO:0046872
BB_B18	guaA	1194399	cp26	15131	16667	-	-	1	0			1	SR0969	259	0		purine nucleotide metabolic process,purine nucleotide biosynthetic process,GMP biosynthetic process,glutamine metabolic process,coenzyme metabolic process,oxidoreduction coenzyme metabolic process,vitamin metabolic process,water-soluble vitamin metabolic process,nicotinamide metabolic process,glutamine family amino acid metabolic process,coenzyme biosynthetic process,vitamin biosynthetic process,…		nucleotide binding,nucleoside binding,purine nucleoside binding,GMP synthase (glutamine-hydrolyzing) activity,NAD+ synthase (glutamine-hydrolyzing) activity,ATP binding,ligase activity,carbon-nitrogen ligase activity,purine nucleotide binding,adenyl nucleotide binding,ribonucleotide binding,purine ribonucleotide binding,adenyl ribonucleotide binding	GO:0006163,GO:0006164,GO:0006177,GO:0006541,GO:0006732,GO:0006733,GO:0006766,GO:0006767,GO:0006769,GO:0009064,GO:0009108,GO:0009110,GO:0009123,GO:0009124,GO:0009126,GO:0009127,GO:0009150,GO:0009152,GO:0009156,GO:0009161,GO:0009165,GO:0009167,GO:0009168,GO:0009259,GO:0009260,GO:0009435,GO:0009820,GO:0019359,GO:0019362,GO:0019363,GO:0019674,GO:0019748,GO:0034404,GO:0034654,GO:0042364,GO:0043603,GO:…		GO:0000166,GO:0001882,GO:0001883,GO:0003922,GO:0003952,GO:0005524,GO:0016879,GO:0016884,GO:0017076,GO:0030554,GO:0032553,GO:0032555,GO:0032559
BB_B19	NA	1194415	cp26	16902	17535	+	196.29	0	0			0			0		defense response	plasma membrane,cell outer membrane,outer membrane,external encapsulating structure,cell envelope,intrinsic to membrane,anchored to membrane,envelope,external encapsulating structure part		GO:0006952
BB_B22	NA	1194414	cp26	17965	19321	-	-	1	0			1	SR0970	1288	0
BB_B23	NA	1194413	cp26	19430	20786	-	-2.64	2	0			2	SR0971,SR0972	121,577	0
BB_B24	NA	1194425	cp26	20857	21364	-	-	1	0			1	SR0973	283	0
BB_B25	NA	1194424	cp26	21338	21833	-	-	0	0			0			0
BB_B26	NA	1194423	cp26	21897	22593	+	-	2	1	SR0975	6	0			1	SR0974
BB_B27	NA	1194422	cp26	22602	23154	-	-	0	0			0			0
BB_B28	NA	1194421	cp26	23254	24499	+	-	1	0			0			1	SR0976
BB_B29	NA	1194412	cp26	24824	26453	+	-	0	0			0			0		carbohydrate transport,phosphoenolpyruvate-dependent sugar phosphotransferase system	plasma membrane,integral to membrane,intrinsic to membrane	sugar:hydrogen symporter activity,cation:sugar symporter activity,protein-N(PI)-phosphohistidine-sugar phosphotransferase activity,symporter activity,solute:cation symporter activity,solute:hydrogen symporter activity,sugar transmembrane transporter activity	GO:0008643,GO:0009401	GO:0005886,GO:0016021,GO:0031224	GO:0005351,GO:0005402,GO:0008982,GO:0015293,GO:0015294,GO:0015295,GO:0051119
BB_C01	NA	NA	cp9	162	1272	+	-	1	0			0			1	SR0930
BB_C02	NA	NA	cp9	1281	1839	+	-	0	0			0			0
BB_C03	NA	NA	cp9	1891	2452	+	-	1	0			1	SR0931	237	0
BB_C05	NA	NA	cp9	2803	3712	+	7.25	1	0			0			1	SR0934
BB_C06	NA	NA	cp9	3852	4377	-	-	1	1	SR0935	217	0			0
BB_C07	NA	NA	cp9	4503	4788	-	-	0	0			0			0
BB_C08	NA	NA	cp9	5533	5980	+	-	1	0			1	SR0937	290	0
BB_C10	NA	NA	cp9	6280	6808	-	-	2	1	SR0939	403	1	SR0940	85	0
BB_C11	NA	NA	cp9	6973	7771	+	-	1	1	SR0941	159	0			0
BB_C12	NA	NA	cp9	7910	9203	-	5.22	1	0			1	SR0943	765	0
BB_D001	NA	11473633	lp17	211	406	+	-	0	0			0			0
BB_D0027	NA	11473636	lp17	3651	3819	+	-	0	0			0			0
BB_D0031	NA	11473632	lp17	15717	15879	-	-	0	0			0			0
BB_D01	NA	1194013	lp17	329	803	+	-	0	0			0			0
BB_D03	NA	11473634	lp17	1114	1310	+	-	0	0			0			0
BB_D04	NA	1194012	lp17	1409	1766	+	-	0	0			0			0
BB_D05a	NA	11473635	lp17	3015	3605	+	-	0	0			0			0
BB_D09	NA	1194023	lp17	5055	5739	+	-	0	0			0			0
BB_D10	NA	1194022	lp17	5873	6452	-	-	0	0			0			0			plasma membrane,intrinsic to membrane,anchored to membrane
BB_D11	NA	1194021	lp17	6678	7632	+	-	1	0			0			1	SR0727
BB_D13	NA	1194020	lp17	7784	8111	+	-	0	0			0			0
BB_D14	NA	1194019	lp17	8266	9379	+	-	1	1	SR0730	141	0			0
BB_D15	NA	1194018	lp17	9590	9980	-	-	0	0			0			0			plasma membrane,intrinsic to membrane,anchored to membrane
BB_D18	NA	1194015	lp17	10983	11646	-	-	0	0			0			0
BB_D20	NA	1194016	lp17	12247	12976	+	-	2	1	SR0737	294	1	SR0738	655	0
BB_D21	NA	1194014	lp17	13338	14079	+	-	0	0			0			0
BB_D22	NA	1194017	lp17	14069	14339	+	-	0	0			0			0
BB_D23	NA	11473631	lp17	14778	15726	+	-	2	1	SR0739	397	1	SR0740	543	0
BB_D24	NA	1194026	lp17	15888	16119	-	-	0	0			0			0			plasma membrane,integral to membrane,intrinsic to membrane
BB_E02	NA	1194047	lp25	322	4156	-	-	0	0			0			0		DNA metabolic process,DNA modification,one-carbon metabolic process,methylation		DNA binding,nuclease activity,endonuclease activity	GO:0006259,GO:0006304,GO:0006730,GO:0032259		GO:0003677,GO:0004518,GO:0004519
BB_E04a	NA	NA	lp25	5376	5737	+	-	0	0			0			0
BB_E07	NA	1194057	lp25	6181	6401	-	-	0	0			0			0
BB_E09	NA	1194043	lp25	6897	7761	+	-	1	1	SR0746	139	0			0
BB_E16	NA	1194066	lp25	9566	10187	-	-	0	0			0			0		pathogenesis	plasma membrane,cell outer membrane,outer membrane,external encapsulating structure,cell envelope,envelope,external encapsulating structure part		GO:0009405
BB_E17	NA	1194067	lp25	10199	10694	-	-	1	0			1	SR0748	229	0
BB_E18	NA	1194044	lp25	11497	12079	-	-	0	0			0			0
BB_E19	NA	1194045	lp25	12095	12854	-	-	1	1	SR0751	380	0			0		vitamin metabolic process,water-soluble vitamin metabolic process,porphyrin metabolic process,porphyrin biosynthetic process,vitamin biosynthetic process,cobalamin metabolic process,cobalamin biosynthetic process,heterocycle biosynthetic process,tetrapyrrole metabolic process,tetrapyrrole biosynthetic process,water-soluble vitamin biosynthetic process,nitrogen compound biosynthetic process,cofact…		glutaminase activity,hydrolase activity,cobyrinic acid a	GO:0006766,GO:0006767,GO:0006778,GO:0006779,GO:0009110,GO:0009235,GO:0009236,GO:0018130,GO:0033013,GO:0033014,GO:0042364,GO:0044271,GO:0051186,GO:0051188		GO:0004359,GO:0016811,GO:0042242
BB_E20	NA	1194036	lp25	12829	13393	-	-	1	0			0			1	SR0752
BB_E21	NA	1194037	lp25	13402	14530	-	-	1	0			1	SR0753	17	0
BB_E22	NA	1194038	lp25	15041	15545	-	-	0	0			0			0
BB_E23b	NA	11473558	lp25	16539	16721	+	-	0	0			0			0
BB_E29	NA	1194042	lp25	19696	20886	+	-	1	1	SR0758	741	0			0
BB_E29a	NA	11473557	lp25	21109	21479	+	-	0	0			0			0
BB_E31	NA	1194040	lp25	21945	22677	-	-	0	0			0			0
BB_E33	NA	11473556	lp25	23827	24002	-	-	1	1	SR0763	6	0			0
BB_F001	NA	11473646	lp28-1	0	166	+	-	0	0			0			0
BB_F001a	NA	11473647	lp28-1	199	380	-	-	0	0			0			0
BB_F0034	NA	11473649	lp28-1	4277	4493	-	-	0	0			0			0
BB_F0039	NA	11473643	lp28-1	17057	17216	+	-	0	0			0			0
BB_F0040	NA	11473644	lp28-1	17550	17805	-	-	0	0			0			0
BB_F0041	NA	11473645	lp28-1	26996	28073	+	-	0	0			0			0
BB_F01	NA	1194073	lp28-1	466	1465	+	-	0	0			0			0
BB_F02	NA	1194072	lp28-1	1719	2076	+	-	0	0			0			0
BB_F03	NA	1194071	lp28-1	2097	2619	-	-	1	1	SR0764	385	0			0
BB_F05	NA	1194093	lp28-1	2776	3076	+	-	0	0			0			0
BB_F06	NA	1194070	lp28-1	3200	3380	+	-	0	0			0			0
BB_F08	NA	1194091	lp28-1	3681	3849	-	-	0	0			0			0
BB_F09	NA	11473648	lp28-1	3961	4182	+	-	0	0			0			0
BB_F10	NA	1194089	lp28-1	4487	4985	+	-	0	0			0			0
BB_F11a	NA	11473638	lp28-1	5408	5620	-	-	0	0			0			0
BB_F12	NA	1194082	lp28-1	5952	6540	-	-	0	0			0			0
BB_F13	NA	1194069	lp28-1	6631	7381	-	-	0	0			0			0		vitamin metabolic process,water-soluble vitamin metabolic process,porphyrin metabolic process,porphyrin biosynthetic process,vitamin biosynthetic process,cobalamin metabolic process,cobalamin biosynthetic process,heterocycle biosynthetic process,tetrapyrrole metabolic process,tetrapyrrole biosynthetic process,water-soluble vitamin biosynthetic process,nitrogen compound biosynthetic process,cofact…		glutaminase activity,hydrolase activity,cobyrinic acid a	GO:0006766,GO:0006767,GO:0006778,GO:0006779,GO:0009110,GO:0009235,GO:0009236,GO:0018130,GO:0033013,GO:0033014,GO:0042364,GO:0044271,GO:0051186,GO:0051188		GO:0004359,GO:0016811,GO:0042242
BB_F14	NA	1194068	lp28-1	7353	7869	-	-	0	0			0			0
BB_F14a	NA	11473639	lp28-1	8196	8370	+	-	0	0			0			0
BB_F16	NA	11473640	lp28-1	8388	8610	+	-	0	0			0			0
BB_F17	NA	1194096	lp28-1	8771	9029	+	-	0	0			0			0
BB_F18	NA	1194080	lp28-1	9560	10052	+	-	0	0			0			0
BB_F19	NA	1194084	lp28-1	10032	10559	-	-	1	0			0			1	SR0766
BB_F19a	NA	11473641	lp28-1	10915	11200	+	-	0	0			0			0
BB_F20	NA	1194079	lp28-1	10697	10895	-	-	0	0			0			0			plasma membrane,intrinsic to membrane,anchored to membrane
BB_F23	NA	1194077	lp28-1	12440	12992	-	-	0	0			0			0
BB_F24	NA	1194076	lp28-1	13028	13793	-	-	1	1	SR0768	437	0			0		vitamin metabolic process,water-soluble vitamin metabolic process,porphyrin metabolic process,porphyrin biosynthetic process,vitamin biosynthetic process,cobalamin metabolic process,cobalamin biosynthetic process,heterocycle biosynthetic process,tetrapyrrole metabolic process,tetrapyrrole biosynthetic process,water-soluble vitamin biosynthetic process,nitrogen compound biosynthetic process,cofact…		glutaminase activity,hydrolase activity,cobyrinic acid a	GO:0006766,GO:0006767,GO:0006778,GO:0006779,GO:0009110,GO:0009235,GO:0009236,GO:0018130,GO:0033013,GO:0033014,GO:0042364,GO:0044271,GO:0051186,GO:0051188		GO:0004359,GO:0016811,GO:0042242
BB_F25	NA	1194075	lp28-1	13768	14329	-	-	0	0			0			0
BB_F26	NA	1194074	lp28-1	14350	15451	-	-	0	0			0			0
BB_F26a	NA	11473642	lp28-1	15662	16209	-	-	0	0			0			0
BB_F29	NA	1194083	lp28-1	16453	16825	-	-	0	0			0			0
BB_F30	NA	1194097	lp28-1	17166	17415	-	-	0	0			0			0
BB_F32	NA	1194081	lp28-1	18426	26698	-	-	0	0			0			0
BB_G0036	NA	11473560	lp28-2	17680	18019	-	-	0	0			0			0
BB_G01	NA	1194123	lp28-2	115	1009	+	-	0	0			0			0
BB_G02	NA	1194101	lp28-2	1046	1928	+	-	0	0			0			0
BB_G03	NA	1194111	lp28-2	2103	2495	+	-	0	0			0			0
BB_G05	NA	1194112	lp28-2	2890	4056	-	-	0	0			0			0
BB_G06	NA	1194102	lp28-2	4279	5368	+	-	1	0			0			1	SR0771
BB_G07	NA	1194103	lp28-2	5377	5950	+	-	0	0			0			0
BB_G08	NA	1194104	lp28-2	5910	6678	+	-	0	0			0			0		vitamin metabolic process,water-soluble vitamin metabolic process,porphyrin metabolic process,porphyrin biosynthetic process,vitamin biosynthetic process,cobalamin metabolic process,cobalamin biosynthetic process,heterocycle biosynthetic process,tetrapyrrole metabolic process,tetrapyrrole biosynthetic process,water-soluble vitamin biosynthetic process,nitrogen compound biosynthetic process,cofact…		glutaminase activity,hydrolase activity,cobyrinic acid a	GO:0006766,GO:0006767,GO:0006778,GO:0006779,GO:0009110,GO:0009235,GO:0009236,GO:0018130,GO:0033013,GO:0033014,GO:0042364,GO:0044271,GO:0051186,GO:0051188		GO:0004359,GO:0016811,GO:0042242
BB_G09	NA	1194105	lp28-2	6736	7288	+	-	0	0			0			0
BB_G10	NA	1194125	lp28-2	7482	10779	-	-	0	0			0			0
BB_G12	NA	1194127	lp28-2	11062	11491	-	-	1	1	SR0773	318	0			0
BB_G13	NA	1194128	lp28-2	11500	12319	-	-	0	0			0			0
BB_G14	NA	1194113	lp28-2	12308	12752	-	-	0	0			0			0
BB_G15	NA	1194129	lp28-2	12748	13141	-	-	0	0			0			0
BB_G16	NA	1194114	lp28-2	13156	13495	-	-	0	0			0			0
BB_G17	NA	1194115	lp28-2	13507	14341	-	-	0	0			0			0
BB_G18	NA	1194116	lp28-2	14375	14885	-	-	0	0			0			0
BB_G19	NA	1194117	lp28-2	14885	15431	-	-	0	0			0			0
BB_G20	NA	1194118	lp28-2	15456	16482	-	-	0	0			0			0
BB_G21	NA	1194119	lp28-2	16493	17684	-	-	0	0			0			0		DNA packaging
BB_G22	NA	1194120	lp28-2	18029	18827	-	-	0	0			0			0
BB_G23	NA	1194121	lp28-2	18836	19619	-	-	1	1	SR0774	733	0			0
BB_G24	NA	1194122	lp28-2	19619	22259	-	-	0	0			0			0
BB_G25	NA	1194100	lp28-2	22272	22659	-	-	0	0			0			0
BB_G26	NA	1194130	lp28-2	22658	23033	-	-	0	0			0			0
BB_G27	NA	1194106	lp28-2	23032	23725	-	-	0	0			0			0
BB_G28	NA	1194131	lp28-2	23721	24108	-	-	0	0			0			0
BB_G29	NA	1194107	lp28-2	24488	25955	+	-	3	1	SR0776	-62	2	SR0777,SR0778	26,586	0
BB_G30	NA	1194132	lp28-2	25979	26390	+	-	0	0			0			0
BB_G31	NA	1194108	lp28-2	26569	27085	+	-	0	0			0			0
BB_G32	NA	1194109	lp28-2	27112	27940	+	-	0	0			0			0		DNA metabolic process,DNA replication		nucleotide binding,nucleoside binding,purine nucleoside binding,DNA helicase activity,helicase activity,ATP binding,purine nucleotide binding,adenyl nucleotide binding,ribonucleotide binding,purine ribonucleotide binding,adenyl ribonucleotide binding	GO:0006259,GO:0006260		GO:0000166,GO:0001882,GO:0001883,GO:0003678,GO:0004386,GO:0005524,GO:0017076,GO:0030554,GO:0032553,GO:0032555,GO:0032559
BB_G33	NA	1194110	lp28-2	28030	28831	+	-	2	0			1	SR0781	502	1	SR0780
BB_G34	NA	1194133	lp28-2	28853	29618	-	-	2	0			1	SR0782	85	1	SR0783
BB_H0042	NA	11473566	lp28-3	9080	9236	+	-	0	0			0			0
BB_H02	NA	1194141	lp28-3	390	858	+	-	0	0			0			0
BB_H04	NA	1194134	lp28-3	1044	1368	+	-	0	0			0			0
BB_H05	NA	1194140	lp28-3	1497	1680	+	-	1	0			1	SR0784	97	0
BB_H06	NA	1194149	lp28-3	2259	2970	-	-	0	0			0			0
BB_H07	NA	1194135	lp28-3	3082	3514	-	-	0	0			0			0
BB_H09	NA	1194151	lp28-3	3891	7728	-	-	1	1	SR0786	3266	0			0		DNA metabolic process,DNA modification,one-carbon metabolic process,methylation		DNA binding,nuclease activity,endonuclease activity	GO:0006259,GO:0006304,GO:0006730,GO:0032259		GO:0003677,GO:0004518,GO:0004519
BB_H09a	NA	11473564	lp28-3	8017	8431	+	-	1	1	SR0787	334	0			0
BB_H11a	NA	11473565	lp28-3	8319	8850	+	-	0	0			0			0
BB_H13	NA	1194136	lp28-3	9847	10516	-	-	1	0			0			1	SR0789
BB_H17	NA	1194172	lp28-3	11836	12028	+	-	0	0			0			0
BB_H18	NA	1194173	lp28-3	12110	13220	+	-	0	0			0			0
BB_H20	NA	1194147	lp28-3	13836	14596	-	-	0	0			0			0
BB_H26	NA	1194162	lp28-3	16518	17415	+	-	1	0			0			1	SR0791
BB_H27	NA	1194142	lp28-3	17407	17974	+	-	0	0			0			0
BB_H28	NA	1194143	lp28-3	17946	18702	+	-	1	0			1	SR0792	550	0		vitamin metabolic process,water-soluble vitamin metabolic process,porphyrin metabolic process,porphyrin biosynthetic process,vitamin biosynthetic process,cobalamin metabolic process,cobalamin biosynthetic process,heterocycle biosynthetic process,tetrapyrrole metabolic process,tetrapyrrole biosynthetic process,water-soluble vitamin biosynthetic process,nitrogen compound biosynthetic process,cofact…		glutaminase activity,hydrolase activity,cobyrinic acid a	GO:0006766,GO:0006767,GO:0006778,GO:0006779,GO:0009110,GO:0009235,GO:0009236,GO:0018130,GO:0033013,GO:0033014,GO:0042364,GO:0044271,GO:0051186,GO:0051188		GO:0004359,GO:0016811,GO:0042242
BB_H29	NA	1194144	lp28-3	18797	19427	+	-	0	0			0			0
BB_H30	NA	1194145	lp28-3	20411	20871	-	-	0	0			0			0
BB_H32	NA	1194146	lp28-3	21469	22219	+	-	0	0			0			0
BB_H33	NA	1194165	lp28-3	22677	22953	+	-	0	0			0			0
BB_H34	NA	1194166	lp28-3	23188	23383	-	-	0	0			0			0
BB_H36a	NA	11473562	lp28-3	24040	24223	-	-	0	0			0			0
BB_H36b	NA	11473563	lp28-3	24750	25112	+	-	0	0			0			0
BB_H37	NA	1194169	lp28-3	25432	26371	-	-	1	0			1	SR0797	637	0
BB_H38	NA	NA	lp28-3	15135	15345	+	-	0	0			0			0
BB_H39	NA	NA	lp28-3	15564	15810	-	-	0	0			0			0
BB_H40	NA	1194137	lp28-3	26977	27445	-	-	0	0			0			0
BB_H41	NA	1194138	lp28-3	27624	28197	-	-	0	0			0			0
BB_I0044	NA	NA	lp28-4	735	1104	+	-	0	0			0			0
BB_I01	NA	1194202	lp28-4	173	608	+	-	0	0			0			0
BB_I02b	NA	11473568	lp28-4	1616	1862	+	-	0	0			0			0
BB_I06	NA	1194181	lp28-4	2535	3351	+	-	1	1	SR0799	244	0			0		sulfur amino acid metabolic process,sulfur amino acid biosynthetic process,methionine metabolic process,sulfur metabolic process,cellular amino acid biosynthetic process,aspartate family amino acid metabolic process,aspartate family amino acid biosynthetic process,methionine biosynthetic process,nucleoside metabolic process,nucleoside catabolic process,amine biosynthetic process,organic acid bios…		adenosylhomocysteine nucleosidase activity,methylthioadenosine nucleosidase activity,hydrolase activity	GO:0000096,GO:0000097,GO:0006555,GO:0006790,GO:0008652,GO:0009066,GO:0009067,GO:0009086,GO:0009116,GO:0009164,GO:0009309,GO:0016053,GO:0019509,GO:0034655,GO:0034656,GO:0043094,GO:0043102,GO:0044270,GO:0044271,GO:0044272,GO:0046394,GO:0046700		GO:0008782,GO:0008930,GO:0016799
BB_I08a	NA	11473569	lp28-4	3673	4315	+	-	0	0			0			0
BB_I12	NA	1194191	lp28-4	5127	5346	+	-	0	0			0			0
BB_I15	NA	1194193	lp28-4	6602	6833	+	-	1	1	SR0803	-130	0			0
BB_I16	vraA	1194194	lp28-4	7182	8538	+	-	0	0			0			0
BB_I18	NA	1194196	lp28-4	10494	10647	-	-	0	0			0			0
BB_I19	NA	1194175	lp28-4	10814	11927	+	-	1	0			0			1	SR0804
BB_I20	NA	1194176	lp28-4	11923	12478	+	-	0	0			0			0
BB_I21	NA	1194177	lp28-4	12453	13206	+	-	1	1	SR0805	270	0			0		vitamin metabolic process,water-soluble vitamin metabolic process,porphyrin metabolic process,porphyrin biosynthetic process,vitamin biosynthetic process,cobalamin metabolic process,cobalamin biosynthetic process,heterocycle biosynthetic process,tetrapyrrole metabolic process,tetrapyrrole biosynthetic process,water-soluble vitamin biosynthetic process,nitrogen compound biosynthetic process,cofact…		glutaminase activity,hydrolase activity,cobyrinic acid a	GO:0006766,GO:0006767,GO:0006778,GO:0006779,GO:0009110,GO:0009235,GO:0009236,GO:0018130,GO:0033013,GO:0033014,GO:0042364,GO:0044271,GO:0051186,GO:0051188		GO:0004359,GO:0016811,GO:0042242
BB_I22	NA	1194178	lp28-4	13264	13837	+	-	1	0			1	SR0806	344	0
BB_I26	NA	1194182	lp28-4	15351	16530	+	-	1	1	SR0809	305	0			0
BB_I28	NA	1194209	lp28-4	17092	17874	-	-	0	0			0			0
BB_I29	NA	1194210	lp28-4	18517	19183	-	-	1	0			0			1	SR0812
BB_I31	NA	1194185	lp28-4	19610	20124	-	-	0	0			0			0
BB_I34	NA	1194214	lp28-4	20770	21562	-	-	0	0			0			0
BB_I36	NA	1194186	lp28-4	22094	22931	-	-	0	0			0			0
BB_I38	NA	1194199	lp28-4	23158	23995	-	-	0	0			0			0
BB_I39	NA	1194200	lp28-4	24222	25089	-	-	1	0			1	SR0814	324	0
BB_I40	NA	1194179	lp28-4	25319	25805	+	-	0	0			0			0
BB_I41	NA	1194201	lp28-4	25793	26036	-	-	0	0			0			0
BB_I42	NA	1194183	lp28-4	26359	26914	+	3.61	1	0			0			1	SR0815
BB_I43	NA	1194184	lp28-4	26880	27069	-	-	0	0			0			0
BB_J0056	NA	11473581	lp38	13576	13738	+	-	0	0			0			0
BB_J0058	NA	11473579	lp38	15219	15375	+	-	0	0			0			0
BB_J02a	NA	11473582	lp38	1474	2370	+	-	0	0			0			0
BB_J05	NA	1194271	lp38	2764	3828	-	-	0	0			0			0
BB_J08	NA	1194287	lp38	4575	5496	+	-	2	1	SR0851	245	0			1	SR0850
BB_J09	NA	1194272	lp38	6088	6862	+	-	0	0			0			0
BB_J10	NA	1194288	lp38	7269	7476	+	-	0	0			0			0
BB_J11	NA	1194289	lp38	7779	7965	-	-	0	0			0			0
BB_J13	NA	1194291	lp38	8876	9155	-	-	0	0			0			0
BB_J15a	NA	11473583	lp38	9449	10150	+	-	0	0			0			0
BB_J16	NA	1194274	lp38	10517	11105	-	-	1	0			1	SR0854	523	0
BB_J17	NA	1194275	lp38	11151	11889	-	-	0	0			0			0		vitamin metabolic process,water-soluble vitamin metabolic process,porphyrin metabolic process,porphyrin biosynthetic process,vitamin biosynthetic process,cobalamin metabolic process,cobalamin biosynthetic process,heterocycle biosynthetic process,tetrapyrrole metabolic process,tetrapyrrole biosynthetic process,water-soluble vitamin biosynthetic process,nitrogen compound biosynthetic process,cofact…		glutaminase activity,hydrolase activity,cobyrinic acid a	GO:0006766,GO:0006767,GO:0006778,GO:0006779,GO:0009110,GO:0009235,GO:0009236,GO:0018130,GO:0033013,GO:0033014,GO:0042364,GO:0044271,GO:0051186,GO:0051188		GO:0004359,GO:0016811,GO:0042242
BB_J18	NA	1194276	lp38	11861	12452	-	-	1	1	SR0855	404	0			0
BB_J19	NA	1194277	lp38	12444	13440	-	-	1	0			0			1	SR0856
BB_J20	NA	1194307	lp38	13771	13936	-	-	0	0			0			0
BB_J21a	NA	11473580	lp38	15483	15976	-	-	0	0			0			0
BB_J23	NA	1194310	lp38	16519	17329	+	5.12	0	0			0			0
BB_J24	NA	1194311	lp38	17387	18170	+	-	0	0			0			0
BB_J25	NA	1194312	lp38	18213	19254	+	-	0	0			0			0
BB_J26	NA	1194278	lp38	19312	20008	+	-	0	0			0			0				nucleotide binding,nucleoside binding,purine nucleoside binding,ATP binding,ATPase activity,purine nucleotide binding,adenyl nucleotide binding,ribonucleotide binding,purine ribonucleotide binding,adenyl ribonucleotide binding			GO:0000166,GO:0001882,GO:0001883,GO:0005524,GO:0016887,GO:0017076,GO:0030554,GO:0032553,GO:0032555,GO:0032559
BB_J27	NA	1194313	lp38	20000	21230	+	-	1	0			1	SR0859	309	0			plasma membrane,integral to membrane,intrinsic to membrane
BB_J28	NA	1194293	lp38	21222	21948	+	-	0	0			0			0
BB_J29	NA	1194294	lp38	22042	23008	+	-	0	0			0			0
BB_J31	NA	1194296	lp38	23365	24088	+	9.26	0	0			0			0
BB_J34	NA	1194299	lp38	25336	26407	-	3.62	1	1	SR0864	280	0			0
BB_J36	NA	1194301	lp38	26994	28053	-	-	0	0			0			0
BB_J37	NA	1194302	lp38	28277	28433	-	-	0	0			0			0
BB_J41	NA	1194279	lp38	29904	30771	-	-	1	0			1	SR0871	46	0
BB_J42	NA	1194315	lp38	30941	31133	-	-	0	0			0			0
BB_J43	NA	1194316	lp38	31219	32140	+	-	0	0			0			0
BB_J45	NA	1194318	lp38	32497	33220	+	5.33	0	0			0			0
BB_J46	NA	1194319	lp38	34371	34668	-	-	0	0			0			0
BB_J47	NA	1194320	lp38	34904	35591	-	-	1	0			1	SR0875	367	0
BB_J48	NA	1194321	lp38	35633	36248	-	-	0	0			0			0
BB_J50	NA	1194280	lp38	36501	36966	+	-	0	0			0			0
BB_J51	NA	1194281	lp38	37416	38522	-	-	1	0			0			1	SR0879
BB_K0058	NA	11473571	lp36	24066	24243	+	-	0	0			0			0
BB_K0059	NA	11473575	lp36	34402	34588	-	-	0	0			0			0
BB_K01	NA	1194235	lp36	187	1081	+	-	1	0			1	SR0816	560	0
BB_K02a	NA	11473577	lp36	1209	3595	-	-	1	1	SR0817	428	0			0
BB_K07	NA	1194241	lp36	5287	6040	-	4.1	0	0			0			0
BB_K09	NA	1194243	lp36	6365	6650	+	-	0	0			0			0
BB_K10	NA	1194245	lp36	6803	6983	-	-	1	1	SR0819	122	0			0
BB_K12	NA	1194246	lp36	7334	8033	+	-	0	0			0			0
BB_K13	NA	1194217	lp36	8163	8859	-	2.83	1	0			0			1	SR0820
BB_K15	NA	1194218	lp36	9372	9999	+	-	1	0			1	SR0822	270	0
BB_K17	NA	1194225	lp36	10300	11947	+	16.02	1	0			1	SR0823	1373	0		purine base metabolic process,purine base catabolic process,adenine catabolic process,nucleobase metabolic process,nucleobase,nucleobase,nitrogen compound catabolic process,adenine metabolic process,nucleobase catabolic process,heterocycle catabolic process		adenine deaminase activity,hydrolase activity,deaminase activity,manganese ion binding,ion binding,cation binding,metal ion binding,transition metal ion binding	GO:0006144,GO:0006145,GO:0006146,GO:0009112,GO:0034655,GO:0034656,GO:0044270,GO:0046083,GO:0046113,GO:0046700		GO:0000034,GO:0016814,GO:0019239,GO:0030145,GO:0043167,GO:0043169,GO:0046872,GO:0046914
BB_K19	NA	1194260	lp36	12601	13237	+	-	2	1	SR0825	117	1	SR0826	398	0
BB_K21	NA	1194227	lp36	13576	14326	-	-	2	1	SR0828	105	1	SR0829	10	0		vitamin metabolic process,water-soluble vitamin metabolic process,porphyrin metabolic process,porphyrin biosynthetic process,vitamin biosynthetic process,cobalamin metabolic process,cobalamin biosynthetic process,heterocycle biosynthetic process,tetrapyrrole metabolic process,tetrapyrrole biosynthetic process,water-soluble vitamin biosynthetic process,nitrogen compound biosynthetic process,cofact…		glutaminase activity,hydrolase activity,cobyrinic acid a	GO:0006766,GO:0006767,GO:0006778,GO:0006779,GO:0009110,GO:0009235,GO:0009236,GO:0018130,GO:0033013,GO:0033014,GO:0042364,GO:0044271,GO:0051186,GO:0051188		GO:0004359,GO:0016811,GO:0042242
BB_K22	NA	1194228	lp36	14301	14841	-	-	0	0			0			0
BB_K23	NA	1194262	lp36	14833	15760	-	-	1	0			0			1	SR0830
BB_K24	NA	1194229	lp36	16274	16886	+	-	1	0			0			1	SR0832
BB_K32	NA	1194219	lp36	20388	21453	+	28	1	0			1	SR0835	842	0
BB_K33	NA	1194248	lp36	21719	21893	+	-	0	0			0			0
BB_K34	NA	1194254	lp36	21911	22133	+	-	0	0			0			0
BB_K35	NA	1194255	lp36	22293	22467	+	-	2	1	SR0837	128	1	SR0836	70	0
BB_K37	NA	1194220	lp36	23072	23657	-	-	1	1	SR0838	216	0			0
BB_K39	NA	1194265	lp36	24292	24670	+	-	0	0			0			0
BB_K40	NA	1194231	lp36	25102	25657	+	-	1	1	SR0839	482	0			0
BB_K41	NA	1194266	lp36	25812	26358	-	-	0	0			0			0
BB_K42	NA	1194267	lp36	26584	26803	-	-	0	0			0			0
BB_K42a	NA	11473576	lp36	26915	27081	+	-	1	1	SR0841	-24	0			0
BB_K45	NA	1194232	lp36	27382	28288	-	-	2	1	SR0842	292	1	SR0843	227	0
BB_K46	NA	1194234	lp36	28390	29212	-	-	2	1	SR0844	800	1	SR0845	548	0
BB_K47	NA	1194270	lp36	29476	30463	-	-	0	0			0			0
BB_K48	NA	1194233	lp36	30718	31585	-	-	0	0			0			0
BB_K49	NA	1194257	lp36	31826	32822	-	-	0	0			0			0
BB_K50	NA	1194221	lp36	33080	34079	-	-	1	0			1	SR0847	972	0
BB_K52	NA	1194222	lp36	34594	35443	-	-	1	1	SR0848	225	0			0
BB_K53	NA	1194223	lp36	35867	36422	+	3.95	1	0			1	SR0849	208	0
BB_K54	NA	11473572	lp36	17379	17583	+	-	0	0			0			0
BB_K55	NA	11473573	lp36	17879	18422	+	-	0	0			0			0
BB_K56	NA	11473574	lp36	18972	19173	+	-	0	0			0			0
BB_L01	NA	1194686	cp32-8	65	1289	+	-	0	0			0			0
BB_L02	NA	1194687	cp32-8	1305	1998	+	-	0	0			0			0
BB_L03	NA	1194688	cp32-8	2010	2568	+	-	0	0			0			0
BB_L04	NA	1194689	cp32-8	2574	3339	+	-	0	0			0			0
BB_L05	NA	1194690	cp32-8	3368	3941	+	-	0	0			0			0
BB_L06	NA	1194667	cp32-8	3962	4922	+	-	0	0			0			0
BB_L07	NA	1194668	cp32-8	4941	5397	+	-	0	0			0			0
BB_L08	NA	1194669	cp32-8	5396	5780	+	-	0	0			0			0
BB_L09	NA	1194670	cp32-8	5767	6157	+	-	0	0			0			0
BB_L10	NA	1194671	cp32-8	6153	6720	+	-	0	0			0			0
BB_L11	NA	1194691	cp32-8	6700	7813	+	-	0	0			0			0
BB_L12	NA	1194692	cp32-8	7827	8256	+	-	0	0			0			0
BB_L13	NA	1194693	cp32-8	8271	8727	+	-	0	0			0			0
BB_L14	NA	1194694	cp32-8	8723	8960	+	-	0	0			0			0
BB_L15	NA	1194695	cp32-8	8967	10242	+	-	0	0			0			0
BB_L16	NA	1194696	cp32-8	10264	10948	+	-	0	0			0			0
BB_L17	NA	1194697	cp32-8	10951	11902	+	-	0	0			0			0
BB_L18	NA	1194698	cp32-8	11919	12465	+	-	0	0			0			0
BB_L19	NA	1194672	cp32-8	12494	12827	+	-	0	0			0			0
BB_L20	NA	1194673	cp32-8	12823	13699	+	-	0	0			0			0
BB_L21	NA	1194674	cp32-8	13708	14314	+	-	0	0			0			0
BB_L22	NA	1194675	cp32-8	14323	15139	+	-	0	0			0			0
BB_L23	blyA	1194676	cp32-8	15214	15418	+	-	0	0			0			0
BB_L24	blyB	1194677	cp32-8	15421	15769	+	-	0	0			0			0
BB_L25	NA	1194678	cp32-8	15758	16094	+	-	0	0			0			0
BB_L26	NA	1194679	cp32-8	16086	16440	+	-	0	0			0			0
BB_L27	bdrP	1194680	cp32-8	16544	17099	+	-	0	0			0			0
BB_L28	mlpH	1194681	cp32-8	17204	17651	+	-	1	0			1	SR0998	374	0
BB_L29	NA	1194682	cp32-8	17687	18701	-	-10.11	0	0			0			0
BB_L30	NA	1194656	cp32-8	19090	20188	+	-	0	0			0			0
BB_L31	NA	1194657	cp32-8	20197	20764	+	-	0	0			0			0
BB_L32	NA	1194658	cp32-8	20739	21480	+	-	1	0			0			1	SR1000	vitamin metabolic process,water-soluble vitamin metabolic process,porphyrin metabolic process,porphyrin biosynthetic process,vitamin biosynthetic process,cobalamin metabolic process,cobalamin biosynthetic process,heterocycle biosynthetic process,tetrapyrrole metabolic process,tetrapyrrole biosynthetic process,water-soluble vitamin biosynthetic process,nitrogen compound biosynthetic process,cofact…		glutaminase activity,hydrolase activity,cobyrinic acid a	GO:0006766,GO:0006767,GO:0006778,GO:0006779,GO:0009110,GO:0009235,GO:0009236,GO:0018130,GO:0033013,GO:0033014,GO:0042364,GO:0044271,GO:0051186,GO:0051188		GO:0004359,GO:0016811,GO:0042242
BB_L34	NA	1194659	cp32-8	21539	22100	+	-	0	0			0			0
BB_L35	bdrO	1194660	cp32-8	22112	22691	+	-	1	1	SR1001	444	0			0
BB_L36	bppA	1194661	cp32-8	23365	24691	+	-	0	0			0			0				DNA binding			GO:0003677
BB_L37	bppB	1194662	cp32-8	24743	25169	+	-	0	0			0			0
BB_L38	bppC	1194663	cp32-8	25174	25951	-	-	0	0			0			0		DNA metabolic process,DNA recombination,DNA integration		DNA binding	GO:0006259,GO:0006310,GO:0015074		GO:0003677
BB_L39	erpN	1194664	cp32-8	26381	26903	+	-	0	0			0			0
BB_L40	erpO	1194665	cp32-8	26930	28067	+	5.58	0	0			0			0
BB_L41	NA	1194684	cp32-8	28250	28790	+	-	0	0			0			0
BB_L42	NA	1194685	cp32-8	28969	29536	+	-	0	0			0			0
BB_L43	NA	1194666	cp32-8	29532	30885	+	-	0	0			0			0		DNA packaging
BB_M01	NA	1194601	cp32-6	65	1289	+	-	0	0			0			0
BB_M02	NA	1194602	cp32-6	1305	1998	+	-	0	0			0			0
BB_M03	NA	1194603	cp32-6	2009	2573	+	-	0	0			0			0
BB_M04	NA	1194604	cp32-6	2576	3344	+	-	0	0			0			0
BB_M05	NA	1194605	cp32-6	3372	3948	+	-	0	0			0			0
BB_M06	NA	1194591	cp32-6	3969	4929	+	-	0	0			0			0
BB_M07	NA	1194592	cp32-6	4948	5404	+	-	0	0			0			0
BB_M08	NA	1194593	cp32-6	5403	5787	+	-	0	0			0			0
BB_M09	NA	1194594	cp32-6	5774	6164	+	-	0	0			0			0
BB_M10	NA	1194595	cp32-6	6160	6730	+	-	0	0			0			0
BB_M11	NA	1194606	cp32-6	6710	7823	+	-	0	0			0			0
BB_M12	NA	1194607	cp32-6	7837	8266	+	-	0	0			0			0
BB_M13	NA	1194608	cp32-6	8281	8737	+	-	0	0			0			0
BB_M14	NA	1194609	cp32-6	8733	8970	+	-	0	0			0			0
BB_M15	NA	1194610	cp32-6	8977	10252	+	-	0	0			0			0
BB_M16	NA	1194611	cp32-6	10274	10958	+	-	0	0			0			0
BB_M17	NA	1194596	cp32-6	10961	11912	+	-	1	1	SR0988	559	0			0
BB_M18	NA	1194597	cp32-6	11929	12484	+	-	0	0			0			0
BB_M19	NA	1194570	cp32-6	12513	12846	+	-	0	0			0			0
BB_M20	NA	1194571	cp32-6	12842	13718	+	-	0	0			0			0
BB_M21	NA	1194572	cp32-6	13727	14333	+	-	0	0			0			0
BB_M22	NA	1194573	cp32-6	14342	15155	+	-	0	0			0			0
BB_M23	blyA	1194574	cp32-6	15230	15434	+	-	0	0			0			0
BB_M24	blyB	1194575	cp32-6	15437	15785	+	-	0	0			0			0
BB_M25	NA	1194576	cp32-6	15774	16110	+	-	0	0			0			0
BB_M26	NA	1194577	cp32-6	16102	16456	+	-	0	0			0			0
BB_M27	revA	1194578	cp32-6	16592	17075	-	12.25	0	0			0			0
BB_M28	mlpF	1194579	cp32-6	17246	17696	+	10.61	1	0			1	SR0989	411	0
BB_M29	NA	1194580	cp32-6	17732	18680	-	2.91	0	0			0			0
BB_M30	NA	1194581	cp32-6	19068	20169	+	-	1	1	SR0991	383	0			0
BB_M31	NA	1194582	cp32-6	20178	20745	+	-	0	0			0			0
BB_M32	NA	1194583	cp32-6	20720	21470	+	-	1	0			1	SR0992	704	0		vitamin metabolic process,water-soluble vitamin metabolic process,porphyrin metabolic process,porphyrin biosynthetic process,vitamin biosynthetic process,cobalamin metabolic process,cobalamin biosynthetic process,heterocycle biosynthetic process,tetrapyrrole metabolic process,tetrapyrrole biosynthetic process,water-soluble vitamin biosynthetic process,nitrogen compound biosynthetic process,cofact…		glutaminase activity,hydrolase activity,cobyrinic acid a	GO:0006766,GO:0006767,GO:0006778,GO:0006779,GO:0009110,GO:0009235,GO:0009236,GO:0018130,GO:0033013,GO:0033014,GO:0042364,GO:0044271,GO:0051186,GO:0051188		GO:0004359,GO:0016811,GO:0042242
BB_M33	NA	1194584	cp32-6	21519	22098	+	-	0	0			0			0
BB_M34	bdrK	1194585	cp32-6	22101	22770	+	-	0	0			0			0
BB_M35	bppA	1194586	cp32-6	23240	24566	+	-	0	0			0			0				DNA binding			GO:0003677
BB_M36	bppB	1194587	cp32-6	24618	25044	+	-	0	0			0			0
BB_M37	bppC	1194588	cp32-6	25049	25820	-	-	0	0			0			0		DNA metabolic process,DNA recombination,DNA integration		DNA binding	GO:0006259,GO:0006310,GO:0015074		GO:0003677
BB_M38	erpK	1194589	cp32-6	26256	27015	+	5.33	0	0			0			0
BB_M39	NA	1194599	cp32-6	27076	27745	-	-	2	1	SR0994	478	1	SR0993	490	0
BB_M41	NA	1194600	cp32-6	27922	28489	+	-	0	0			0			0
BB_M42	NA	1194590	cp32-6	28485	29838	+	-	0	0			0			0		DNA packaging
BB_N01	NA	1194725	cp32-9	65	1292	+	-	0	0			0			0
BB_N02	NA	1194726	cp32-9	1308	2001	+	-	0	0			0			0
BB_N03	NA	1194727	cp32-9	2012	2579	+	-	0	0			0			0
BB_N04	NA	1194728	cp32-9	2582	3350	+	-	0	0			0			0
BB_N05	NA	11473545	cp32-9	3342	3953	+	-	0	0			0			0
BB_N06	NA	11473546	cp32-9	3959	4938	+	-	0	0			0			0
BB_N07	NA	1194699	cp32-9	4957	5413	+	-	0	0			0			0
BB_N08	NA	1194700	cp32-9	5412	5796	+	-	0	0			0			0
BB_N09	NA	1194701	cp32-9	5783	6173	+	-	0	0			0			0
BB_N10	NA	1194702	cp32-9	6169	6736	+	-	0	0			0			0
BB_N11	NA	1194729	cp32-9	6716	7805	+	-	0	0			0			0
BB_N12	NA	1194730	cp32-9	7844	8273	+	-	0	0			0			0
BB_N13	NA	11473543	cp32-9	8288	8745	+	-	0	0			0			0
BB_N14	NA	1194731	cp32-9	8741	8978	+	-	0	0			0			0
BB_N15	NA	1194732	cp32-9	8985	10260	+	-	0	0			0			0
BB_N16	NA	11473544	cp32-9	10282	11037	+	-	0	0			0			0
BB_N17	NA	1194733	cp32-9	11040	11991	+	-	0	0			0			0
BB_N18	NA	11473542	cp32-9	12008	12563	+	-	0	0			0			0
BB_N19	NA	1194703	cp32-9	12592	12925	+	-	0	0			0			0
BB_N20	NA	1194704	cp32-9	12921	13797	+	-	0	0			0			0
BB_N21	NA	1194705	cp32-9	13806	14413	+	-	0	0			0			0
BB_N22	NA	1194706	cp32-9	14422	15154	+	-	0	0			0			0
BB_N23	blyA	1194707	cp32-9	15311	15515	+	-	0	0			0			0
BB_N24	blyB	1194708	cp32-9	15518	15866	+	-	0	0			0			0
BB_N25	NA	1194709	cp32-9	15855	16191	+	-	0	0			0			0
BB_N26	NA	1194710	cp32-9	16183	16537	+	-	0	0			0			0
BB_N27	bdrR	1194711	cp32-9	16641	17196	+	-	0	0			0			0
BB_N28	mlpI	1194712	cp32-9	17301	17730	+	-	1	0			1	SR1003	335	0
BB_N29	NA	1194713	cp32-9	17772	18783	-	3.03	0	0			0			0
BB_N30	NA	1194714	cp32-9	19163	20264	+	-	0	0			0			0
BB_N31	NA	1194715	cp32-9	20274	20841	+	-	0	0			0			0
BB_N32	NA	1194716	cp32-9	20816	21572	+	-	0	0			0			0		vitamin metabolic process,water-soluble vitamin metabolic process,porphyrin metabolic process,porphyrin biosynthetic process,vitamin biosynthetic process,cobalamin metabolic process,cobalamin biosynthetic process,heterocycle biosynthetic process,tetrapyrrole metabolic process,tetrapyrrole biosynthetic process,water-soluble vitamin biosynthetic process,nitrogen compound biosynthetic process,cofact…		glutaminase activity,hydrolase activity,cobyrinic acid a	GO:0006766,GO:0006767,GO:0006778,GO:0006779,GO:0009110,GO:0009235,GO:0009236,GO:0018130,GO:0033013,GO:0033014,GO:0042364,GO:0044271,GO:0051186,GO:0051188		GO:0004359,GO:0016811,GO:0042242
BB_N33	NA	1194717	cp32-9	21613	22174	+	-	0	0			0			0
BB_N34	bdrQ	1194718	cp32-9	22183	22723	+	-	0	0			0			0
BB_N35	bppA	1194719	cp32-9	23193	24519	+	4.09	0	0			0			0				DNA binding			GO:0003677
BB_N36	bppB	1194720	cp32-9	24571	24997	+	-	0	0			0			0
BB_N37	bppC	1194721	cp32-9	25002	25779	-	-	0	0			0			0		DNA metabolic process,DNA recombination,DNA integration		DNA binding	GO:0006259,GO:0006310,GO:0015074		GO:0003677
BB_N38	erpP	1194722	cp32-9	26209	26770	+	-	0	0			0			0
BB_N39	erpQ	1194723	cp32-9	26797	27829	+	-	1	0			1	SR1005	1003	0
BB_N41	NA	1194734	cp32-9	28025	28544	+	-	0	0			0			0
BB_N42	NA	1194736	cp32-9	28849	29302	+	-	0	0			0			0
BB_N43	NA	1194724	cp32-9	29298	30651	+	-	0	0			0			0		DNA packaging
BB_O01	NA	1194642	cp32-7	64	1288	+	-	0	0			0			0
BB_O02	NA	1194643	cp32-7	1304	1997	+	-	0	0			0			0
BB_O03	NA	1194644	cp32-7	2009	2567	+	-	0	0			0			0
BB_O04	NA	1194645	cp32-7	2573	3338	+	-	0	0			0			0
BB_O05	NA	1194646	cp32-7	3367	3940	+	-	0	0			0			0
BB_O06	NA	1194623	cp32-7	3961	4921	+	-	0	0			0			0
BB_O07	NA	1194624	cp32-7	4940	5396	+	-	0	0			0			0
BB_O08	NA	1194625	cp32-7	5395	5779	+	-	0	0			0			0
BB_O09	NA	1194626	cp32-7	5766	6156	+	-	0	0			0			0
BB_O10	NA	1194627	cp32-7	6170	6722	+	-	0	0			0			0
BB_O11	NA	1194647	cp32-7	6702	7815	+	-	0	0			0			0
BB_O12	NA	1194648	cp32-7	7829	8258	+	-	0	0			0			0
BB_O13	NA	1194649	cp32-7	8273	8729	+	-	0	0			0			0
BB_O14	NA	1194650	cp32-7	8725	8962	+	-	0	0			0			0
BB_O15	NA	1194651	cp32-7	8969	10304	+	-	0	0			0			0
BB_O16	NA	1194652	cp32-7	10316	10958	+	-	0	0			0			0
BB_O17	NA	1194653	cp32-7	10961	11903	+	-	0	0			0			0
BB_O18	NA	1194654	cp32-7	11927	12473	+	-	1	0			1	SR0995	370	0
BB_O19	NA	1194628	cp32-7	12502	12835	+	-	0	0			0			0
BB_O20	NA	1194629	cp32-7	12831	13710	+	-	0	0			0			0
BB_O21	NA	1194630	cp32-7	13715	14321	+	-	0	0			0			0
BB_O22	NA	1194631	cp32-7	14330	15146	+	-	0	0			0			0
BB_O23	blyA	1194632	cp32-7	15221	15425	+	-	0	0			0			0
BB_O24	blyB	1194633	cp32-7	15428	15785	+	-	0	0			0			0
BB_O25	NA	1194634	cp32-7	15765	16101	+	-	0	0			0			0
BB_O26	NA	1194635	cp32-7	16093	16447	+	-	0	0			0			0
BB_O27	bdrN	1194636	cp32-7	16551	17139	+	-	0	0			0			0
BB_O28	mlpG	1194637	cp32-7	17244	17667	+	2.21	0	0			0			0
BB_O29	NA	1194655	cp32-7	17711	18728	-	-	0	0			0			0
BB_O30	NA	1194612	cp32-7	19116	20214	+	-	0	0			0			0
BB_O31	NA	1194613	cp32-7	20223	20790	+	-	0	0			0			0
BB_O32	NA	1194614	cp32-7	20765	21515	+	-	0	0			0			0		vitamin metabolic process,water-soluble vitamin metabolic process,porphyrin metabolic process,porphyrin biosynthetic process,vitamin biosynthetic process,cobalamin metabolic process,cobalamin biosynthetic process,heterocycle biosynthetic process,tetrapyrrole metabolic process,tetrapyrrole biosynthetic process,water-soluble vitamin biosynthetic process,nitrogen compound biosynthetic process,cofact…		glutaminase activity,hydrolase activity,cobyrinic acid a	GO:0006766,GO:0006767,GO:0006778,GO:0006779,GO:0009110,GO:0009235,GO:0009236,GO:0018130,GO:0033013,GO:0033014,GO:0042364,GO:0044271,GO:0051186,GO:0051188		GO:0004359,GO:0016811,GO:0042242
BB_O33	NA	1194615	cp32-7	21521	22076	+	-	0	0			0			0
BB_O34	bdrM	1194616	cp32-7	22087	22660	+	-	0	0			0			0
BB_O36	bppA	1194617	cp32-7	23134	24460	+	4.29	0	0			0			0				DNA binding			GO:0003677
BB_O37	bppB	1194618	cp32-7	24512	24938	+	-	0	0			0			0
BB_O38	bppC	1194619	cp32-7	24943	25720	-	-	0	0			0			0		DNA metabolic process,DNA recombination,DNA integration		DNA binding	GO:0006259,GO:0006310,GO:0015074		GO:0003677
BB_O39	erpL	1194620	cp32-7	26151	26841	+	-	0	0			0			0
BB_O40	erpM	1194621	cp32-7	26892	27984	+	3.16	0	0			0			0
BB_O42	NA	1194640	cp32-7	28175	28703	+	-	1	1	SR0997	312	0			0
BB_O43	NA	1194641	cp32-7	28884	29451	+	-	0	0			0			0
BB_O44	NA	1194622	cp32-7	29447	30800	+	-	0	0			0			0		DNA packaging
BB_P01	NA	1194468	cp32-1	65	1289	+	-	0	0			0			0
BB_P02	NA	1194469	cp32-1	1305	1998	+	-	0	0			0			0
BB_P03	NA	1194470	cp32-1	2010	2568	+	-	0	0			0			0
BB_P04	NA	1194471	cp32-1	2574	3339	+	-	0	0			0			0
BB_P05	NA	1194472	cp32-1	3368	3941	+	-	0	0			0			0
BB_P06	NA	1194442	cp32-1	3962	4922	+	-	0	0			0			0
BB_P07	NA	1194443	cp32-1	4941	5397	+	-	0	0			0			0
BB_P08	NA	1194444	cp32-1	5396	5780	+	-	0	0			0			0
BB_P09	NA	1194445	cp32-1	5767	6157	+	-	0	0			0			0
BB_P10	NA	1194446	cp32-1	6153	6720	+	-	0	0			0			0
BB_P11	NA	1194473	cp32-1	6700	7813	+	-	0	0			0			0
BB_P12	NA	1194474	cp32-1	7827	8256	+	-	0	0			0			0
BB_P13	NA	1194475	cp32-1	8271	8727	+	-	0	0			0			0
BB_P14	NA	1194476	cp32-1	8723	8960	+	-	0	0			0			0
BB_P15	NA	1194477	cp32-1	8967	10242	+	-	0	0			0			0
BB_P16	NA	1194478	cp32-1	10264	10948	+	-	0	0			0			0
BB_P17	NA	1194479	cp32-1	10951	11902	+	-	0	0			0			0
BB_P18	NA	1194480	cp32-1	11919	12465	+	-	0	0			0			0
BB_P19	NA	1194447	cp32-1	12494	12827	+	-	0	0			0			0
BB_P20	NA	1194448	cp32-1	12823	13699	+	-	0	0			0			0
BB_P21	NA	1194449	cp32-1	13708	14314	+	-	0	0			0			0
BB_P22	NA	1194450	cp32-1	14323	15139	+	-	0	0			0			0
BB_P23	blyA	1194451	cp32-1	15214	15418	+	-	0	0			0			0
BB_P24	blyB	1194452	cp32-1	15421	15769	+	-	0	0			0			0
BB_P25	NA	1194453	cp32-1	15758	16094	+	-	0	0			0			0
BB_P26	NA	1194454	cp32-1	16086	16440	+	-	1	0			1	SR0977	305	0
BB_P27	revA	1194455	cp32-1	16577	17060	-	-	0	0			0			0
BB_P28	mlpA	1194456	cp32-1	17231	17678	+	-	1	0			1	SR0978	320	0
BB_P29	NA	1194457	cp32-1	17714	18728	-	-	0	0			0			0
BB_P30	NA	1194458	cp32-1	19113	20214	+	-	0	0			0			0
BB_P31	NA	1194459	cp32-1	20223	20790	+	-	0	0			0			0
BB_P32	NA	1194460	cp32-1	20765	21506	+	-	0	0			0			0		vitamin metabolic process,water-soluble vitamin metabolic process,porphyrin metabolic process,porphyrin biosynthetic process,vitamin biosynthetic process,cobalamin metabolic process,cobalamin biosynthetic process,heterocycle biosynthetic process,tetrapyrrole metabolic process,tetrapyrrole biosynthetic process,water-soluble vitamin biosynthetic process,nitrogen compound biosynthetic process,cofact…		glutaminase activity,hydrolase activity,cobyrinic acid a	GO:0006766,GO:0006767,GO:0006778,GO:0006779,GO:0009110,GO:0009235,GO:0009236,GO:0018130,GO:0033013,GO:0033014,GO:0042364,GO:0044271,GO:0051186,GO:0051188		GO:0004359,GO:0016811,GO:0042242
BB_P33	NA	1194461	cp32-1	21560	22118	+	-	0	0			0			0
BB_P34	bdrA	1194462	cp32-1	22130	22763	+	-	1	1	SR0980	541	0			0
BB_P35	bppA	1194463	cp32-1	23230	24556	+	4.2	0	0			0			0				DNA binding			GO:0003677
BB_P36	bppB	1194464	cp32-1	24608	25034	+	-	0	0			0			0
BB_P37	bppC	1194465	cp32-1	25039	25816	-	-	0	0			0			0		DNA metabolic process,DNA recombination,DNA integration		DNA binding	GO:0006259,GO:0006310,GO:0015074		GO:0003677
BB_P38	erpA	1194439	cp32-1	26234	26768	+	-	0	0			0			0
BB_P39	erpB	1194440	cp32-1	26795	27932	+	3.08	0	0			0			0
BB_P40	NA	1194466	cp32-1	28115	28655	+	-	0	0			0			0
BB_P41	NA	1194467	cp32-1	28834	29401	+	-	0	0			0			0
BB_P42	NA	1194441	cp32-1	29397	30750	+	-	0	0			0			0		DNA packaging
BB_Q0091	NA	11473551	lp56	50287	50461	+	-	0	0			0			0
BB_Q01	NA	1194749	lp56	278	548	+	-	0	0			0			0
BB_Q03	NA	1194750	lp56	855	1407	+	5.29	0	0			0			0
BB_Q04	NA	1194751	lp56	1403	2268	+	-	1	1	SR0920	324	0			0
BB_Q05	NA	1194752	lp56	2743	3496	+	-	0	0			0			0
BB_Q06	NA	1194753	lp56	3622	4108	+	-	0	0			0			0
BB_Q07	NA	1194754	lp56	4248	4986	-	-	1	0			1	SR0921	643	0
BB_Q08	NA	1194755	lp56	5068	5830	-	-	0	0			0			0		vitamin metabolic process,water-soluble vitamin metabolic process,porphyrin metabolic process,porphyrin biosynthetic process,vitamin biosynthetic process,cobalamin metabolic process,cobalamin biosynthetic process,heterocycle biosynthetic process,tetrapyrrole metabolic process,tetrapyrrole biosynthetic process,water-soluble vitamin biosynthetic process,nitrogen compound biosynthetic process,cofact…		glutaminase activity,hydrolase activity,cobyrinic acid a	GO:0006766,GO:0006767,GO:0006778,GO:0006779,GO:0009110,GO:0009235,GO:0009236,GO:0018130,GO:0033013,GO:0033014,GO:0042364,GO:0044271,GO:0051186,GO:0051188		GO:0004359,GO:0016811,GO:0042242
BB_Q09	NA	1194756	lp56	5802	6339	-	-	0	0			0			0
BB_Q11	NA	11473553	lp56	6585	6800	+	-	0	0			0			0
BB_Q12	NA	1194795	lp56	6835	7411	+	-	0	0			0			0
BB_Q13	NA	1194757	lp56	7432	8392	+	-	0	0			0			0
BB_Q14	NA	1194758	lp56	8411	8867	+	-	0	0			0			0
BB_Q15	NA	1194759	lp56	8866	9250	+	-	0	0			0			0
BB_Q16	NA	1194760	lp56	9237	9627	+	-	0	0			0			0
BB_Q17	NA	1194761	lp56	9623	10190	+	-	0	0			0			0
BB_Q18	NA	1194796	lp56	10170	11283	+	-	0	0			0			0
BB_Q19	NA	1194797	lp56	11296	11725	+	-	0	0			0			0
BB_Q20	NA	1194798	lp56	11740	12196	+	-	0	0			0			0
BB_Q21	NA	1194799	lp56	12192	12429	+	-	0	0			0			0
BB_Q22	NA	1194800	lp56	12436	13732	+	-	0	0			0			0
BB_Q23	NA	1194801	lp56	13754	14438	+	-	0	0			0			0
BB_Q24	NA	1194802	lp56	14441	15392	+	-	0	0			0			0
BB_Q25	NA	1194803	lp56	15409	15964	+	-	0	0			0			0
BB_Q26	NA	1194762	lp56	15993	16326	+	-	0	0			0			0
BB_Q27	NA	1194763	lp56	16322	17198	+	-	0	0			0			0
BB_Q28	NA	1194764	lp56	17207	17813	+	-	0	0			0			0
BB_Q29	NA	1194765	lp56	17822	18638	+	-	0	0			0			0
BB_Q30	blyA	1194766	lp56	18712	18916	+	-	0	0			0			0
BB_Q31	blyB	1194767	lp56	18919	19267	+	-	0	0			0			0
BB_Q32	NA	1194768	lp56	19256	19592	+	-	0	0			0			0
BB_Q33	NA	1194769	lp56	19584	19938	+	-	1	1	SR0922	211	0			0
BB_Q34	bdrW	1194770	lp56	20042	20738	+	-	0	0			0			0
BB_Q35	mlpJ	1194771	lp56	20843	21455	+	-	0	0			0			0
BB_Q37	NA	1194772	lp56	21531	22479	-	-	0	0			0			0
BB_Q38	NA	1194773	lp56	22868	23966	+	-	0	0			0			0
BB_Q39	NA	1194774	lp56	23975	24542	+	-	0	0			0			0
BB_Q40	NA	1194775	lp56	24517	25273	+	-	1	0			1	SR0924	358	0		vitamin metabolic process,water-soluble vitamin metabolic process,porphyrin metabolic process,porphyrin biosynthetic process,vitamin biosynthetic process,cobalamin metabolic process,cobalamin biosynthetic process,heterocycle biosynthetic process,tetrapyrrole metabolic process,tetrapyrrole biosynthetic process,water-soluble vitamin biosynthetic process,nitrogen compound biosynthetic process,cofact…		glutaminase activity,hydrolase activity,cobyrinic acid a	GO:0006766,GO:0006767,GO:0006778,GO:0006779,GO:0009110,GO:0009235,GO:0009236,GO:0018130,GO:0033013,GO:0033014,GO:0042364,GO:0044271,GO:0051186,GO:0051188		GO:0004359,GO:0016811,GO:0042242
BB_Q41	NA	1194776	lp56	25316	25877	+	-	0	0			0			0
BB_Q42	bdrV	1194777	lp56	25889	26426	+	-	0	0			0			0
BB_Q43	bppA	1194778	lp56	26920	28246	+	-	0	0			0			0				DNA binding			GO:0003677
BB_Q44	bppB	1194779	lp56	28298	28724	+	-	0	0			0			0
BB_Q45	bppC	1194780	lp56	28729	29506	-	-	0	0			0			0		DNA metabolic process,DNA recombination,DNA integration		DNA binding	GO:0006259,GO:0006310,GO:0015074		GO:0003677
BB_Q47	erpX	1194781	lp56	29936	30974	+	4.23	0	0			0			0
BB_Q48	NA	1194806	lp56	31167	31710	+	-	0	0			0			0
BB_Q49	NA	1194807	lp56	31891	32458	+	-	0	0			0			0
BB_Q50	NA	1194782	lp56	32454	33807	+	-	0	0			0			0		DNA packaging
BB_Q51	NA	11473548	lp56	33872	35098	+	-	0	0			0			0
BB_Q52	NA	1194808	lp56	35114	35807	+	-	0	0			0			0
BB_Q53	NA	1194809	lp56	35818	36385	+	-	0	0			0			0
BB_Q54	NA	1194810	lp56	36388	37135	+	-	0	0			0			0
BB_Q55	NA	1194783	lp56	36932	37533	-	-	1	0			0			1	SR0926
BB_Q57	NA	1194812	lp56	37815	38223	-	-	0	0			0			0
BB_Q59	NA	1194814	lp56	38564	39077	-	-	0	0			0			0
BB_Q62	NA	1194816	lp56	39530	39905	+	-	0	0			0			0
BB_Q65	NA	1194784	lp56	39960	40218	-	-	0	0			0			0
BB_Q67	NA	1194785	lp56	40435	43696	-	-	2	0			2	SR0927,SR0928	137,2492	0		one-carbon metabolic process,methylation
BB_Q69	NA	11473552	lp56	43768	44581	-	-	0	0			0			0
BB_Q71	NA	1194786	lp56	44581	45263	+	-	0	0			0			0
BB_Q74	NA	1194788	lp56	45800	46462	-	-	0	0			0			0
BB_Q79	NA	11473550	lp56	47272	47596	+	-	0	0			0			0
BB_Q80	NA	11473549	lp56	47783	48626	-	-	0	0			0			0
BB_Q81	NA	1194791	lp56	49046	49246	-	-	0	0			0			0
BB_Q82	NA	1194824	lp56	49343	49538	-	-	0	0			0			0
BB_Q84.1	NA	NA	lp56	50774	50968	-	-	0	0			0			0
BB_Q85	NA	1194792	lp56	51171	51528	-	-	0	0			0			0
BB_Q88	NA	1194829	lp56	52134	52608	-	-	0	0			0			0
BB_Q89	NA	1194830	lp56	52531	52726	-	-	0	0			0			0
BB_R01	NA	1194556	cp32-4	65	1289	+	-	0	0			0			0
BB_R02	NA	11473538	cp32-4	1305	2001	+	-	0	0			0			0
BB_R03	NA	1194557	cp32-4	2012	2576	+	-	0	0			0			0
BB_R04	NA	1194558	cp32-4	2579	3347	+	-	0	0			0			0
BB_R05	NA	1194559	cp32-4	3375	3951	+	-	0	0			0			0
BB_R06	NA	1194529	cp32-4	3972	4932	+	-	0	0			0			0
BB_R07	NA	1194530	cp32-4	4951	5407	+	-	0	0			0			0
BB_R08	NA	1194531	cp32-4	5406	5790	+	-	0	0			0			0
BB_R09	NA	1194532	cp32-4	5777	6167	+	-	0	0			0			0
BB_R10	NA	1194533	cp32-4	6163	6730	+	-	0	0			0			0
BB_R11	NA	1194560	cp32-4	6710	7823	+	-	0	0			0			0
BB_R12	NA	1194561	cp32-4	7837	8266	+	-	0	0			0			0
BB_R13	NA	1194562	cp32-4	8281	8737	+	-	0	0			0			0
BB_R14	NA	1194563	cp32-4	8733	8970	+	-	0	0			0			0
BB_R15	NA	1194564	cp32-4	8977	10273	+	-	0	0			0			0
BB_R16	NA	1194565	cp32-4	10295	10892	+	-	0	0			0			0
BB_R17	NA	1194566	cp32-4	10895	11846	+	-	1	1	SR0983	591	0			0
BB_R18	NA	1194567	cp32-4	11863	12418	+	-	0	0			0			0
BB_R19	NA	1194534	cp32-4	12447	12780	+	-	0	0			0			0
BB_R20	NA	1194535	cp32-4	12776	13652	+	-	0	0			0			0
BB_R21	NA	1194536	cp32-4	13661	14267	+	-	0	0			0			0
BB_R22	NA	1194537	cp32-4	14276	15092	+	-	0	0			0			0
BB_R23	blyA	1194538	cp32-4	15166	15370	+	-	0	0			0			0
BB_R24	blyB	1194539	cp32-4	15373	15721	+	-	0	0			0			0
BB_R25	NA	1194540	cp32-4	15710	16046	+	-	0	0			0			0
BB_R26	NA	1194541	cp32-4	16038	16392	+	-	0	0			0			0
BB_R27	bdrH	1194542	cp32-4	16496	16997	+	-	0	0			0			0
BB_R28	mlpD	1194543	cp32-4	17102	17525	+	-	0	0			0			0
BB_R29	NA	1194544	cp32-4	17572	18583	-	4.99	0	0			0			0
BB_R31	NA	1194545	cp32-4	18959	20057	+	-	0	0			0			0
BB_R32	NA	1194546	cp32-4	20066	20633	+	-	0	0			0			0
BB_R33	NA	1194547	cp32-4	20608	21364	+	-	0	0			0			0		vitamin metabolic process,water-soluble vitamin metabolic process,porphyrin metabolic process,porphyrin biosynthetic process,vitamin biosynthetic process,cobalamin metabolic process,cobalamin biosynthetic process,heterocycle biosynthetic process,tetrapyrrole metabolic process,tetrapyrrole biosynthetic process,water-soluble vitamin biosynthetic process,nitrogen compound biosynthetic process,cofact…		glutaminase activity,hydrolase activity,cobyrinic acid a	GO:0006766,GO:0006767,GO:0006778,GO:0006779,GO:0009110,GO:0009235,GO:0009236,GO:0018130,GO:0033013,GO:0033014,GO:0042364,GO:0044271,GO:0051186,GO:0051188		GO:0004359,GO:0016811,GO:0042242
BB_R34	NA	1194548	cp32-4	21414	21960	+	-	0	0			0			0
BB_R35	brdG	1194549	cp32-4	21973	22360	+	-	0	0			0			0
BB_R36	bppA	1194550	cp32-4	22830	24156	+	2.93	0	0			0			0				DNA binding			GO:0003677
BB_R37	bppB	1194551	cp32-4	24209	24635	+	-	0	0			0			0
BB_R38	bppC	1194552	cp32-4	24640	25435	-	-	0	0			0			0		DNA metabolic process,DNA recombination,DNA integration		DNA binding	GO:0006259,GO:0006310,GO:0015074		GO:0003677
BB_R41	NA	1194526	cp32-4	26004	26820	+	-	0	0			0			0
BB_R42	erpY	1194527	cp32-4	26852	27527	+	-	0	0			0			0
BB_R43	NA	1194554	cp32-4	27675	28203	+	-	1	1	SR0987	354	0			0
BB_R44	NA	1194555	cp32-4	28383	28950	+	-	0	0			0			0
BB_R45	NA	1194528	cp32-4	28946	30299	+	-	0	0			0			0		DNA packaging
BB_S01	NA	1194513	cp32-3	65	1289	+	-	0	0			0			0
BB_S02	NA	1194514	cp32-3	1305	1998	+	-	0	0			0			0
BB_S03	NA	1194515	cp32-3	2010	2568	+	-	0	0			0			0
BB_S04	NA	1194516	cp32-3	2574	3339	+	-	0	0			0			0
BB_S05	NA	1194517	cp32-3	3368	3941	+	-	0	0			0			0
BB_S06	NA	1194502	cp32-3	3962	4922	+	-	0	0			0			0
BB_S07	NA	1194503	cp32-3	4941	5397	+	-	0	0			0			0
BB_S08	NA	1194504	cp32-3	5396	5780	+	-	0	0			0			0
BB_S09	NA	1194505	cp32-3	5767	6157	+	-	0	0			0			0
BB_S10	NA	1194506	cp32-3	6153	6720	+	-	0	0			0			0
BB_S11	NA	1194518	cp32-3	6700	7813	+	-	0	0			0			0
BB_S12	NA	1194519	cp32-3	7827	8256	+	-	0	0			0			0
BB_S13	NA	1194520	cp32-3	8271	8727	+	-	0	0			0			0
BB_S14	NA	1194521	cp32-3	8723	8960	+	-	0	0			0			0
BB_S15	NA	1194522	cp32-3	8967	10242	+	-	0	0			0			0
BB_S16	NA	1194523	cp32-3	10264	10948	+	-	0	0			0			0
BB_S17	NA	1194524	cp32-3	10951	11902	+	-	0	0			0			0
BB_S18	NA	1194525	cp32-3	11919	12465	+	-	0	0			0			0
BB_S19	NA	1194507	cp32-3	12494	12827	+	-	0	0			0			0
BB_S20	NA	1194508	cp32-3	12823	13699	+	-	0	0			0			0
BB_S21	NA	1194481	cp32-3	13708	14314	+	-	0	0			0			0
BB_S22	NA	1194482	cp32-3	14323	15136	+	-	0	0			0			0
BB_S23	blyA	1194483	cp32-3	15211	15415	+	-	0	0			0			0
BB_S24	blyB	1194484	cp32-3	15418	15766	+	-	0	0			0			0
BB_S25	NA	1194485	cp32-3	15755	16091	+	-	0	0			0			0
BB_S26	NA	1194486	cp32-3	16083	16437	+	-	0	0			0			0
BB_S27	NA	1194509	cp32-3	16585	16903	+	-	1	1	SR0981	80	0			0
BB_S29	bdrF	1194487	cp32-3	17088	17697	+	-	0	0			0			0
BB_S30	mlpC	1194488	cp32-3	17802	18249	+	3.38	0	0			0			0
BB_S31	NA	1194489	cp32-3	18286	19228	-	-	0	0			0			0
BB_S33	NA	1194491	cp32-3	19604	20705	+	-	0	0			0			0
BB_S34	NA	1194492	cp32-3	20714	21281	+	-	0	0			0			0
BB_S35	NA	1194493	cp32-3	21256	21997	+	-	0	0			0			0		vitamin metabolic process,water-soluble vitamin metabolic process,porphyrin metabolic process,porphyrin biosynthetic process,vitamin biosynthetic process,cobalamin metabolic process,cobalamin biosynthetic process,heterocycle biosynthetic process,tetrapyrrole metabolic process,tetrapyrrole biosynthetic process,water-soluble vitamin biosynthetic process,nitrogen compound biosynthetic process,cofact…		glutaminase activity,hydrolase activity,cobyrinic acid a	GO:0006766,GO:0006767,GO:0006778,GO:0006779,GO:0009110,GO:0009235,GO:0009236,GO:0018130,GO:0033013,GO:0033014,GO:0042364,GO:0044271,GO:0051186,GO:0051188		GO:0004359,GO:0016811,GO:0042242
BB_S36	NA	1194494	cp32-3	22037	22580	+	-	0	0			0			0
BB_S37	bdrE	1194495	cp32-3	22592	23183	+	-	0	0			0			0
BB_S38	bppA	1194496	cp32-3	23690	25016	+	-	0	0			0			0				DNA binding			GO:0003677
BB_S39	bppB	1194497	cp32-3	25068	25494	+	-	0	0			0			0
BB_S40	bppC	1194498	cp32-3	25499	26276	-	-	0	0			0			0		DNA metabolic process,DNA recombination,DNA integration		DNA binding	GO:0006259,GO:0006310,GO:0015074		GO:0003677
BB_S41	erpG	1194499	cp32-3	26707	27298	+	-	0	0			0			0
BB_S42	bapA	1194500	cp32-3	27409	27919	+	-	0	0			0			0
BB_S44	NA	1194512	cp32-3	28235	28874	+	-	0	0			0			0
BB_S45	NA	1194501	cp32-3	28870	30223	+	-	0	0			0			0		DNA packaging
BB_T0008	NA	NA	lp5	2147	3254	+	-	0	0			0			0
BB_T01	NA	1194835	lp5	263	638	+	-	0	0			0			0
BB_T02	NA	1194831	lp5	743	1097	+	-	0	0			0			0
BB_T03	NA	1194836	lp5	1207	1576	+	-	0	0			0			0
BB_T06	NA	1194833	lp5	3339	4332	+	-	0	0			0			0
BB_T07	NA	1194834	lp5	4387	4819	+	-	0	0			0			0
BB_U01	NA	1194744	lp21	252	618	+	-	0	0			0			0
BB_U02	NA	1194745	lp21	745	1114	+	-	0	0			0			0
BB_U04	NA	1194737	lp21	1485	2628	+	-	1	0			0			1	SR0743
BB_U05	NA	1194738	lp21	2867	3656	+	-	0	0			0			0		vitamin metabolic process,water-soluble vitamin metabolic process,porphyrin metabolic process,porphyrin biosynthetic process,vitamin biosynthetic process,cobalamin metabolic process,cobalamin biosynthetic process,heterocycle biosynthetic process,tetrapyrrole metabolic process,tetrapyrrole biosynthetic process,water-soluble vitamin biosynthetic process,nitrogen compound biosynthetic process,cofact…		glutaminase activity,hydrolase activity,cobyrinic acid a	GO:0006766,GO:0006767,GO:0006778,GO:0006779,GO:0009110,GO:0009235,GO:0009236,GO:0018130,GO:0033013,GO:0033014,GO:0042364,GO:0044271,GO:0051186,GO:0051188		GO:0004359,GO:0016811,GO:0042242
BB_U06	NA	1194739	lp21	14647	15235	+	-	0	0			0			0
BB_U07	NA	1194740	lp21	15348	15813	+	-	0	0			0			0
BB_U08	NA	1194747	lp21	15790	16084	+	-	0	0			0			0
BB_U09	NA	1194741	lp21	16227	16548	-	-	0	0			0			0
BB_U10	NA	1194748	lp21	16602	16800	+	-	0	0			0			0
BB_U11	NA	1194742	lp21	16885	17878	+	-	0	0			0			0
BB_U12	NA	1194743	lp21	17917	18365	+	-	0	0			0			0
BB_r01	NA	1195259	chr	435200	435312	-	-	1	0			0			0
BB_r02	23S_rrlA	1195260	chr	435333	438267	-	-	3	1	SR0317	2613	0			1	SR0318
BB_r03	5S_rrlB	1195261	chr	438445	438557	-	-	1	0			0			0
BB_r04	23S_rrlB	1195262	chr	438589	441508	-	-	1	0			0			1	SR0321
BB_r05	16S	1195269	chr	444580	446118	-	-	4	4	SR0326,SR0327,SR0328,SR0329	30776710351334	0			0
chr.tRNA1-GlyTCC	NA	NA	chr	46529	46601	+	-	1	0			0			0
chr.tRNA10-ArgGCG	NA	NA	chr	482131	482205	+	-	1	0			0			0
chr.tRNA11-SerGGA	NA	NA	chr	482221	482308	+	-	1	0			0			0
chr.tRNA12-HisGTG	NA	NA	chr	636143	636216	+	-	1	0			0			0
chr.tRNA13-ArgTCG	NA	NA	chr	636240	636314	+	-	1	0			0			0
chr.tRNA14-LeuTAG	NA	NA	chr	636394	636475	+	-	1	0			0			0
chr.tRNA15-GlyGCC	NA	NA	chr	636480	636552	+	-	1	0			0			0
chr.tRNA16-MetCAT	NA	NA	chr	648465	648539	+	-	1	0			0			0
chr.tRNA17-AsnGTT	NA	NA	chr	656944	657016	+	-	1	0			0			0
chr.tRNA18-ThrTGT	NA	NA	chr	744932	745006	+	-	1	0			0			0
chr.tRNA19-TyrGTA	NA	NA	chr	745011	745093	+	-	1	0			0			0
chr.tRNA2-CysGCA	NA	NA	chr	202692	202765	+	-	2	1	SR0151	27	0			0
chr.tRNA20-LeuTAA	NA	NA	chr	801845	801928	+	-	1	0			0			0
chr.tRNA21-GlnTTG	NA	NA	chr	823167	823239	+	-	1	0			0			0
chr.tRNA22-ArgTCT	NA	NA	chr	789126	789200	-	-	1	0			0			0
chr.tRNA23-ProTGG	NA	NA	chr	789046	789119	-	-	2	1	SR0638	28	0			0
chr.tRNA24-ValTAC	NA	NA	chr	730514	730588	-	-	1	0			0			0
chr.tRNA25-AspGTC	NA	NA	chr	663066	663140	-	-	1	0			0			0
chr.tRNA26-MetCAT	NA	NA	chr	643154	643227	-	-	1	0			0			0
chr.tRNA27-LeuCAA	NA	NA	chr	584098	584182	-	-	1	0			0			0
chr.tRNA28-LysCTT	NA	NA	chr	547724	547797	-	-	1	0			0			0
chr.tRNA29-LysTTT	NA	NA	chr	547544	547617	-	-	2	1	SR0405	35	0			0
chr.tRNA3-PheGAA	NA	NA	chr	206332	206405	+	-	1	0			0			0
chr.tRNA30-PseudoTTC	NA	NA	chr	547467	547539	-	-	2	1	SR0405	-43	0			0
chr.tRNA31-AlaTGC	NA	NA	chr	444335	444409	-	-	1	0			0			0
chr.tRNA32-ThrGGT	NA	NA	chr	408407	408480	-	-	1	0			0			0
chr.tRNA33-TrpCCA	NA	NA	chr	408119	408192	-	-	1	0			0			0
chr.tRNA4-PheGAA	NA	NA	chr	206427	206500	+	-	1	0			0			0
chr.tRNA5-MetCAT	NA	NA	chr	218339	218413	+	-	1	0			0			0
chr.tRNA6-LeuGAG	NA	NA	chr	256280	256367	+	-	1	0			0			0
chr.tRNA7-IleGAT	NA	NA	chr	443622	443696	+	-	1	0			0			0
chr.tRNA8-SerGCT	NA	NA	chr	481082	481171	+	-	1	0			0			0
chr.tRNA9-SerTGA	NA	NA	chr	481227	481314	+	-	2	1	SR0358	22	0			0
