# Supplementary material for: Temperature-dependent sRNA transcriptome of the Lyme disease spirochete
Source: BMC Genomics. 2017 Jan 5;18:28. doi: 10.1186/s12864-016-3398-3 (PMC5216591; doi:10.1186/s12864-016-3398-3)
Supplement: Additional file 11: Table S4. — Transcriptome data comparison. Comparison of genes reported as temperature-dependent in a DNA microarray [52] and asRNAs we identified opposite to them. (XLSX 11 kb) [file 12864_2016_3398_MOESM11_ESM.xlsx]

## Sheet: raw
ORF	Norgard et al. FC	ORF regulation	asRNA	EdgeR log2fc	p_adj < 0.05	sRNA regulation
BB_0094	4.58	up	SR0058	1.29092	yes	up
BB_0257	3.47	up	SR0203	0.0403794	no	up
BB_0269	-2.59	down	SR0212	0.873123	no	up
BB_0384	-2.57	down	SR0276	1.55834	no	up
BB_0385	-5.96	down	SR0278	1.64225	yes	up
BB_0466	-3.54	down	SR0366	-0.845739	no	down
BB_0518	3.83	up	SR0397	3.09985	yes	up
BB_0545	-3.89	down	SR0415	-1.17684	yes	down
BB_0588	3.35	up	SR0459	1.39596	yes	up
BB_0669	4.58	up	SR0565	3.21983	yes	up
BB_0680	7.14	up	SR0575	1.44908	no	up
BB_0680	7.14	up	SR0577	0.42144	no	up
BB_0681	15.15	up	SR0579	2.47498	yes	up
BB_J34	3.62	up	SR0864	-1.86137	yes	down
BB_A34	16.1	up	SR0896	0.472802	no	up
BB_A61	2.55	up	SR0907	0.469918	no	up
BB_A66	75.22	up	SR0911	-0.565549	no	down
